# Supplementary material for: Association between N, N-diethyl-m-toluamide exposure and the odds of kidney stones in US adults: a population-based study
Source: Front Public Health. 2023 Nov 24;11:1248674. doi: 10.3389/fpubh.2023.1248674 (PMC10704602; doi:10.3389/fpubh.2023.1248674)
Supplement: Supplementary file 1 [file Table_1.XLSX]

## Sheet: Sheet1
Normality test
	DEET		DEET acid		DEET
	F statistic	P-value	F statistic	P-value	F statistic	P-value
Anderson-Darling normality test	2300.85	<0.000001	2840.89	<0.000001	2344.82	<0.000001
Cramer-von Mises normality test	495.848	<0.000001	611.375	<0.000001	505.347	<0.000001
Lilliefors (Kolmogorov-Smirnov) normality test	0.4892	<0.000001	0.4905	<0.000001	0.4936	<0.000001
Pearson chi-square normality test	374720	<0.000001	494461	<0.000001	381221	<0.000001
