# Supplementary material for: Association between N, N-diethyl-m-toluamide exposure and the odds of kidney stones in US adults: a population-based study
Source: Front Public Health. 2023 Nov 24;11:1248674. doi: 10.3389/fpubh.2023.1248674 (PMC10704602; doi:10.3389/fpubh.2023.1248674)
Supplement: Supplementary file 2 [file Table_2.XLSX]

## Sheet: Sheet1
Sensitivity analysis
Exposure	N	Non-adjusted model*		Minimally adjusted model**		Fully adjusted model***
		OR (95% CI)	P-value	OR (95% CI)	P-value	OR (95% CI)	P-value
DCBA (log2) (ug/L)		1.05 (1.01, 1.08)	0.0071	1.05 (1.01, 1.09)	0.0051	1.04 (1.01, 1.08)	0.0341
Q1	1528	Reference		Reference		Reference
Q2	1524	1.06 (0.82, 1.37)	0.6336	1.13 (0.87, 1.46)	0.3718	1.13 (0.86, 1.48)	0.3721
Q3	1534	1.07 (0.83, 1.38)	0.5828	1.17 (0.90, 1.51)	0.2471	1.14 (0.87, 1.49)	0.3418
Q4	1531	1.33 (1.05, 1.70)	0.0202	1.41 (1.10, 1.81)	0.0074	1.33 (1.02, 1.73)	0.0341
P for trend		0.023		0.008		0.041
DHMB (log2) (ug/L)		1.08 (1.02, 1.14)	0.0104	1.07 (1.01, 1.14)	0.0257	1.08 (1.01, 1.15)	0.0164
T1	5504	Reference		Reference		Reference
T2	613	1.33 (1.02, 1.73)	0.0379	1.28 (0.98, 1.68)	0.072	1.32 (0.99, 1.75)	0.0562
P for trend		0.038		0.072		0.056
CI confidence interval, OR odds ratio
* Model1: Non-adjusted model adjusts for none
** Model2: Minimally adjusted model adjusts for gender, age, race, education and marital status
*** Model3: Fully adjusted model adjusts for gender, age, race, education, marital status, Poverty income ratio (PIR), BMI, smoking, alcohol, Hypertension, Diabetes, Glomerular filtration rate (eGFR).
Q1: 0.335-0.668 (ug/L); Q2: 0.668-1.97 (ug/L); Q3: 1.97-6.78 (ug/L); Q4: 6.78-6460 (ug/L)
T1: 0.063-0.156 (ug/L); T2: 0.156-66.5(ug/L)
