# Supplementary material for: Association between N, N-diethyl-m-toluamide exposure and the odds of kidney stones in US adults: a population-based study
Source: Front Public Health. 2023 Nov 24;11:1248674. doi: 10.3389/fpubh.2023.1248674 (PMC10704602; doi:10.3389/fpubh.2023.1248674)
Supplement: Supplementary file 4 [file Table_4.XLSX]

## Sheet: Sheet1
SEQN	RIAGENDR	RIDAGEYR	RIDRETH1	DMDEDUC2	DMDMARTL	INDFMPIR	KIQ026	BMXBMI	SMQ020	ALQ101	DIQ010	BPQ020	WTSC2YR	URXDEE	URDDEELC	URXDEA	URDDEALC	URXDHD	URDDHDLC	URXUCR	SDMVPSU	SDMVSTRA	WTSC2YR.1.5	LBXSAL	LBDSALSI	LBXSATSI	LBXSASSI	LBXSAPSI	LBXSBU	LBDSBUSI	LBXSCA	LBDSCASI	LBXSCH	LBDSCHSI	LBXSC3SI	LBXSCR	LBDSCRSI	LBXSGTSI	LBXSGL	LBDSGLSI	LBXSIR	LBDSIRSI	LBXSLDSI	LBXSPH	LBDSPHSI	LBXSTB	LBDSTBSI	LBXSTP	LBDSTPSI
41475	2	62	5	3	1	1.83	0	58.04	2	2	2	1	166392	0.0587	1	42	0	0.256	0	45	1	60	33278.5	3.6	36	26	24	113	13	4.64	9.5	2.375	171	4.422	23	0.52	45.97	22	106	5.88	47	8.4	80	3	0.969	0.6	10.26	7.6	76
41483	1	66	4	4	1	1.14	0	44.06	2	2	1	1	24928.5	1.47	0	743	0	9.56	0	58	2	66	4985.69	3.5	35	19	23	55	17	6.07	8.9	2.225	137	3.543	22	1.36	120.22	26	108	6	44	7.9	132	3.7	1.195	0.6	10.26	6.2	62
41487	1	27	5	5	5	5	0	23.44	2	1	2	1	251955	0.0587	1	0.6569	1	0.0629	1	81	1	59	50391	4.6	46	24	25	126	7	2.5	9.4	2.35	172	4.448	26	0.92	81.33	14	98	5.44	101	18.1	108	3.1	1.001	1.1	18.81	7.4	74
41490	2	66	4	4	1	4.09	0	27.69	1	1	2	2	34906.4	0.0587	1	0.6569	1	0.0629	1	22	1	63	6981.27	4	40	12	18	79	9	3.21	9.4	2.35	230	5.948	28	0.72	63.65	14	95	5.27	83	14.9	153	3.6	1.162	0.7	11.97	6.9	69
41494	1	40	1	3	1	1.3	0	25.46	1	1	2	2	47360.9	0.0587	1	4.63	0	0.0629	1	257	1	65	9472.17	4.6	46	37	33	65	17	6.07	9.3	2.325	230	5.948	26	0.92	81.33	28	87	4.83	107	19.2	150	4	1.292	1	17.1	7.6	76
41498	1	68	4	1	6	1.63	0	28.16	2	2	2	1	26672.8	0.0587	1	1.58	0	0.0629	1	137	1	72	5334.56	4.1	41	16	19	43	9	3.21	9.2	2.3	149	3.853	26	1.02	90.17	29	99	5.5	94	16.8	178	3.3	1.066	0.8	13.68	7.5	75
41501	1	70	3	1	5	4.6	0	36.27	1	2	1	1	103374	0.0587	1	5.31	0	0.0629	1	189	1	59	20674.9	4.3	43	26	23	41	18	6.43	9.4	2.35	151	3.905	23	1.02	90.17	28	157	8.72	114	20.4	126	3.8	1.227	0.9	15.39	6.7	67
41502	1	29	1	3	1	3.41	0	29.13	1	1	2	2	95219.5	0.0587	1	1.57	0	0.0629	1	136	2	71	19043.9	4.5	45	35	23	52	13	4.64	9.6	2.4	165	4.267	26	0.96	84.86	22	91	5.05	75	13.4	110	4.3	1.388	0.6	10.26	6.9	69
41509	1	48	2	4	1	1.14	0	34.28	1	1	2	2	71175.8	0.0587	1	5.19	0	0.0629	1	40	2	67	14235.2	4.8	48	73	59	82	6	2.14	9.5	2.375	234	6.051	27	0.97	85.75	85	117	6.49	94	16.8	202	3.7	1.195	0.8	13.68	8.1	81
41525	1	51	4	3	1	2.84	0	25.22	1	2	2	2	54022.4	0.0587	1	0.6569	1	0.0629	1	57	2	68	10804.5	4.2	42	47	35	98	8	2.86	9.3	2.325	189	4.888	28	0.82	72.49	169	90	5	130	23.3	90	3.7	1.195	1	17.1	6.9	69
41536	2	44	3	4	1	5	1	28.83	2	1	2	1	416956	0.0587	1	2.12	0	0.0629	1	52	2	60	83391.1	3.9	39	20	15	65	7	2.5	9.2	2.3	231	5.974	24	0.67	59.23	16	88	4.88	62	11.1	136	3.7	1.195	1	17.1	7	70
41539	1	37	3	5	5	3.85	0	24.13	2	1	2	2	213249	0.0587	1	3.2	0	0.0629	1	85	2	68	42649.9	4.8	48	31	24	96	11	3.93	10.4	2.6	250	6.465	25	1.04	91.94	27	86	4.77	139	24.9	132	3.5	1.13	1.1	18.81	7.9	79
41547	1	49	3	4	1	4.24	0	32.7	2	1	2	1	263858	0.0587	1	14.6	0	0.124	0	46	1	60	52771.7	4.3	43	20	18	92	10	3.57	9	2.25	135	3.491	22	0.92	81.33	32	84	4.66	130	23.3	114	3.1	1.001	0.6	10.26	7	70
41555	2	78	4	1	2	0.6	0	37.82	2	1	2	2	56414.7	0.331	0	55.4	0	0.596	0	32	1	71	11282.9	4.2	42	19	17	84	21	7.5	10.1	2.525	258	6.672	25	1.02	90.17	20	81	4.5	69	12.4	111	3.7	1.195	0.5	8.55	7.7	77
41558	2	50	4	2	3	1.22	0	31.72	1	NA	2	1	66760	0.0587	1	3.86	0	0.0629	1	323	2	67	13352	4.4	44	23	29	77	11	3.93	9.4	2.35	194	5.017	25	0.82	72.49	78	128	7.11	74	13.3	155	3	0.969	0.8	13.68	7.6	76
41567	1	51	2	4	1	2.92	0	25.47	1	1	2	2	33786.4	0.0587	1	1.24	0	0.0629	1	137	1	68	6757.27	4.2	42	27	23	99	8	2.86	8.9	2.225	200	5.172	24	0.92	81.33	46	90	5	80	14.3	117	3	0.969	0.6	10.26	6.9	69
41574	1	57	3	4	1	5	1	25.16	1	1	2	2	423597	1.56	0	3980	0	20.4	0	128	2	63	84719.4	3.6	36	21	22	56	10	3.57	9.1	2.275	162	4.189	25	0.92	81.33	26	101	5.61	118	21.1	103	3.2	1.033	1	17.1	7	70
41579	2	71	3	3	1	3	0	19.12	1	1	2	2	153377	0.0587	1	14.1	0	0.0629	1	143	2	60	30675.5	4.2	42	21	28	60	11	3.93	9.4	2.35	268	6.93	26	0.8	70.72	13	104	5.77	130	23.3	169	3.6	1.162	0.9	15.39	6.9	69
41587	2	44	4	4	5	0.86	0	26.34	2	1	2	2	81855.4	0.0587	1	2.01	0	0.0629	1	60	2	68	16371.1	4.2	42	17	20	48	9	3.21	9.5	2.375	234	6.051	28	0.86	76.02	22	100	5.55	69	12.4	138	4.8	1.55	0.6	10.26	7.9	79
41597	1	61	2	1	1	0.47	0	23.6	1	NA	2	2	13630.9	0.0587	1	2.1	0	0.0629	1	175	1	62	2726.18	4.3	43	13	26	80	17	6.07	9.1	2.275	255	6.594	26	1.02	90.17	18	117	6.49	96	17.2	160	3.5	1.13	1	17.1	6.9	69
41613	1	71	4	5	1	5	0	32.42	1	1	1	2	20297.9	0.0587	1	0.6569	1	0.0629	1	131	2	70	4059.58	4.1	41	40	45	37	18	6.43	9.4	2.35	151	3.905	26	1.01	89.28	24	134	7.44	57	10.2	184	3.3	1.066	0.5	8.55	7	70
41619	1	20	1	2	5	0.62	0	40.58	2	2	2	1	74619.6	0.0587	1	0.6569	1	0.0629	1	182	1	62	14923.9	4.5	45	38	29	95	14	5	9.6	2.4	227	5.87	19	0.82	72.49	32	99	5.5	64	11.5	134	4.3	1.388	0.9	15.39	7.7	77
41636	2	61	1	3	1	1.81	0	26.44	2	2	2	2	22808.4	0.0587	1	0.6569	1	0.0629	1	20	2	70	4561.68	4.6	46	63	49	94	9	3.21	10	2.5	323	8.353	27	0.7	61.88	69	121	6.72	51	9.1	135	4.2	1.356	0.3	5.13	7.5	75
41639	1	37	1	5	4	2.21	0	30.2	2	1	2	2	134469	0.0587	1	5.03	0	0.0629	1	106	1	66	26893.8	4.3	43	26	22	67	14	5	9.2	2.3	179	4.629	29	0.82	72.49	21	96	5.33	82	14.7	121	2.9	0.936	0.6	10.26	6.6	66
41642	2	73	3	3	2	1.57	0	27.16	2	1	2	2	100802	0.0587	1	0.6569	1	0.0629	1	11	1	63	20160.3	4.3	43	21	28	38	11	3.93	9.5	2.375	206	5.327	28	0.82	72.49	16	91	5.05	63	11.3	184	4.8	1.55	0.6	10.26	7.1	71
41648	1	58	3	3	1	5	0	28.51	2	2	2	1	349636	0.0587	1	4.03	0	0.0629	1	27	2	61	69927.1	4	40	16	20	86	15	5.36	8.8	2.2	118	3.051	29	1.38	121.99	7	100	5.55	23	4.1	105	5.3	1.711	0.5	8.55	6.7	67
41663	2	32	1	2	1	1.57	0	29.89	2	2	2	2	80894.6	0.0587	1	0.6569	1	0.0629	1	53	1	66	16178.9	4.1	41	17	24	92	9	3.21	9	2.25	182	4.707	27	0.62	54.81	19	117	6.49	66	11.8	113	3.5	1.13	0.6	10.26	6.9	69
41670	1	27	4	2	6	1.37	0	30.43	1	1	2	2	52951.4	0.0587	1	1.75	0	0.0629	1	140	1	65	10590.3	4.5	45	43	37	88	8	2.86	10.1	2.525	165	4.267	30	0.92	81.33	26	67	3.72	46	8.2	137	3.8	1.227	0.8	13.68	7.4	74
41674	1	25	4	4	1	2.69	0	23.05	2	2	2	2	64227.8	0.0587	1	2.16	0	0.0629	1	92	2	74	12845.6	4.4	44	18	21	35	8	2.86	9.4	2.35	120	3.103	25	1.05	92.82	34	84	4.66	81	14.5	139	4.1	1.324	0.7	11.97	7.2	72
41676	2	61	3	4	6	1.96	0	23.31	1	1	2	2	147298	0.0587	1	41.8	0	0.39	0	89	2	63	29459.6	4.3	43	19	26	77	10	3.57	9.6	2.4	217	5.612	26	0.72	63.65	69	87	4.83	88	15.8	132	4.1	1.324	0.6	10.26	6.8	68
41677	1	71	3	3	1	3.02	0	36.98	2	2	2	1	93387.7	0.0587	1	1.17	0	0.0629	1	104	2	68	18677.5	4.1	41	16	25	88	11	3.93	9	2.25	184	4.758	25	1.13	99.89	19	81	4.5	33	5.9	128	3.2	1.033	0.5	8.55	7.6	76
41683	1	72	3	4	1	5	0	27.19	2	1	2	1	106074	0.0587	1	0.6569	1	0.0629	1	66	2	62	21214.7	4.4	44	25	24	100	22	7.85	9.1	2.275	170	4.396	24	1.26	111.38	29	103	5.72	124	22.2	115	3.6	1.162	0.6	10.26	7.4	74
41688	1	49	3	2	1	1.9	0	29.28	1	1	2	2	89224	0.0587	1	75.8	0	7.33	0	138	1	67	17844.8	4.2	42	73	55	78	7	2.5	9.1	2.275	267	6.905	21	0.72	63.65	77	81	4.5	239	42.8	159	3.2	1.033	0.9	15.39	7.7	77
41690	1	52	1	5	1	5	0	30.95	1	1	2	1	47306.5	0.0587	1	29.7	0	0.201	0	135	2	65	9461.3	3.9	39	59	45	61	10	3.57	9.2	2.3	174	4.5	26	0.84	74.26	25	119	6.61	128	22.9	150	3.1	1.001	1	17.1	6.6	66
41698	1	42	3	4	1	4.14	0	34.52	2	1	2	2	312086	0.0587	1	0.6569	1	0.0629	1	216	1	69	62417.3	4.2	42	29	25	74	17	6.07	9.3	2.325	226	5.844	24	1.02	90.17	38	84	4.66	65	11.6	143	4	1.292	0.4	6.84	7.3	73
41708	2	37	3	4	1	4.72	0	26.15	2	1	2	2	243813	0.0587	1	3.89	0	0.0629	1	50	2	63	48762.5	4.2	42	24	19	54	8	2.86	9.1	2.275	165	4.267	25	0.72	63.65	14	92	5.11	72	12.9	127	4.5	1.453	0.7	11.97	7.1	71
41724	1	27	4	5	5	1.63	0	31.09	2	2	2	2	64797.6	0.0587	1	2.03	0	0.0629	1	318	2	68	12959.5	4.6	46	34	27	94	13	4.64	10.2	2.55	285	7.37	29	1.27	112.27	29	82	4.55	80	14.3	159	3.4	1.098	1.2	20.52	7.9	79
41728	2	47	3	5	1	5	0	18.2	2	2	2	2	520135	0.0587	1	7.89	0	0.0629	1	51	2	65	104027	4.5	45	40	42	67	14	5	9.4	2.35	185	4.784	26	0.72	63.65	13	82	4.55	181	32.4	161	3.9	1.259	1.3	22.23	7	70
41729	1	53	3	2	1	5	0	38.63	1	1	2	1	279933	0.0587	1	6.96	0	0.0629	1	200	2	63	55986.7	4.4	44	32	23	43	19	6.78	9.3	2.325	194	5.017	26	1.06	93.7	31	117	6.49	158	28.3	106	3.5	1.13	1	17.1	7.7	77
41735	2	64	3	5	1	5	0	25.4	2	2	2	1	196232	0.0587	1	2.34	0	0.0629	1	183	2	62	39246.4	4.1	41	15	15	86	21	7.5	9.6	2.4	203	5.25	27	0.68	60.11	9	112	6.22	93	16.7	121	3.5	1.13	0.6	10.26	6.6	66
41743	1	28	1	3	5	2.52	0	28.25	2	1	2	2	74619.6	0.0587	1	0.6569	1	0.0629	1	148	1	62	14923.9	4.8	48	28	32	108	7	2.5	9	2.25	185	4.784	27	0.82	72.49	72	123	6.83	103	18.4	165	4.4	1.421	0.6	10.26	7.6	76
41754	1	32	3	2	1	3.77	0	24.45	1	1	2	2	84515.2	0.0587	1	46.4	0	0.325	0	66	2	63	16903	4.6	46	20	18	64	17	6.07	9.5	2.375	207	5.353	26	0.96	84.86	22	94	5.22	104	18.6	110	3.4	1.098	0.6	10.26	7	70
41755	2	79	3	2	2	1.76	0	25.79	1	2	2	1	90817.7	0.0587	1	0.6569	1	0.0629	1	209	1	67	18163.5	4.2	42	18	23	67	51	18.21	9.4	2.35	202	5.224	27	2.42	213.93	13	80	4.44	84	15	154	4.8	1.55	0.4	6.84	6.5	65
41759	1	41	3	2	1	1.01	0	24	1	1	2	2	75227.2	0.0587	1	0.6569	1	0.0629	1	44	2	59	15045.4	4.5	45	40	28	65	7	2.5	9.2	2.3	214	5.534	24	0.9	79.56	27	86	4.77	62	11.1	150	3.9	1.259	0.4	6.84	7.5	75
41761	2	54	3	5	1	5	0	23.05	2	1	2	1	335810	0.0587	1	0.6569	1	0.0629	1	24	2	70	67161.9	4.6	46	20	28	90	11	3.93	10.2	2.55	230	5.948	29	0.75	66.3	90	72	4	124	22.2	116	4.2	1.356	0.7	11.97	7.7	77
41770	2	71	2	1	2	1.24	0	31.13	2	2	2	1	29527.2	0.0587	1	0.983	0	0.0629	1	112	1	72	5905.44	4	40	12	17	75	13	4.64	8.6	2.15	257	6.646	28	0.72	63.65	12	126	6.99	42	7.5	111	2.6	0.84	0.9	15.39	6.4	64
41782	1	66	3	3	1	4.38	1	32.03	1	1	2	2	157544	0.0587	1	0.6569	1	0.0629	1	142	1	61	31508.9	4.1	41	18	19	59	15	5.36	9.7	2.425	152	3.931	28	1.22	107.85	23	126	6.99	51	9.1	123	3.3	1.066	0.6	10.26	6.7	67
41785	2	34	3	2	3	1.25	0	35.31	1	2	2	2	99603.9	0.0587	1	22.5	0	0.255	0	84	2	60	19920.8	4.4	44	57	48	66	8	2.86	10.1	2.525	277	7.163	20	0.6	53.04	23	87	4.83	82	14.7	157	4.6	1.485	0.7	11.97	7.2	72
41788	2	38	3	2	5	1.79	0	20.45	2	2	2	1	194693	0.0587	1	1.14	0	0.0629	1	76	2	62	38938.6	4.2	42	14	21	59	18	6.43	9.1	2.275	200	5.172	28	0.69	61	16	80	4.44	88	15.8	131	3.9	1.259	0.7	11.97	6.9	69
41793	1	43	3	3	5	1.18	1	39.23	2	2	2	1	78791	0.0587	1	24.3	0	0.0629	1	239	1	65	15758.2	3.6	36	35	29	64	20	7.14	8.6	2.15	193	4.991	25	0.82	72.49	15	89	4.94	101	18.1	144	4	1.292	0.7	11.97	6.2	62
41808	2	68	3	3	1	3.65	0	23.48	2	2	2	2	166392	0.0587	1	2	0	0.0629	1	26	1	60	33278.5	4.2	42	17	22	61	8	2.86	9.4	2.35	217	5.612	26	0.62	54.81	34	81	4.5	127	22.7	138	4.5	1.453	1.2	20.52	7.3	73
41809	1	35	1	3	1	1.09	0	41.09	1	1	2	1	108937	0.0587	1	5.17	0	0.0629	1	229	2	70	21787.3	3.8	38	66	39	90	10	3.57	9	2.25	165	4.267	23	0.7	61.88	140	98	5.44	53	9.5	119	3.8	1.227	0.4	6.84	6.7	67
41822	1	21	2	4	5	2.82	0	35.58	2	2	2	2	90507.1	0.0587	1	1.44	0	0.0629	1	292	2	71	18101.4	4.6	46	38	32	59	9	3.21	9.7	2.425	207	5.353	24	0.86	76.02	19	92	5.11	106	19	125	4.1	1.324	1.2	20.52	7.9	79
41827	1	78	3	5	1	4.38	0	25.65	2	1	2	2	91474.4	0.0587	1	0.6569	1	0.0629	1	51	1	63	18294.9	4.2	42	17	22	143	16	5.71	9.8	2.45	266	6.879	26	1.12	99.01	33	89	4.94	115	20.6	148	3.2	1.033	1.5	25.65	8.3	83
41839	2	43	1	2	5	0.63	0	28.36	2	2	2	2	86685	0.0587	1	0.6569	1	0.0629	1	33	2	70	17337	4.1	41	24	28	61	9	3.21	9.4	2.35	174	4.5	23	0.62	54.81	9	78	4.33	47	8.4	136	3.4	1.098	0.5	8.55	7.6	76
41842	1	21	1	4	5	4.24	0	28.69	2	1	2	2	108570	0.0587	1	0.6569	1	0.0629	1	116	1	69	21714	4.7	47	40	30	90	14	5	9.9	2.475	158	4.086	26	0.82	72.49	33	100	5.55	119	21.3	153	3.5	1.13	0.7	11.97	7.6	76
41843	2	25	1	2	1	1.03	0	38.13	2	1	2	2	75128.6	0.0587	1	0.6569	1	0.0629	1	236	1	69	15025.7	3.6	36	22	24	91	6	2.14	8.9	2.225	172	4.448	23	0.62	54.81	17	96	5.33	26	4.7	150	3.8	1.227	0.3	5.13	7.3	73
41855	1	21	3	4	5	0.38	0	24.26	2	1	2	2	131346	0.0587	1	8.67	0	0.524	0	196	2	67	26269.1	4.8	48	35	32	53	13	4.64	9.6	2.4	176	4.551	23	0.81	71.6	37	71	3.94	121	21.7	143	4	1.292	1.2	20.52	6.9	69
41857	2	30	3	4	1	4.84	0	26.92	1	1	2	2	221388	0.0587	1	0.6569	1	0.0629	1	126	2	62	44277.6	4.1	41	8	14	52	10	3.57	9.2	2.3	168	4.344	25	0.66	58.34	8	84	4.66	41	7.3	135	3.8	1.227	0.4	6.84	7.2	72
41858	1	60	3	4	5	0.19	0	20.83	1	1	2	2	202342	0.0587	1	25.8	0	0.249	0	127	2	60	40468.3	4.4	44	16	20	49	24	8.57	8.8	2.2	203	5.25	25	0.74	65.42	17	89	4.94	115	20.6	120	3.7	1.195	0.8	13.68	6.5	65
41865	1	76	4	5	1	5	0	28.03	1	1	2	1	33419.5	0.0587	1	1.09	0	0.0629	1	366	2	69	6683.9	3.9	39	21	30	55	15	5.36	9.6	2.4	183	4.732	29	1.03	91.05	24	117	6.49	64	11.5	135	3.4	1.098	0.7	11.97	7.4	74
41869	1	28	3	5	1	5	0	31.45	2	1	2	2	251955	0.0587	1	10.1	0	0.0629	1	215	1	59	50391	4.8	48	118	76	73	11	3.93	9.8	2.45	159	4.112	24	1.02	90.17	54	104	5.77	45	8.1	180	3.5	1.13	0.6	10.26	7.3	73
41889	1	32	1	3	3	1.56	0	22.25	2	1	2	2	104665	0.0587	1	12.5	0	0.0629	1	178	2	66	20933	4.4	44	18	18	71	8	2.86	9.4	2.35	187	4.836	26	1.03	91.05	24	90	5	46	8.2	108	3.5	1.13	0.6	10.26	8.3	83
41896	1	53	3	3	1	0.48	0	20.41	1	1	2	2	69872	0.0587	1	6.86	0	0.0629	1	64	2	59	13974.4	4.3	43	14	21	73	13	4.64	9.5	2.375	263	6.801	24	1.06	93.7	18	83	4.61	54	9.7	100	4.8	1.55	0.8	13.68	7.2	72
41899	1	35	1	1	1	0.71	0	27.5	2	1	2	2	115969	0.0587	1	7.62	0	0.0629	1	262	1	71	23193.9	4.6	46	42	35	44	16	5.71	9.7	2.425	212	5.482	24	0.92	81.33	31	93	5.16	128	22.9	164	3.6	1.162	1.2	20.52	7.2	72
41907	2	23	2	2	6	0.66	0	31.24	1	1	2	2	84964.9	0.0587	1	2.42	0	0.0629	1	203	2	61	16993	3.9	39	19	18	61	9	3.21	9	2.25	120	3.103	22	0.76	67.18	14	106	5.88	42	7.5	133	3.7	1.195	0.5	8.55	7.2	72
41908	2	55	1	1	1	2.56	0	33.64	2	2	1	2	50683	0.0587	1	8.29	0	0.152	0	78	1	66	10136.6	4.1	41	17	18	98	14	5	9.4	2.35	188	4.862	26	0.52	45.97	23	109	6.05	35	6.3	106	4.5	1.453	0.6	10.26	7.6	76
41921	1	60	2	1	4	0	0	27.65	2	1	2	1	15669.1	0.0587	1	0.6569	1	0.0629	1	97	1	73	3133.81	4	40	64	35	77	12	4.28	9.4	2.35	320	8.275	26	0.82	72.49	40	99	5.5	110	19.7	204	3.1	1.001	0.7	11.97	7.3	73
41922	2	33	3	5	1	5	0	23.34	2	1	2	2	209695	0.0587	1	1.54	0	0.0629	1	29	2	63	41938.9	4.1	41	19	27	36	6	2.14	9.1	2.275	177	4.577	24	0.76	67.18	11	81	4.5	108	19.3	124	3.5	1.13	0.9	15.39	6.8	68
41923	2	60	3	5	3	3.92	0	25.77	2	2	2	1	159767	0.0587	1	2.7	0	0.0629	1	65	1	63	31953.4	4.3	43	33	30	71	17	6.07	9.8	2.45	225	5.819	28	0.82	72.49	16	92	5.11	61	10.9	158	3.9	1.259	0.9	15.39	7.3	73
41927	1	38	3	4	1	3.57	0	19.24	2	1	2	2	211311	0.0587	1	16.5	0	0.0629	1	89	2	62	42262.2	4.6	46	25	22	42	19	6.78	9	2.25	208	5.379	26	0.98	86.63	16	109	6.05	84	15	139	3	0.969	0.8	13.68	7.2	72
41929	2	44	4	4	3	5	0	40.25	1	1	2	1	81855.4	0.0587	1	1.25	0	0.0629	1	149	2	68	16371.1	4.2	42	21	20	79	14	5	9.6	2.4	166	4.293	26	0.89	78.68	30	106	5.88	39	7	135	4.1	1.324	0.4	6.84	6.8	68
41934	1	41	4	4	5	0.88	0	24.52	1	NA	2	2	77849.8	0.0587	1	1.78	0	0.31	0	61	1	61	15570	4.3	43	19	36	59	10	3.57	9.1	2.275	173	4.474	26	1.22	107.85	21	76	4.22	87	15.6	146	4.7	1.518	0.7	11.97	7.2	72
41947	1	31	3	3	3	0.73	0	25.28	1	1	2	1	72774.2	0.0587	1	0.6569	1	0.0629	1	56	1	61	14554.8	4.7	47	19	25	54	6	2.14	9.9	2.475	167	4.319	26	1.02	90.17	15	90	5	148	26.5	119	4.4	1.421	0.8	13.68	6.7	67
41952	2	71	3	5	1	5	0	34.22	1	2	2	2	77133.1	0.0587	1	2.01	0	0.0629	1	130	1	70	15426.6	4	40	25	27	61	17	6.07	9.1	2.275	228	5.896	29	0.82	72.49	13	96	5.33	83	14.9	174	3.8	1.227	0.8	13.68	6.5	65
41988	2	52	3	2	1	0.97	0	23.95	1	1	2	2	81589.8	0.0587	1	3.11	0	0.0629	1	35	2	64	16318	4.6	46	14	19	76	15	5.36	10	2.5	213	5.508	22	0.77	68.07	8	87	4.83	73	13.1	129	3.7	1.195	0.7	11.97	6.8	68
41991	1	66	1	1	1	0.35	0	27.24	1	1	2	2	25655	0.0587	1	8.09	0	0.0629	1	39	2	66	5131	4.3	43	20	25	68	13	4.64	9.1	2.275	201	5.198	25	0.75	66.3	33	129	7.16	90	16.1	138	3.3	1.066	0.7	11.97	7.8	78
42000	1	51	3	5	1	5	0	22.48	1	2	2	1	298408	0.0587	1	4.11	0	0.0629	1	35	1	68	59681.5	4.9	49	20	26	61	10	3.57	9.7	2.425	238	6.155	28	0.92	81.33	13	82	4.55	61	10.9	154	3.9	1.259	1	17.1	7.5	75
42001	1	22	3	3	5	3.69	0	25.62	2	1	2	2	259408	0.0587	1	0.6569	1	0.0629	1	230	2	62	51881.6	4.6	46	35	21	68	16	5.71	9.3	2.325	167	4.319	26	1.04	91.94	42	95	5.27	84	15	127	4.2	1.356	0.8	13.68	7.9	79
42002	1	52	4	5	3	5	0	31.25	2	1	2	1	58185.3	0.0587	1	10.6	0	0.0629	1	155	1	63	11637.1	4.3	43	38	30	62	15	5.36	9.9	2.475	279	7.215	26	1.32	116.69	240	89	4.94	133	23.8	121	3.4	1.098	1.9	32.49	7.4	74
42009	2	38	3	3	3	0.57	0	31.84	1	1	2	1	84890.1	0.0587	1	1.4	0	0.0629	1	78	2	59	16978	4	40	31	39	142	6	2.14	9.4	2.35	214	5.534	30	0.65	57.46	17	90	5	39	7	169	4.5	1.453	0.6	10.26	7.6	76
42010	1	24	1	2	5	1.43	0	23.47	2	1	2	2	82075.2	0.0587	1	5.62	0	0.0629	1	108	2	64	16415	4.8	48	32	25	61	9	3.21	9.9	2.475	231	5.974	26	0.7	61.88	49	83	4.61	129	23.1	117	3.9	1.259	1	17.1	7.6	76
42035	1	51	2	5	1	1.13	0	34.4	2	2	2	2	43805	0.0587	1	1.67	0	0.0629	1	133	2	61	8761.01	4	40	20	19	88	19	6.78	9	2.25	164	4.241	24	0.86	76.02	28	207	11.49	119	21.3	114	3.2	1.033	0.6	10.26	7.2	72
42050	1	52	3	5	3	5	0	26.49	2	2	1	2	366432	0.0587	1	63.6	0	0.0629	1	149	1	71	73286.3	4	40	17	29	73	14	5	9.5	2.375	236	6.103	25	1.12	99.01	19	368	20.43	124	22.2	144	1.5	0.484	1.1	18.81	6.6	66
42055	2	27	1	1	6	0.18	0	40.54	1	1	2	2	82285.9	0.0587	1	9.63	0	0.0629	1	253	1	71	16457.2	3.9	39	38	23	77	9	3.21	9.3	2.325	193	4.991	20	0.62	54.81	20	87	4.83	113	20.2	124	3.9	1.259	1.4	23.94	7.3	73
42058	2	33	3	4	5	0.74	0	50.74	1	1	2	2	99279.4	0.0587	1	2.19	0	0.0629	1	125	2	59	19855.9	3.9	39	23	20	77	6	2.14	8.9	2.225	148	3.827	22	0.9	79.56	27	111	6.16	21	3.8	148	3.4	1.098	0.4	6.84	7.1	71
42059	1	46	3	4	1	5	0	24.76	2	1	2	2	340966	0.0587	1	1.85	0	0.0629	1	226	1	69	68193.3	4.3	43	14	20	63	21	7.5	9.6	2.4	230	5.948	23	0.82	72.49	20	93	5.16	78	14	102	4.1	1.324	0.9	15.39	6.5	65
42064	2	48	4	4	5	1.71	0	31.02	2	2	2	1	97191.1	0.0587	1	0.6569	1	0.0629	1	138	2	67	19438.2	4	40	23	24	76	7	2.5	8.6	2.15	152	3.931	23	0.59	52.16	26	128	7.11	67	12	114	3.9	1.259	1.1	18.81	7.3	73
42071	2	44	3	3	1	1.99	0	27.06	1	1	2	1	284636	0.0587	1	2.08	0	0.0629	1	54	1	67	56927.2	3.8	38	15	19	62	12	4.28	8.9	2.225	147	3.801	21	0.72	63.65	17	91	5.05	121	21.7	128	3.2	1.033	0.4	6.84	6.5	65
42100	1	32	2	1	5	1.93	0	31.37	2	1	2	2	77632.6	0.0587	1	26.7	0	0.111	0	237	1	62	15526.5	4.2	42	31	28	72	14	5	9.2	2.3	163	4.215	26	1.02	90.17	34	82	4.55	59	10.6	151	3.9	1.259	0.7	11.97	6.8	68
42106	1	46	4	5	1	5	1	33.97	2	1	2	2	81593.1	0.0587	1	0.6569	1	0.0629	1	169	2	71	16318.6	4.2	42	24	22	67	12	4.28	9.9	2.475	286	7.396	29	1.17	103.43	18	82	4.55	61	10.9	111	3.1	1.001	0.9	15.39	6.7	67
42109	2	29	5	4	1	3.57	0	19.96	2	1	2	2	225343	0.0587	1	7.79	0	0.0629	1	67	2	62	45068.5	4.7	47	15	18	59	13	4.64	9.4	2.35	208	5.379	24	0.74	65.42	11	88	4.88	45	8.1	111	4.1	1.324	1.1	18.81	7.4	74
42118	2	23	3	1	1	2.5	0	21.73	2	2	2	2	269767	0.0587	1	0.6569	1	0.0629	1	11	2	62	53953.3	4.6	46	14	16	48	9	3.21	9.3	2.325	185	4.784	27	0.55	48.62	11	79	4.39	117	21	102	4.1	1.324	1.1	18.81	7.2	72
42124	1	66	4	4	3	5	0	28.14	1	1	1	1	23394	0.0587	1	0.6569	1	0.0629	1	81	2	71	4678.8	4.5	45	26	28	40	14	5	9.3	2.325	132	3.414	29	1.07	94.59	18	66	3.66	86	15.4	166	4.8	1.55	0.7	11.97	7.4	74
42126	1	50	3	4	1	5	0	31.38	1	1	2	2	291864	0.0587	1	37.7	0	0.0629	1	122	1	63	58372.9	4.4	44	25	28	67	13	4.64	9.6	2.4	251	6.491	26	0.92	81.33	35	101	5.61	73	13.1	153	4.1	1.324	0.8	13.68	7	70
42131	1	28	3	3	4	1.06	0	22.11	1	1	2	2	109914	0.0587	1	1.44	0	0.0629	1	257	2	62	21982.9	4.8	48	14	21	59	6	2.14	9	2.25	133	3.439	27	0.96	84.86	16	90	5	66	11.8	70	4.8	1.55	0.6	10.26	7	70
42132	2	37	3	5	3	1.08	0	45.48	2	1	2	2	242756	0.0587	1	53.1	0	0.482	0	91	2	72	48551.1	3.8	38	17	18	57	11	3.93	9.5	2.375	187	4.836	25	0.73	64.53	29	99	5.5	59	10.6	126	4	1.292	0.7	11.97	6.8	68
42135	1	50	3	2	3	2.88	1	23.72	1	2	1	1	82754.2	0.0587	1	20.6	0	0.239	0	88	1	64	16550.8	4.6	46	31	18	49	9	3.21	9	2.25	257	6.646	24	0.66	58.34	28	280	15.54	108	19.3	112	4.1	1.324	1	17.1	7.3	73
42137	1	39	3	4	1	5	0	24.96	2	1	2	2	187981	0.0587	1	1.6	0	0.0629	1	149	1	62	37596.1	4.3	43	31	25	52	16	5.71	9.3	2.325	220	5.689	25	1.02	90.17	25	97	5.38	76	13.6	119	3.5	1.13	0.9	15.39	6.7	67
42144	2	51	1	2	4	0.58	0	23.74	1	1	2	2	47825.8	0.0587	1	0.6569	1	0.0629	1	21	1	71	9565.17	5	50	110	69	126	11	3.93	10.4	2.6	229	5.922	19	0.52	45.97	50	87	4.83	78	14	164	4.1	1.324	0.5	8.55	8.1	81
42152	2	49	4	2	4	1.51	0	32.06	2	2	2	2	75191.9	0.0587	1	4.83	0	0.0629	1	92	2	68	15038.4	3.8	38	25	23	50	8	2.86	8.9	2.225	170	4.396	27	0.54	47.74	13	86	4.77	51	9.1	132	3.6	1.162	0.5	8.55	7.6	76
42161	1	72	3	3	3	0.81	0	28.9	2	1	2	2	39639.8	0.0587	1	4.4	0	0.0629	1	130	2	59	7927.97	4	40	14	16	56	14	5	9.1	2.275	212	5.482	24	1.07	94.59	18	82	4.55	35	6.3	120	4.4	1.421	0.9	15.39	6.5	65
42165	1	67	4	1	6	0.71	0	36.16	1	2	2	1	25670.1	0.0587	1	1.06	0	0.0629	1	160	1	59	5134.02	4	40	21	24	82	9	3.21	9.6	2.4	169	4.37	25	1	88.4	26	111	6.16	82	14.7	141	3.5	1.13	0.5	8.55	7.7	77
42170	1	79	3	2	1	1.2	0	28.96	2	1	2	2	108410	0.0587	1	2.03	0	0.0629	1	95	2	63	21682	4.1	41	8	17	76	27	9.64	9.4	2.35	159	4.112	25	1	88.4	15	111	6.16	72	12.9	134	4	1.292	0.7	11.97	6.8	68
42173	1	50	5	5	1	5	0	27.14	2	1	2	2	346837	0.0587	1	22.5	0	0.0629	1	171	2	66	69367.4	4.5	45	35	32	54	12	4.28	9.2	2.3	162	4.189	27	0.91	80.44	25	112	6.22	98	17.6	150	2.9	0.936	0.7	11.97	7.2	72
42177	2	34	1	4	1	3.69	0	34.85	2	2	2	2	65508.2	0.0587	1	6.39	0	0.0629	1	46	2	72	13101.6	4.1	41	15	19	73	10	3.57	9.6	2.4	267	6.905	24	0.79	69.84	10	101	5.61	80	14.3	134	2.6	0.84	0.7	11.97	7.8	78
42179	1	30	3	4	1	1.26	0	41.67	1	2	2	1	74768.9	0.0587	1	5.11	0	0.0629	1	246	1	61	14953.8	4	40	28	24	77	9	3.21	9.3	2.325	160	4.138	22	1.02	90.17	26	93	5.16	66	11.8	141	3	0.969	0.6	10.26	6.6	66
42187	2	52	4	3	2	1.96	0	24.33	1	1	2	2	64968.5	0.0587	1	2.24	0	0.0629	1	95	1	64	12993.7	4.2	42	13	23	72	7	2.5	9.6	2.4	183	4.732	25	0.92	81.33	10	85	4.72	87	15.6	165	4.5	1.453	0.6	10.26	6.7	67
42189	1	50	1	1	1	1.41	1	25.76	2	2	2	2	35866.3	0.0587	1	1.56	0	0.0629	1	94	1	69	7173.26	4.2	42	25	23	83	9	3.21	9.1	2.275	190	4.913	25	0.82	72.49	20	125	6.94	105	18.8	115	3.1	1.001	1.1	18.81	7.9	79
42193	1	61	3	4	1	5	0	37.8	1	1	2	1	200469	0.0587	1	127	0	1.29	0	52	2	60	40093.8	4.4	44	26	19	67	7	2.5	9.3	2.325	163	4.215	28	0.89	78.68	23	89	4.94	120	21.5	121	4.3	1.388	1.1	18.81	7.2	72
42199	2	20	3	4	5	0.24	0	19.08	2	1	2	2	267880	0.0587	1	0.6569	1	0.0629	1	19	2	67	53576	4.5	45	14	19	44	10	3.57	10.2	2.55	195	5.043	23	0.61	53.92	7	110	6.11	15	2.7	96	4.2	1.356	0.6	10.26	7.6	76
42202	2	30	3	5	1	5	0	19.39	2	1	2	2	273825	0.0587	1	1.16	0	0.0629	1	107	1	69	54765	4.6	46	17	16	42	6	2.14	9.3	2.325	179	4.629	25	0.62	54.81	10	79	4.39	135	24.2	125	4.2	1.356	1.1	18.81	7.1	71
42211	2	61	3	5	1	3.65	0	25.57	1	1	2	2	155874	0.0587	1	2.52	0	0.0629	1	52	1	67	31174.9	3.3	33	16	28	77	16	5.71	8.9	2.225	248	6.413	25	1.02	90.17	19	103	5.72	29	5.2	143	4.3	1.388	0.5	8.55	6.1	61
42238	1	30	3	4	1	3.52	0	22.78	2	1	1	2	278518	0.0587	1	1.86	0	0.0629	1	198	2	61	55703.5	4.9	49	17	20	68	22	7.85	9.5	2.375	158	4.086	26	1.01	89.28	11	205	11.38	144	25.8	127	3.4	1.098	0.7	11.97	7.3	73
42239	1	58	3	5	1	5	0	31.55	2	1	2	2	407908	0.0587	1	1.28	0	0.0629	1	35	2	61	81581.7	4.3	43	24	24	57	18	6.43	8.8	2.2	270	6.982	23	1.18	104.31	42	90	5	123	22	159	3.5	1.13	2.4	41.04	6.7	67
42244	1	40	2	3	1	2.04	0	25.05	2	1	2	2	52845.5	0.0587	1	2.11	0	0.0629	1	104	1	62	10569.1	4.7	47	22	31	81	18	6.43	9.7	2.425	185	4.784	22	0.82	72.49	22	102	5.66	97	17.4	134	4.3	1.388	0.6	10.26	7.5	75
42249	1	35	4	4	1	2.04	0	26.56	2	NA	2	2	34708.6	0.0587	1	1.52	0	0.0629	1	268	2	70	6941.73	4.4	44	23	24	43	9	3.21	9.7	2.425	185	4.784	26	1.03	91.05	14	87	4.83	100	17.9	132	3.5	1.13	0.9	15.39	7.2	72
42252	2	21	4	4	5	1.16	0	32.06	1	1	2	2	77997.5	0.0587	1	1.85	0	0.0629	1	107	1	59	15599.5	3.4	34	21	20	56	4	1.43	9.5	2.375	243	6.284	18	0.62	54.81	9	69	3.83	86	15.4	109	4.4	1.421	0.5	8.55	6.9	69
42255	1	68	3	3	3	1	0	25.03	1	1	2	2	53183.7	0.0587	1	0.6569	1	0.0629	1	136	1	61	10636.7	4.8	48	19	22	92	12	4.28	9.4	2.35	240	6.206	22	0.72	63.65	20	105	5.83	41	7.3	120	3.2	1.033	0.5	8.55	7.2	72
42274	2	22	2	4	5	1.73	0	24.16	1	1	2	2	55840.9	0.0587	1	0.6569	1	0.0629	1	60	2	69	11168.2	4.6	46	13	17	88	8	2.86	9.5	2.375	159	4.112	24	0.67	59.23	7	88	4.88	68	12.2	138	3.3	1.066	0.4	6.84	7.6	76
42275	2	63	2	5	5	1.02	0	25.41	2	1	2	1	32271.1	0.0587	1	32.9	0	0.154	0	32	1	72	6454.21	4.3	43	16	21	69	11	3.93	9.2	2.3	223	5.767	25	0.62	54.81	17	113	6.27	69	12.4	109	4	1.292	0.7	11.97	7.2	72
42276	2	67	3	2	2	1.06	0	27.76	2	2	1	2	76337.8	0.0587	1	2.04	0	0.0629	1	27	2	72	15267.6	4	40	29	36	109	8	2.86	9.8	2.45	196	5.069	26	0.65	57.46	111	87	4.83	27	4.8	150	5.2	1.679	0.5	8.55	7.3	73
42288	2	51	2	2	1	5	0	20.88	1	1	2	2	31303.1	0.0587	1	0.6569	1	0.0629	1	23	1	62	6260.62	4.4	44	15	22	49	14	5	9.4	2.35	221	5.715	24	0.72	63.65	19	98	5.44	53	9.5	129	4.1	1.324	0.6	10.26	7.2	72
42294	1	63	1	4	3	1.71	0	22.56	1	1	2	2	24230.3	0.0587	1	6.46	0	0.0629	1	29	2	72	4846.06	4.1	41	18	20	92	14	5	10.1	2.525	210	5.431	26	0.92	81.33	11	96	5.33	126	22.6	100	4.4	1.421	0.7	11.97	7.1	71
42304	2	26	3	2	5	0.62	0	34.21	2	NA	2	2	181220	0.0587	1	0.6569	1	0.0629	1	136	2	62	36244.1	3.8	38	26	21	73	9	3.21	8.9	2.225	157	4.06	26	0.78	68.95	25	101	5.61	60	10.7	138	3.5	1.13	0.6	10.26	6.9	69
42307	2	66	3	3	1	1.71	0	33.36	1	1	1	2	193572	0.0587	1	1.31	0	0.0629	1	36	2	60	38714.5	4.2	42	41	46	55	10	3.57	9.8	2.45	127	3.284	22	0.62	54.81	29	223	12.38	78	14	111	2.9	0.936	0.8	13.68	6.9	69
42330	2	80	3	2	2	5	0	25.07	1	2	2	1	76513.7	0.0587	1	0.6569	1	0.0629	1	112	1	62	15302.7	4.4	44	12	21	36	31	11.07	10	2.5	204	5.275	24	0.92	81.33	20	112	6.22	107	19.2	124	3.9	1.259	0.9	15.39	6.2	62
42332	2	61	4	4	1	5	0	28.04	2	2	2	1	40946.4	0.0587	1	0.6569	1	0.0629	1	34	1	68	8189.27	4.2	42	12	19	57	19	6.78	9.7	2.425	240	6.206	26	1.22	107.85	17	86	4.77	65	11.6	150	3.5	1.13	0.6	10.26	7.5	75
42345	2	35	4	5	3	1.45	1	27.6	2	2	2	2	96458.4	0.0587	1	13.5	0	0.0629	1	329	1	65	19291.7	4.2	42	14	18	85	12	4.28	9.1	2.275	173	4.474	24	0.82	72.49	14	80	4.44	48	8.6	132	3.5	1.13	0.5	8.55	8.1	81
42350	2	47	3	4	4	1.75	0	21.86	1	1	2	2	92333.8	0.0587	1	1.41	0	0.0629	1	154	1	73	18466.8	3.9	39	16	18	80	11	3.93	9.2	2.3	245	6.336	28	0.72	63.65	21	82	4.55	85	15.2	131	4.6	1.485	0.6	10.26	7	70
42351	2	42	3	5	1	3.77	0	28.07	2	1	2	1	318717	0.0587	1	1.47	0	0.0629	1	43	2	59	63743.4	4.3	43	56	33	82	9	3.21	8.8	2.2	300	7.758	27	0.82	72.49	72	57	3.16	90	16.1	125	3.1	1.001	0.4	6.84	7.1	71
42364	1	77	1	1	1	1.81	0	27.91	2	1	2	1	19719.7	0.0587	1	0.6569	1	0.0629	1	121	2	69	3943.93	4.2	42	18	22	77	12	4.28	9.5	2.375	250	6.465	26	0.71	62.76	27	72	4	108	19.3	134	4.2	1.356	0.6	10.26	6.7	67
42377	1	36	3	3	1	5	1	29.28	1	1	2	2	246839	0.0587	1	3.13	0	0.0629	1	146	2	67	49367.8	4.5	45	26	18	68	11	3.93	9.8	2.45	215	5.56	24	0.99	87.52	23	86	4.77	92	16.5	102	2.9	0.936	1.1	18.81	7	70
42381	1	24	3	2	5	0.46	0	26.49	1	1	2	2	125255	0.0587	1	1.43	0	0.0629	1	194	1	61	25051	4.7	47	16	21	92	11	3.93	9.8	2.45	230	5.948	24	0.72	63.65	17	90	5	63	11.3	115	3.4	1.098	0.9	15.39	6.7	67
42382	2	46	3	3	1	3.69	0	27.56	2	1	2	2	283324	0.0587	1	1.09	0	0.0629	1	64	2	62	56664.8	4.2	42	21	21	45	11	3.93	8.8	2.2	236	6.103	25	0.77	68.07	18	83	4.61	106	19	137	3.8	1.227	0.5	8.55	6.8	68
42393	1	37	3	3	1	1.84	1	28.44	1	1	2	2	65562	0.0587	1	15.7	0	0.0629	1	318	1	67	13112.4	4.6	46	52	36	64	13	4.64	9.8	2.45	280	7.241	22	0.92	81.33	46	121	6.72	125	22.4	127	3.3	1.066	1	17.1	7.7	77
42396	1	56	2	3	3	2.14	1	31.16	2	1	2	1	27652.8	0.0587	1	0.6569	1	0.0629	1	92	2	62	5530.56	4.1	41	34	24	66	23	8.21	8.9	2.225	168	4.344	23	1.4	123.76	27	110	6.11	89	15.9	159	4.1	1.324	0.4	6.84	6.8	68
42400	1	39	3	3	1	5	0	25.77	1	1	2	2	275513	0.0587	1	7.01	0	0.0629	1	62	2	63	55102.6	4.2	42	20	24	70	22	7.85	8.8	2.2	215	5.56	26	1.52	134.37	10	81	4.5	161	28.8	154	4.6	1.485	0.7	11.97	6.9	69
42421	1	55	1	3	1	1.83	1	29.61	2	2	1	1	74169.8	0.0587	1	2.87	0	0.0629	1	72	1	65	14834	4.6	46	24	25	76	14	5	9.9	2.475	192	4.965	30	0.92	81.33	39	136	7.55	110	19.7	139	3	0.969	1.4	23.94	8.3	83
42424	2	64	4	4	1	1.07	0	30.81	1	1	1	1	39224.5	0.0587	1	0.6569	1	0.0629	1	29	2	71	7844.9	4.7	47	17	23	49	10	3.57	10	2.5	145	3.75	21	0.97	85.75	81	77	4.27	69	12.4	129	3.6	1.162	0.4	6.84	7.6	76
42433	1	53	1	1	1	0.73	0	27.31	1	1	2	1	43488.7	0.0587	1	36.8	0	0.516	0	293	1	66	8697.74	4.3	43	30	32	74	10	3.57	8.7	2.175	125	3.233	23	1.22	107.85	33	101	5.61	92	16.5	122	4.2	1.356	1	17.1	7.2	72
42438	2	67	1	3	3	1.14	0	28.48	1	2	2	1	20293.9	0.0587	1	1.39	0	0.0629	1	12	2	72	4058.77	4.6	46	35	34	84	8	2.86	10.1	2.525	198	5.12	25	0.63	55.69	13	90	5	67	12	107	4.8	1.55	0.7	11.97	7.9	79
42441	1	64	5	3	1	2.9	0	30.77	1	2	2	2	188151	0.0587	1	13.2	0	0.0629	1	120	2	70	37630.2	3.9	39	17	18	54	19	6.78	9.5	2.375	180	4.655	28	0.82	72.49	24	90	5	69	12.4	130	4.1	1.324	0.6	10.26	6.2	62
42445	2	36	3	4	1	4.01	0	30.63	2	1	2	2	240777	0.0587	1	0.6569	1	0.0629	1	10	2	67	48155.4	4.1	41	20	22	38	6	2.14	9.3	2.325	209	5.405	23	0.65	57.46	9	72	4	122	21.9	124	3.5	1.13	0.8	13.68	6.8	68
42449	1	80	3	1	2	0.69	1	23.75	1	1	2	2	42999.8	0.0587	1	4.87	0	0.0629	1	52	1	59	8599.95	4.2	42	12	20	58	8	2.86	9.3	2.325	191	4.939	29	0.92	81.33	22	93	5.16	53	9.5	134	3.9	1.259	0.5	8.55	6.6	66
42460	1	59	4	5	1	5	0	41.79	2	2	1	1	52550.1	0.0587	1	0.6569	1	0.0629	1	66	1	65	10510	4.2	42	30	36	46	20	7.14	9.3	2.325	177	4.577	26	1.22	107.85	18	72	4	61	10.9	169	3.8	1.227	0.7	11.97	7.6	76
42473	1	53	3	5	3	5	0	20.86	2	1	2	2	226623	0.0587	1	0.6569	1	0.0629	1	213	1	70	45324.6	5	50	27	29	70	22	7.85	9.7	2.425	245	6.336	25	1.12	99.01	60	79	4.39	81	14.5	145	4.2	1.356	0.8	13.68	7.6	76
42474	2	47	1	3	6	2.5	0	39.49	1	1	2	2	59015.7	0.0587	1	1.87	0	0.0629	1	48	2	70	11803.1	3.8	38	19	19	77	13	4.64	9.4	2.35	248	6.413	23	0.6	53.04	13	120	6.66	55	9.9	144	4.5	1.453	0.4	6.84	6.9	69
42479	2	55	4	3	3	3.09	0	43.5	2	1	1	1	64049.3	0.0587	1	2.53	0	0.0629	1	87	1	72	12809.9	4.1	41	29	22	77	13	4.64	9.9	2.475	209	5.405	27	0.72	63.65	31	107	5.94	55	9.9	166	3	0.969	0.5	8.55	7.2	72
42486	2	32	1	4	4	0.68	0	29.21	2	2	2	1	74362.9	0.0587	1	7	0	0.0629	1	102	1	66	14872.6	4.3	43	25	25	63	8	2.86	9.3	2.325	181	4.681	23	0.62	54.81	42	77	4.27	100	17.9	115	4.5	1.453	0.5	8.55	7.6	76
42489	2	28	1	3	1	0.68	0	26.94	2	2	2	2	59925.1	0.0587	1	3.06	0	0.0629	1	48	2	67	11985	4.1	41	18	21	101	7	2.5	9.7	2.425	187	4.836	26	0.5	44.2	17	85	4.72	66	11.8	138	4.6	1.485	0.5	8.55	7.5	75
42492	1	71	4	1	1	1.51	0	29.62	2	2	2	1	33845.5	0.0587	1	1.52	0	0.0629	1	35	1	59	6769.09	4.1	41	19	28	108	11	3.93	9.5	2.375	216	5.586	24	1.12	99.01	24	111	6.16	83	14.9	174	2.6	0.84	0.7	11.97	7.6	76
42493	1	57	3	5	3	5	0	25.8	1	1	2	2	276135	0.0587	1	3.2	0	0.0629	1	143	1	60	55227	4.6	46	21	24	60	16	5.71	9.9	2.475	217	5.612	25	1.02	90.17	43	80	4.44	131	23.5	128	3.6	1.162	1.1	18.81	6.9	69
42497	1	41	5	1	3	1.08	0	23.6	1	1	2	2	89224	0.0587	1	144	0	0.918	0	160	1	67	17844.8	4.1	41	21	23	57	11	3.93	9.4	2.35	135	3.491	23	0.92	81.33	17	103	5.72	81	14.5	139	3.8	1.227	0.6	10.26	6.4	64
42502	1	64	2	4	1	5	0	35.89	2	1	2	1	26390.8	0.0587	1	34.1	0	0.0629	1	220	2	66	5278.17	4.2	42	34	29	84	15	5.36	9.3	2.325	174	4.5	24	1	88.4	68	122	6.77	39	7	114	3.7	1.195	0.6	10.26	7.6	76
42507	2	31	3	2	1	0.71	0	25.56	1	1	2	2	99279.4	0.0587	1	0.6569	1	0.0629	1	54	1	67	19855.9	4.5	45	10	19	46	8	2.86	9.3	2.325	173	4.474	23	0.69	61	10	96	5.33	110	19.7	104	4.6	1.485	0.6	10.26	6.9	69
42519	1	62	1	1	1	2.5	0	23.92	1	1	2	2	18740.4	0.0587	1	5.98	0	0.0629	1	34	2	72	3748.07	4.5	45	27	27	74	9	3.21	9.2	2.3	267	6.905	28	1.17	103.43	25	87	4.83	76	13.6	133	4.5	1.453	0.7	11.97	7.8	78
42535	2	30	4	2	6	0	0	21.77	1	1	2	1	108241	0.0587	1	3.18	0	0.0629	1	164	1	60	21648.2	4.8	48	18	23	39	7	2.5	10.3	2.575	229	5.922	23	0.89	78.68	25	101	5.61	77	13.8	112	4	1.292	0.9	15.39	8.4	84
42542	2	39	4	4	3	1.63	0	37.73	2	1	2	1	113754	0.0587	1	18.1	0	0.0629	1	306	1	61	22750.8	3.8	38	21	25	65	8	2.86	9.3	2.325	258	6.672	27	0.62	54.81	78	92	5.11	72	12.9	102	3.8	1.227	1	17.1	6.6	66
42545	2	74	3	3	1	3.65	0	36.97	2	2	2	2	100116	0.0587	1	6.24	0	0.0629	1	88	1	59	20023.1	4.2	42	23	19	85	19	6.78	9	2.25	179	4.629	22	0.92	81.33	21	102	5.66	70	12.5	141	4.5	1.453	1.3	22.23	6.7	67
42547	2	79	3	3	2	2.18	1	21.34	2	1	2	1	82291.9	0.0587	1	0.6569	1	0.0629	1	52	1	62	16458.4	4.5	45	24	31	63	22	7.85	10.2	2.55	171	4.422	26	0.92	81.33	21	91	5.05	72	12.9	209	4.2	1.356	0.7	11.97	7.4	74
42557	2	68	3	3	1	1.1	0	46.97	2	2	1	1	187830	0.0587	1	0.967	0	0.0629	1	32	1	61	37566	4.1	41	20	19	86	65	23.21	9.8	2.45	158	4.086	26	1.62	143.21	25	220	12.21	80	14.3	203	4.7	1.518	0.9	15.39	6.8	68
42559	2	41	3	5	1	2.56	0	20.91	2	1	2	2	294551	0.0587	1	1.74	0	0.0629	1	20	1	67	58910.1	4.5	45	17	18	57	9	3.21	10	2.5	215	5.56	23	0.62	54.81	13	83	4.61	62	11.1	143	3.2	1.033	0.9	15.39	7.4	74
42560	1	59	3	4	5	1.76	0	21.94	1	1	2	1	276135	0.0587	1	0.6569	1	0.0629	1	34	1	60	55227	4.5	45	22	31	77	12	4.28	9.6	2.4	201	5.198	20	1.22	107.85	48	101	5.61	242	43.3	137	3.3	1.066	0.6	10.26	5.5	55
42568	1	42	2	4	6	2.12	0	30.56	2	1	1	1	75800.5	0.0587	1	1.02	0	0.0629	1	63	2	61	15160.1	4.2	42	47	23	50	15	5.36	10	2.5	315	8.146	23	1.07	94.59	67	269	14.93	70	12.5	132	3.4	1.098	0.7	11.97	7.6	76
42576	1	28	1	1	6	1.13	0	31.38	1	1	2	2	81628.9	0.0587	1	27.5	0	0.207	0	195	2	67	16325.8	4.6	46	62	45	54	11	3.93	9.5	2.375	204	5.275	27	0.92	81.33	38	65	3.61	88	15.8	155	3.3	1.066	0.6	10.26	8	80
42578	2	69	4	1	5	1.28	0	31.84	2	2	1	1	30465.7	0.0587	1	0.6569	1	0.0629	1	75	1	62	6093.14	4	40	16	21	59	23	8.21	9.6	2.4	170	4.396	26	0.82	72.49	22	94	5.22	69	12.4	108	4.4	1.421	0.3	5.13	7.6	76
42604	2	43	3	5	1	3.57	0	25.57	1	1	2	2	386131	0.0587	1	2.76	0	0.0629	1	69	2	70	77226.2	4.1	41	18	17	33	14	5	9.1	2.275	288	7.448	21	0.6	53.04	10	92	5.11	94	16.8	116	3.6	1.162	1.2	20.52	6.6	66
42613	1	52	1	1	1	5	0	38.61	1	1	1	2	43488.7	0.0587	1	10.5	0	0.0629	1	110	1	66	8697.74	4.3	43	24	27	134	8	2.86	9.6	2.4	221	5.715	24	0.92	81.33	62	111	6.16	102	18.3	121	4.1	1.324	0.9	15.39	7.6	76
42626	2	55	4	2	1	4.29	0	42.1	1	1	2	1	67382.6	0.0587	1	1.07	0	0.0629	1	191	2	68	13476.5	4.1	41	18	27	139	18	6.43	9.3	2.325	230	5.948	23	1.36	120.22	12	116	6.44	71	12.7	123	4	1.292	0.6	10.26	7	70
42628	1	41	3	5	1	5	0	26.74	2	1	2	2	340966	0.0587	1	0.6569	1	0.0629	1	170	1	69	68193.3	4.2	42	18	19	58	22	7.85	9.1	2.275	182	4.707	23	0.92	81.33	26	88	4.88	96	17.2	101	4.2	1.356	0.9	15.39	6.7	67
42632	2	65	3	4	1	5	1	27.38	2	1	2	1	166392	0.0587	1	0.6569	1	0.0629	1	50	1	60	33278.5	3.9	39	20	24	80	21	7.5	9.2	2.3	225	5.819	22	0.92	81.33	24	87	4.83	89	15.9	166	4.1	1.324	0.7	11.97	6.8	68
42634	2	22	4	3	5	0.32	0	26.21	1	1	2	2	87784.8	0.0587	1	27	0	0.335	0	172	1	68	17557	3.9	39	24	23	59	6	2.14	9.2	2.3	171	4.422	25	0.72	63.65	16	76	4.22	90	16.1	76	3.6	1.162	0.2	3.42	7.3	73
42639	1	64	3	3	3	5	0	30.35	1	1	2	2	157544	0.0587	1	0.6569	1	0.0629	1	172	1	61	31508.9	4.4	44	21	22	56	21	7.5	9.6	2.4	172	4.448	24	1.22	107.85	34	105	5.83	99	17.7	152	4	1.292	0.7	11.97	6.6	66
42642	2	58	3	4	3	1.64	0	35.22	2	NA	2	1	94058	0.0587	1	0.6569	1	0.0629	1	55	2	67	18811.6	4.5	45	33	28	93	13	4.64	9.6	2.4	221	5.715	27	0.83	73.37	23	95	5.27	94	16.8	170	3.6	1.162	1.2	20.52	7.6	76
42643	2	31	3	5	5	4.81	0	23.43	2	1	2	2	261908	0.0587	1	1.18	0	0.0629	1	103	2	61	52381.6	3.5	35	20	24	52	8	2.86	9.1	2.275	222	5.741	28	0.69	61	15	106	5.88	76	13.6	113	4.4	1.421	0.8	13.68	7.3	73
42657	2	44	2	4	3	4.08	0	30.67	2	1	2	2	86814.6	0.0587	1	0.6569	1	0.0629	1	51	1	72	17362.9	4.2	42	21	19	36	10	3.57	9.1	2.275	166	4.293	24	0.62	54.81	12	89	4.94	87	15.6	118	3.6	1.162	0.9	15.39	6.7	67
42659	1	40	1	1	6	1.94	0	28.69	2	1	2	2	76889.2	0.0587	1	0.6569	1	0.0629	1	111	1	69	15377.8	4.5	45	42	25	74	11	3.93	9.5	2.375	219	5.663	24	0.62	54.81	28	94	5.22	127	22.7	117	3.5	1.13	1.9	32.49	7.7	77
42668	2	65	3	3	1	5	1	21.93	2	1	2	1	172327	0.0587	1	1.1	0	0.0629	1	76	2	63	34465.3	4.3	43	21	28	49	13	4.64	9.1	2.275	205	5.301	24	1.02	90.17	18	81	4.5	83	14.9	129	3.7	1.195	0.7	11.97	7.2	72
42672	2	64	4	2	2	1.45	0	22.15	1	1	2	1	34278.4	0.0587	1	0.6569	1	0.0629	1	30	2	60	6855.69	4.3	43	15	24	90	16	5.71	9.5	2.375	196	5.069	25	0.92	81.33	18	92	5.11	65	11.6	201	4.2	1.356	0.8	13.68	7.7	77
42686	2	49	3	5	1	5	0	32.65	1	1	3	2	379563	0.0587	1	9.02	0	0.0629	1	79	2	66	75912.6	4.3	43	21	22	80	14	5	9.3	2.325	211	5.456	21	0.94	83.1	33	106	5.88	92	16.5	124	4.9	1.582	0.5	8.55	7.1	71
42692	2	63	1	1	1	1.83	0	31.09	2	1	2	2	41820.3	0.0587	1	13.2	0	0.0629	1	198	1	65	8364.07	4.3	43	24	26	89	12	4.28	9.2	2.3	224	5.793	23	0.62	54.81	18	96	5.33	125	22.4	140	3.9	1.259	0.8	13.68	7.3	73
42695	1	50	5	3	1	5	0	23.37	2	1	2	2	211182	0.0587	1	0.6569	1	0.0629	1	147	2	69	42236.5	4.4	44	25	18	81	11	3.93	9.1	2.275	208	5.379	27	0.75	66.3	18	107	5.94	46	8.2	121	2.6	0.84	0.3	5.13	8	80
42699	1	62	3	1	5	0.96	0	36.94	2	2	3	1	61669.2	0.0587	1	1.22	0	0.0629	1	92	2	63	12333.8	4.5	45	NA	NA	NA	NA	NA	NA	NA	NA	NA	NA	1.1	97.24	6	112	6.22	NA	NA	NA	4.5	1.453	NA	NA	7.4	74
42710	1	29	3	4	5	4.33	0	29.24	2	1	2	2	268270	0.0587	1	0.6569	1	0.0629	1	186	2	71	53654.1	4.8	48	32	21	75	16	5.71	9.9	2.475	174	4.5	28	0.94	83.1	24	95	5.27	127	22.7	139	2.8	0.904	1	17.1	6.8	68
42712	2	63	4	4	1	5	0	26.98	2	2	2	2	38684.9	0.0587	1	0.6569	1	0.0629	1	123	1	59	7736.98	4.1	41	21	23	62	12	4.28	9.3	2.325	204	5.275	27	0.82	72.49	12	86	4.77	108	19.3	125	2.8	0.904	1	17.1	6.9	69
42726	2	32	1	2	1	0.96	0	25.45	2	2	2	2	48932.7	0.0587	1	1.36	0	0.0629	1	102	1	65	9786.53	4.3	43	12	19	54	8	2.86	9.4	2.35	179	4.629	25	0.52	45.97	18	80	4.44	80	14.3	106	3.2	1.033	0.3	5.13	7.7	77
42733	1	68	4	2	1	2.83	1	44.78	2	1	3	1	38626.4	0.0587	1	12.2	0	0.0629	1	324	2	65	7725.29	4.2	42	12	16	87	8	2.86	9.5	2.375	210	5.431	28	1.07	94.59	25	187	10.38	47	8.4	110	3.8	1.227	0.8	13.68	7.7	77
42738	1	75	1	3	3	0.73	0	22.67	2	2	2	2	32837.8	0.0587	1	6.38	0	0.0629	1	121	1	66	6567.55	4.3	43	19	32	66	10	3.57	9.4	2.35	221	5.715	26	0.62	54.81	21	100	5.55	53	9.5	146	3.2	1.033	0.6	10.26	7.9	79
42741	1	58	1	4	1	5	0	22.5	1	1	2	1	28525.4	0.0587	1	10.3	0	0.0629	1	69	2	64	5705.08	3.8	38	15	19	57	11	3.93	9.2	2.3	182	4.707	26	1.06	93.7	20	94	5.22	48	8.6	108	3.6	1.162	0.6	10.26	6.4	64
42744	1	23	1	2	6	1.5	0	26.06	1	1	2	2	113533	0.0587	1	20.4	0	0.0629	1	404	1	71	22706.5	4.8	48	28	21	75	15	5.36	9.8	2.45	180	4.655	18	1.12	99.01	27	104	5.77	54	9.7	106	1.9	0.614	0.6	10.26	7.3	73
42745	2	51	1	5	1	2.68	0	40.53	2	2	1	1	51263.4	0.0587	1	1.35	0	0.0629	1	68	1	66	10252.7	3.8	38	28	27	103	17	6.07	9.2	2.3	163	4.215	23	1.02	90.17	32	111	6.16	25	4.5	153	3.7	1.195	0.5	8.55	7.2	72
42748	2	80	1	1	3	1.25	0	23.1	2	2	2	2	31798.8	0.0587	1	8.21	0	0.0629	1	122	2	72	6359.75	3.8	38	12	24	72	7	2.5	8.9	2.225	150	3.879	25	0.5	44.2	15	99	5.5	18	3.2	153	4	1.292	0.5	8.55	7.6	76
42753	2	43	4	4	5	4.38	0	28.51	1	2	2	1	79624.6	0.0587	1	1.14	0	0.0629	1	47	1	65	15924.9	4.2	42	18	20	72	10	3.57	9.7	2.425	181	4.681	27	0.82	72.49	17	74	4.11	72	12.9	147	4	1.292	0.8	13.68	6.8	68
42760	1	43	3	2	6	2.14	0	27.58	1	1	2	2	273710	0.0587	1	0.6569	1	0.0629	1	208	2	71	54742	4.2	42	25	25	61	12	4.28	9.4	2.35	166	4.293	30	0.97	85.75	25	84	4.66	112	20.1	115	3.4	1.098	0.5	8.55	6.2	62
42764	2	68	4	2	3	0.71	0	23.56	1	1	2	1	39097.2	0.0587	1	1.78	0	0.0629	1	49	2	64	7819.44	3.8	38	36	42	99	15	5.36	9.2	2.3	155	4.008	21	1.26	111.38	63	98	5.44	59	10.6	104	3.6	1.162	0.9	15.39	7.6	76
42766	1	51	3	5	1	1.5	1	25.38	2	1	2	2	276135	0.0587	1	0.6569	1	0.0629	1	42	1	60	55227	5.2	52	31	33	48	15	5.36	9.7	2.425	190	4.913	23	1.02	90.17	31	97	5.38	110	19.7	118	4	1.292	0.9	15.39	7.5	75
42768	1	80	3	2	2	1.92	1	43.28	2	1	2	2	80116.3	0.0587	1	2.24	0	0.0629	1	42	2	62	16023.3	4	40	18	21	56	30	10.71	8.6	2.15	192	4.965	27	1.19	105.2	16	102	5.66	106	19	116	4	1.292	0.5	8.55	7.1	71
42769	2	73	3	4	2	3.27	0	26.7	1	2	2	1	100007	0.0587	1	0.6569	1	0.0629	1	31	2	62	20001.4	4.2	42	41	26	56	12	4.28	9.2	2.3	329	8.508	26	0.64	56.58	52	106	5.88	132	23.6	137	3.7	1.195	0.7	11.97	7	70
42771	1	54	4	2	1	1.57	0	22.57	1	1	2	2	55753.8	0.0587	1	5.56	0	0.0629	1	317	1	63	11150.8	4.3	43	38	61	96	15	5.36	9.9	2.475	165	4.267	26	0.92	81.33	75	98	5.44	222	39.8	159	4.4	1.421	1.4	23.94	7.8	78
42787	2	35	3	4	5	1.86	0	27.34	2	1	2	2	286341	0.0587	1	5.59	0	0.0629	1	159	1	71	57268.2	3.9	39	22	19	75	13	4.64	9.2	2.3	192	4.965	24	0.92	81.33	13	79	4.39	24	4.3	121	3.7	1.195	0.7	11.97	7.3	73
42790	1	32	3	2	3	1.44	0	21.55	1	1	2	2	269608	0.0587	1	1.68	0	0.0629	1	50	2	59	53921.6	4.4	44	29	26	74	9	3.21	9.4	2.35	166	4.293	23	0.82	72.49	51	83	4.61	144	25.8	144	4.2	1.356	0.9	15.39	6.9	69
42802	1	62	1	3	1	4.55	0	36.8	2	1	2	1	22893.8	0.0587	1	0.6569	1	0.0629	1	90	2	70	4578.75	3.6	36	23	23	86	10	3.57	8.8	2.2	180	4.655	24	0.81	71.6	21	93	5.16	140	25.1	95	4	1.292	0.9	15.39	6.4	64
42806	2	36	2	4	1	4.38	1	26.36	2	1	2	2	56926.6	0.0587	1	3.44	0	0.0629	1	69	1	60	11385.3	3.7	37	28	27	61	7	2.5	9.4	2.35	226	5.844	25	0.82	72.49	24	76	4.22	48	8.6	107	3.7	1.195	0.5	8.55	6.7	67
42813	1	80	3	4	1	1.79	0	24.21	2	2	2	1	43400.4	0.0587	1	1.13	0	0.0629	1	52	2	62	8680.07	4.3	43	21	31	91	15	5.36	8.7	2.175	192	4.965	28	0.77	68.07	24	91	5.05	111	19.9	138	3.9	1.259	1.1	18.81	6.9	69
42822	1	39	3	4	1	0.77	1	31.05	1	2	2	2	83638.2	0.0587	1	220	0	1.05	0	188	1	64	16727.6	4.1	41	42	24	52	13	4.64	8.3	2.075	203	5.25	22	1.1	97.24	36	83	4.61	72	12.9	147	4.5	1.453	0.9	15.39	6.5	65
42826	2	47	4	2	5	0.17	0	19.74	1	1	1	1	84349.6	0.0587	1	34.8	0	0.37	0	191	1	68	16869.9	3.9	39	13	20	55	10	3.57	9.5	2.375	200	5.172	20	0.62	54.81	27	88	4.88	8	1.4	132	3.6	1.162	0.4	6.84	7.3	73
42830	2	65	4	2	2	1.69	0	38.88	1	2	1	1	44215.3	0.0587	1	6.7	0	0.0629	1	102	1	68	8843.06	3.3	33	19	21	121	14	5	8.8	2.2	208	5.379	26	0.92	81.33	89	175	9.71	60	10.7	159	2.6	0.84	0.7	11.97	7.2	72
42833	2	65	3	4	2	3.85	0	32.05	2	1	2	2	166859	0.0587	1	0.6569	1	0.0629	1	12	2	63	33371.8	4.3	43	19	23	62	12	4.28	10.1	2.525	236	6.103	28	0.75	66.3	18	102	5.66	67	12	149	3.8	1.227	1	17.1	7.3	73
42838	2	54	5	3	1	1.29	0	31.73	1	1	2	2	89110.6	0.0587	1	0.967	0	0.0629	1	115	2	59	17822.1	3.9	39	17	20	54	12	4.28	8.9	2.225	210	5.431	23	0.62	54.81	17	94	5.22	60	10.7	128	4.6	1.485	0.6	10.26	6.1	61
42865	2	23	4	3	1	1.66	0	39.8	2	1	2	2	83345.6	0.0587	1	3.18	0	0.0629	1	196	1	72	16669.1	3.6	36	19	22	70	7	2.5	9.2	2.3	139	3.595	21	0.72	63.65	25	132	7.33	54	9.7	157	4	1.292	0.5	8.55	7	70
42868	1	43	3	5	1	3.78	0	43.7	2	1	2	1	278888	0.0587	1	20.8	0	0.0629	1	189	1	63	55777.6	4.2	42	35	31	68	12	4.28	9.3	2.325	179	4.629	25	0.92	81.33	35	110	6.11	136	24.4	122	3.9	1.259	1.1	18.81	7.1	71
42873	2	80	5	1	1	0.61	0	31.97	2	2	2	1	62266.4	0.0587	1	2.33	0	0.0629	1	91	1	62	12453.3	4	40	17	22	47	23	8.21	8.6	2.15	171	4.422	22	0.82	72.49	18	103	5.72	21	3.8	167	4	1.292	0.7	11.97	6.6	66
42878	1	45	3	1	1	0.68	0	22.21	2	1	2	2	101643	0.0587	1	0.947	0	0.0629	1	24	2	59	20328.5	4.3	43	23	25	62	10	3.57	9.1	2.275	167	4.319	26	0.74	65.42	24	95	5.27	60	10.7	115	5	1.615	0.8	13.68	6.8	68
42897	2	32	3	2	6	0.03	0	35.38	1	2	2	1	84890.1	0.0587	1	1.67	0	0.0629	1	52	2	59	16978	3.9	39	30	21	62	5	1.79	8.9	2.225	113	2.922	26	0.57	50.39	15	98	5.44	78	14	118	2.9	0.936	0.3	5.13	6.5	65
42903	2	22	3	4	6	1.54	0	19.64	2	1	2	2	242978	0.0587	1	0.6569	1	0.0629	1	26	2	62	48595.6	4.4	44	13	20	38	10	3.57	9.5	2.375	199	5.146	25	0.75	66.3	12	84	4.66	116	20.8	123	3.6	1.162	0.7	11.97	7.1	71
42904	2	47	1	2	4	2.14	0	21.3	2	1	1	2	90342.7	0.0587	1	2.84	0	0.0629	1	31	2	66	18068.5	3.7	37	22	19	45	11	3.93	8.9	2.225	205	5.301	25	0.62	54.81	25	212	11.77	104	18.6	109	3.4	1.098	0.8	13.68	7.3	73
42905	1	30	2	4	6	0.49	0	25.68	1	1	2	2	80507.4	0.0587	1	0.6569	1	0.0629	1	191	1	70	16101.5	4.7	47	20	25	54	11	3.93	9.8	2.45	212	5.482	27	0.72	63.65	26	84	4.66	74	13.3	128	4.5	1.453	0.7	11.97	7.5	75
42932	2	42	3	5	1	5	0	23.17	2	1	2	2	471482	0.0587	1	30.8	0	0.0629	1	134	2	65	94296.4	4.1	41	22	31	50	17	6.07	9.2	2.3	168	4.344	21	0.91	80.44	15	81	4.5	113	20.2	122	3.9	1.259	0.4	6.84	7.1	71
42950	2	40	3	4	1	5	0	36.25	1	NA	2	2	379563	0.0587	1	10.8	0	0.0934	0	37	2	66	75912.6	4	40	27	19	66	11	3.93	9.5	2.375	196	5.069	24	0.75	66.3	35	96	5.33	60	10.7	149	3	0.969	0.5	8.55	7	70
42958	1	37	4	4	1	1.85	0	28.95	2	1	2	2	73708.8	0.0587	1	6.73	0	0.0629	1	367	2	74	14741.8	4.5	45	28	29	75	12	4.28	9.5	2.375	276	7.137	28	1.01	89.28	23	74	4.11	44	7.9	190	4.7	1.518	0.8	13.68	7.8	78
42960	2	59	3	3	1	5	0	24.75	2	1	2	2	271893	0.0587	1	2.83	0	0.0629	1	80	1	60	54378.5	4.4	44	15	20	79	12	4.28	9.4	2.35	297	7.68	21	0.92	81.33	18	87	4.83	122	21.9	128	3.9	1.259	0.5	8.55	7.3	73
42969	1	34	3	5	1	0.5	0	32.16	2	1	2	2	78298.8	0.0587	1	2.92	0	0.0629	1	180	1	69	15659.8	4.3	43	31	24	50	11	3.93	9.5	2.375	176	4.551	27	1.02	90.17	28	90	5	141	25.3	118	3.7	1.195	0.8	13.68	7.7	77
42977	2	38	2	3	1	1.06	0	26.52	2	1	2	2	86882.9	0.0587	1	3.37	0	0.0629	1	196	2	61	17376.6	3.8	38	13	18	75	9	3.21	9	2.25	199	5.146	26	0.83	73.37	15	90	5	14	2.5	143	3.8	1.227	0.4	6.84	7.1	71
43005	2	80	3	2	2	0.14	0	25.19	7	1	2	1	177855	0.0587	1	0.6569	1	0.0629	1	21	2	60	35571	3.9	39	15	31	83	10	3.57	9	2.25	186	4.81	24	0.75	66.3	32	102	5.66	82	14.7	197	4.1	1.324	1	17.1	7.7	77
43019	1	60	3	1	3	1.46	0	30.22	2	1	1	1	213253	0.0587	1	0.6569	1	0.0629	1	69	2	62	42650.7	4.3	43	63	30	88	18	6.43	9.2	2.3	147	3.801	25	1.67	147.63	39	446	24.76	87	15.6	115	3.7	1.195	0.2	3.42	7.3	73
43023	2	61	1	3	1	4.75	0	31.71	2	2	2	1	17909.2	0.0587	1	1.63	0	0.0629	1	168	1	60	3581.84	4	40	31	27	76	13	4.64	9.2	2.3	184	4.758	28	0.82	72.49	42	117	6.49	83	14.9	134	3.8	1.227	0.7	11.97	7.4	74
43026	2	38	1	2	6	1.45	0	34.37	2	1	2	2	48932.7	0.0587	1	29.7	0	0.133	0	129	1	65	9786.53	4.5	45	102	60	118	8	2.86	9.7	2.425	181	4.681	24	0.52	45.97	28	106	5.88	69	12.4	146	4.5	1.453	0.5	8.55	7.9	79
43032	1	26	3	4	1	0.87	0	40.87	1	1	2	2	113726	0.0587	1	14.7	0	0.0629	1	158	1	67	22745.3	4.3	43	47	32	75	11	3.93	9.4	2.35	179	4.629	23	0.82	72.49	48	118	6.55	59	10.6	152	4	1.292	0.5	8.55	6.6	66
43041	2	32	3	2	5	1.45	0	28.76	1	1	2	2	121617	0.0587	1	3.46	0	0.0629	1	95	1	71	24323.4	3.8	38	21	20	40	7	2.5	9.3	2.325	212	5.482	22	0.72	63.65	25	80	4.44	132	23.6	87	3.8	1.227	0.5	8.55	6.9	69
43049	2	73	4	2	2	1.1	0	40.26	2	2	2	1	42946.1	0.0587	1	0.6569	1	0.0629	1	19	2	64	8589.22	3.8	38	11	14	150	9	3.21	9.1	2.275	166	4.293	28	0.76	67.18	19	80	4.44	47	8.4	120	3.4	1.098	0.9	15.39	7.2	72
43050	2	44	4	3	1	3.57	0	27.67	2	NA	2	2	97191.1	0.0587	1	1.06	0	0.0629	1	58	1	59	19438.2	4.2	42	16	22	44	7	2.5	9.1	2.275	283	7.318	25	0.65	57.46	9	84	4.66	33	5.9	136	4.3	1.388	0.6	10.26	6.6	66
43053	1	46	1	5	5	1.47	0	29.37	1	NA	2	2	53054.8	0.0587	1	0.6569	1	0.0629	1	101	1	70	10611	4.6	46	43	33	52	15	5.36	10	2.5	304	7.861	24	0.92	81.33	64	100	5.55	146	26.1	118	3.8	1.227	1.1	18.81	7.5	75
43065	2	33	1	4	5	5	0	28.22	2	2	2	2	51830.7	0.0587	1	2.62	0	0.0629	1	44	1	65	10366.1	3.9	39	16	20	59	13	4.64	9	2.25	160	4.138	26	0.42	37.13	12	84	4.66	53	9.5	121	3.5	1.13	0.8	13.68	6.9	69
43073	1	75	3	3	1	1.57	0	26.23	1	1	2	2	44540.6	0.0587	1	13.6	0	0.0629	1	123	2	61	8908.12	4.3	43	17	22	106	13	4.64	9.4	2.35	173	4.474	23	0.98	86.63	23	97	5.38	69	12.4	153	3.3	1.066	0.8	13.68	7	70
43077	2	62	1	2	3	0.95	0	32.22	2	1	2	1	24397.2	0.0587	1	119	0	0.692	0	126	1	71	4879.44	4.3	43	25	26	84	29	10.35	9.5	2.375	257	6.646	25	1.02	90.17	21	100	5.55	24	4.3	142	4.2	1.356	0.4	6.84	7.4	74
43078	1	44	3	3	1	5	0	27.89	1	1	2	2	380991	0.0587	1	6.32	0	0.229	0	216	2	60	76198.3	4.2	42	13	25	65	13	4.64	9.5	2.375	188	4.862	22	1.06	93.7	33	159	8.83	85	15.2	121	4.3	1.388	0.7	11.97	6.9	69
43084	1	68	3	3	5	1.83	0	32.06	1	1	2	1	59368.2	0.0587	1	2.64	0	0.0629	1	98	2	60	11873.6	4.2	42	22	21	89	21	7.5	9.5	2.375	132	3.414	23	1.15	101.66	37	91	5.05	47	8.4	120	3	0.969	0.7	11.97	6.8	68
43099	1	70	3	2	1	2.14	1	27.53	1	2	1	2	115382	0.0587	1	4.57	0	0.0629	1	62	1	64	23076.4	3.7	37	29	28	56	12	4.28	8.7	2.175	166	4.293	22	0.95	83.98	45	423	23.48	150	26.9	115	4.6	1.485	0.9	15.39	6.5	65
43111	1	62	2	1	1	0.93	0	34.02	1	2	2	2	18020.1	0.0587	1	0.6569	1	0.0629	1	108	1	62	3604.01	3.9	39	26	20	91	13	4.64	8.7	2.175	188	4.862	24	0.72	63.65	20	116	6.44	72	12.9	129	3	0.969	0.6	10.26	7.2	72
43114	1	24	3	4	5	0.7	0	37.25	1	1	2	1	109000	0.0587	1	10.8	0	1.03	0	71	2	60	21800	4.2	42	50	28	76	7	2.5	9.1	2.275	160	4.138	19	0.82	72.49	35	148	8.22	40	7.2	151	4.6	1.485	0.8	13.68	6.8	68
43115	2	80	3	5	2	5	0	23.18	1	1	2	1	90333.5	0.0587	1	0.6569	1	0.0629	1	89	1	63	18066.7	4.2	42	26	25	138	33	11.78	9.7	2.425	274	7.086	27	1.62	143.21	114	111	6.16	51	9.1	195	4	1.292	0.6	10.26	6.7	67
43116	2	35	3	3	5	1.65	0	21.73	2	1	2	2	88254.5	0.0587	1	9.42	0	0.0629	1	208	2	62	17650.9	4.6	46	11	16	34	13	4.64	9.1	2.275	174	4.5	25	0.65	57.46	10	80	4.44	80	14.3	94	3.8	1.227	1	17.1	7.1	71
43131	1	64	3	3	5	2.22	0	33.9	1	1	2	1	165370	0.0587	1	11.2	0	0.0629	1	105	2	64	33073.9	3.9	39	25	25	59	12	4.28	9.3	2.325	201	5.198	23	0.9	79.56	35	86	4.77	121	21.7	134	3.1	1.001	0.9	15.39	7.4	74
43133	1	46	3	4	1	2.19	0	28.45	1	1	2	1	287214	0.305	0	474	0	4.6	0	74	1	67	57442.8	4.2	42	24	26	74	19	6.78	9.3	2.325	260	6.724	22	1.22	107.85	59	92	5.11	93	16.7	133	3.6	1.162	0.4	6.84	6.9	69
43139	2	21	1	3	5	1.15	0	31.25	2	2	2	2	71608.4	0.0587	1	0.6569	1	0.0629	1	46	2	70	14321.7	4.6	46	17	17	75	3	1.07	10	2.5	190	4.913	24	0.5	44.2	14	83	4.61	80	14.3	116	3.6	1.162	0.5	8.55	8.1	81
43170	1	50	3	5	1	5	0	29.21	1	1	2	2	312952	0.0587	1	0.6569	1	0.0629	1	89	2	71	62590.5	4	40	17	19	52	11	3.93	9	2.25	197	5.094	24	0.92	81.33	7	85	4.72	126	22.6	105	3.6	1.162	1.1	18.81	6.4	64
43176	2	36	3	5	1	4.25	0	32.52	2	2	2	2	262577	0.0587	1	2.1	0	0.0629	1	138	2	59	52515.3	3.9	39	8	16	43	9	3.21	8.8	2.2	218	5.637	25	0.52	45.97	13	77	4.27	30	5.4	130	3.6	1.162	0.1	1.71	7	70
43187	1	80	3	5	2	5	0	25.64	2	1	2	1	104734	0.0587	1	5.35	0	0.0629	1	126	2	60	20946.7	3.8	38	15	21	86	13	4.64	9.4	2.35	141	3.646	26	0.77	68.07	24	92	5.11	63	11.3	112	3.7	1.195	0.8	13.68	7.2	72
43190	1	53	1	1	1	2.12	0	25.11	1	1	2	2	22900.3	0.0587	1	0.98	0	0.0629	1	121	2	70	4580.06	4	40	18	19	53	11	3.93	9.1	2.275	236	6.103	26	0.72	63.65	18	89	4.94	115	20.6	114	3.6	1.162	0.8	13.68	6.7	67
43198	1	24	3	4	5	1.73	0	24.13	2	1	2	2	293796	0.0587	1	1.15	0	0.0629	1	89	2	59	58759.2	4.6	46	26	26	70	18	6.43	8.9	2.225	164	4.241	22	1.09	96.36	13	69	3.83	137	24.5	125	4.3	1.388	0.9	15.39	7.1	71
43202	2	34	3	2	6	1.43	0	30.04	2	1	2	2	102738	0.0587	1	1.86	0	0.0629	1	246	2	59	20547.5	3.8	38	12	14	41	12	4.28	9.1	2.275	187	4.836	21	0.63	55.69	18	79	4.39	12	2.1	130	4.3	1.388	0.4	6.84	6.6	66
43205	2	24	1	4	5	2.3	0	30.64	2	1	2	2	87201.7	0.0587	1	1.95	0	0.0629	1	74	1	66	17440.3	3.7	37	21	23	62	8	2.86	8.8	2.2	115	2.974	24	0.62	54.81	17	94	5.22	40	7.2	139	3.5	1.13	0.7	11.97	7.1	71
43210	1	71	5	3	1	3.57	0	24.9	1	1	2	2	104459	0.0587	1	0.6569	1	0.0629	1	84	2	71	20891.8	4.2	42	22	18	45	8	2.86	9.7	2.425	155	4.008	26	0.74	65.42	18	182	10.1	80	14.3	146	3.9	1.259	0.7	11.97	6.5	65
43214	2	54	3	5	1	4.75	0	37.15	1	1	2	1	284200	0.0587	1	0.6569	1	0.0629	1	24	1	59	56840.1	4.4	44	20	19	94	17	6.07	9.4	2.35	190	4.913	26	0.72	63.65	43	110	6.11	140	25.1	105	3.6	1.162	1.1	18.81	7.8	78
43233	1	40	1	4	4	4.29	0	28.34	1	1	2	2	98688.4	0.0587	1	1.39	0	0.0629	1	102	2	65	19737.7	4.2	42	25	20	124	10	3.57	9.3	2.325	211	5.456	23	0.89	78.68	37	104	5.77	81	14.5	132	2.8	0.904	0.8	13.68	6.7	67
43245	1	62	3	2	1	1.07	0	39.03	1	1	2	1	66351.4	0.0587	1	1.82	0	0.0629	1	211	2	59	13270.3	4	40	22	20	38	8	2.86	9.2	2.3	169	4.37	29	0.99	87.52	29	146	8.1	102	18.3	117	3.3	1.066	0.7	11.97	6.8	68
43251	2	67	3	3	1	1.46	0	28.4	2	2	2	1	73777.2	0.0587	1	1.28	0	0.0629	1	73	1	67	14755.4	4.3	43	15	21	80	7	2.5	9.4	2.35	240	6.206	23	0.62	54.81	12	94	5.22	69	12.4	178	4.5	1.453	0.8	13.68	7.2	72
43256	2	36	2	2	4	0.87	0	27.33	2	2	2	2	49332.1	0.0587	1	3.84	0	0.0629	1	133	1	62	9866.42	4.3	43	55	89	54	14	5	9.3	2.325	168	4.344	22	0.52	45.97	26	93	5.16	68	12.2	133	3	0.969	0.4	6.84	7.5	75
43264	2	46	2	5	1	5	0	26.2	1	1	2	2	79827.6	0.0587	1	1.52	0	0.0629	1	118	1	68	15965.5	3.9	39	19	20	65	8	2.86	9	2.25	262	6.775	27	0.72	63.65	36	84	4.66	110	19.7	97	2.9	0.936	0.5	8.55	7.1	71
43268	2	70	1	2	3	0	0	25.19	1	1	2	2	38033.7	0.0587	1	0.6569	1	0.0629	1	134	2	65	7606.74	4.4	44	17	24	75	12	4.28	9.3	2.325	159	4.112	27	0.61	53.92	17	80	4.44	77	13.8	151	4.2	1.356	0.7	11.97	7.3	73
43269	2	65	3	3	2	1.16	1	36.76	2	1	2	1	74782.3	0.0587	1	0.6569	1	0.0629	1	44	2	69	14956.5	3.9	39	21	25	60	14	5	8.9	2.225	236	6.103	24	0.92	81.33	24	91	5.05	53	9.5	171	4.5	1.453	0.7	11.97	6.3	63
43281	1	46	3	4	1	1.65	0	30.37	2	2	1	1	337797	0.0587	1	0.6569	1	0.0629	1	19	2	60	67559.4	4	40	18	22	69	12	4.28	8.8	2.2	161	4.163	24	0.76	67.18	14	113	6.27	63	11.3	121	3.8	1.227	0.6	10.26	7.2	72
43282	2	31	3	4	1	4.01	0	24.57	1	1	2	2	222742	0.0587	1	0.6569	1	0.0629	1	139	1	64	44548.4	4.5	45	15	22	52	13	4.64	10	2.5	205	5.301	21	0.98	86.63	11	85	4.72	170	30.4	109	4.6	1.485	0.8	13.68	7.1	71
43285	1	24	3	3	1	3.29	0	36.1	1	1	2	2	305884	0.0587	1	0.6569	1	0.0629	1	281	1	69	61176.8	3.9	39	32	27	62	8	2.86	9.4	2.35	162	4.189	27	0.82	72.49	15	91	5.05	59	10.6	89	4.2	1.356	0.4	6.84	7.1	71
43293	2	52	1	1	1	2.42	1	28.12	1	1	2	2	34251.5	0.0587	1	0.6569	1	0.0629	1	107	1	65	6850.31	4.2	42	26	24	82	9	3.21	9.2	2.3	215	5.56	26	0.52	45.97	28	101	5.61	119	21.3	153	4.1	1.324	0.6	10.26	7.2	72
43301	2	66	1	1	2	1.45	0	32	2	2	1	1	17818.5	0.0587	1	8.81	0	0.118	0	89	1	65	3563.7	4.7	47	16	23	88	17	6.07	9.6	2.4	139	3.595	25	0.72	63.65	18	122	6.77	63	11.3	133	3.4	1.098	0.7	11.97	8.1	81
43306	2	26	3	5	1	5	0	28.28	1	1	2	2	382968	0.0587	1	2.22	0	0.0629	1	42	2	65	76593.7	3.8	38	16	19	41	13	4.64	9.4	2.35	245	6.336	24	0.84	74.26	17	94	5.22	124	22.2	138	2.6	0.84	0.6	10.26	7	70
43313	2	68	3	5	5	4.62	0	24.96	2	2	2	2	50649.5	0.0587	1	0.6569	1	0.0629	1	18	1	60	10129.9	4.2	42	20	21	63	15	5.36	9.5	2.375	176	4.551	23	0.73	64.53	17	93	5.16	78	14	165	4.2	1.356	0.6	10.26	7.1	71
43318	2	63	3	4	1	5	1	25.47	1	2	2	1	167947	0.0587	1	0.6569	1	0.0629	1	48	1	60	33589.3	4.6	46	18	27	101	7	2.5	9.9	2.475	251	6.491	20	1.02	90.17	14	89	4.94	128	22.9	144	4.4	1.421	0.8	13.68	7.6	76
43324	1	20	4	2	6	1.21	0	24.97	2	2	2	2	61403	0.0587	1	110	0	1.59	0	152	1	74	12280.6	4.7	47	18	20	71	8	2.86	9.6	2.4	159	4.112	28	0.82	72.49	25	87	4.83	128	22.9	101	4.5	1.453	1.7	29.07	7	70
43330	2	72	3	1	1	1.14	0	39.45	1	2	1	1	74711.7	0.0587	1	17.6	0	0.0629	1	153	2	59	14942.3	4	40	45	52	49	19	6.78	9.5	2.375	180	4.655	23	0.9	79.56	29	202	11.21	77	13.8	148	3.4	1.098	0.8	13.68	7.3	73
43336	2	23	4	4	1	2.83	0	25.06	2	1	2	2	93678.8	0.0587	1	1.65	0	0.0629	1	153	2	72	18735.8	4.2	42	24	18	65	11	3.93	9.6	2.4	137	3.543	25	0.76	67.18	19	82	4.55	60	10.7	163	3.8	1.227	0.7	11.97	7.2	72
43338	2	26	3	5	6	5	1	18.86	2	2	2	2	239109	0.0587	1	1.3	0	0.0629	1	75	1	73	47821.8	3.9	39	16	20	55	12	4.28	9.5	2.375	187	4.836	23	0.92	81.33	17	85	4.72	79	14.1	90	4.4	1.421	0.9	15.39	7.3	73
43341	1	34	3	4	5	5	0	29.9	1	NA	2	2	180315	0.0587	1	0.6569	1	0.0629	1	321	2	69	36062.9	3.9	39	32	22	55	15	5.36	9.5	2.375	195	5.043	24	1.05	92.82	12	93	5.16	66	11.8	97	4.1	1.324	0.6	10.26	6.8	68
43343	1	66	2	1	1	1.46	0	23.17	1	1	2	2	20530.6	0.0587	1	3.16	0	0.0629	1	92	1	60	4106.12	4.3	43	17	20	105	18	6.43	9.5	2.375	272	7.034	22	1.02	90.17	20	97	5.38	80	14.3	78	4.5	1.453	0.8	13.68	6.6	66
43345	1	42	3	4	1	0.81	1	31.79	2	1	2	2	242158	0.0587	1	0.6569	1	0.0629	1	59	2	59	48431.6	4	40	28	41	49	13	4.64	9.7	2.425	160	4.138	24	1.18	104.31	16	94	5.22	130	23.3	138	3.9	1.259	0.7	11.97	6.8	68
43351	1	63	1	1	1	1.81	1	25.77	2	1	1	2	26103.3	0.0587	1	0.6569	1	0.0629	1	53	2	70	5220.65	4.3	43	24	26	85	10	3.57	10	2.5	210	5.431	28	0.93	82.21	14	129	7.16	54	9.7	147	3.4	1.098	0.5	8.55	7	70
43352	2	80	3	5	1	4.37	0	28.83	2	1	2	1	82014.7	0.0587	1	0.6569	1	0.0629	1	45	1	62	16402.9	3.8	38	17	23	67	23	8.21	9.3	2.325	183	4.732	26	0.62	54.81	10	89	4.94	48	8.6	164	3.6	1.162	0.7	11.97	7.3	73
43364	1	25	3	4	5	0.19	0	20.78	2	1	2	2	238191	0.0587	1	4.73	0	0.0629	1	218	2	68	47638.2	4.6	46	33	34	124	8	2.86	9.9	2.475	442	11.43	28	0.8	70.72	8	77	4.27	59	10.6	157	3.4	1.098	0.4	6.84	7.5	75
43365	1	56	1	2	5	0.58	0	22.7	1	1	1	1	39458.5	0.0587	1	1.15	0	0.0629	1	160	1	71	7891.7	4.1	41	18	20	62	11	3.93	9.4	2.35	146	3.776	26	0.62	54.81	20	172	9.55	109	19.5	100	3.1	1.001	1	17.1	7.1	71
43366	2	61	1	1	1	1.26	0	32.79	2	2	2	2	23768.8	0.0587	1	12.9	0	0.0629	1	59	1	66	4753.76	3.5	35	22	24	62	5	1.79	10.6	2.65	145	3.75	25	0.62	54.81	24	110	6.11	70	12.5	120	2.5	0.807	0.5	8.55	7.3	73
43367	2	41	3	5	1	4.83	0	20.72	1	1	2	1	301983	0.0587	1	0.945	0	0.0629	1	38	2	64	60396.6	4.5	45	13	16	60	12	4.28	9.2	2.3	198	5.12	23	0.74	65.42	18	102	5.66	59	10.6	125	3.5	1.13	0.4	6.84	7.5	75
43370	2	38	2	2	5	0.92	1	35.19	1	1	2	1	72079.1	0.0587	1	1.38	0	0.0629	1	174	2	61	14415.8	4	40	20	25	67	18	6.43	8.9	2.225	244	6.31	26	0.75	66.3	16	103	5.72	33	5.9	144	3.9	1.259	0.5	8.55	7.5	75
43375	2	47	3	4	1	5	0	30.23	1	1	2	2	291110	0.0587	1	0.6569	1	0.0629	1	77	2	68	58221.9	3.6	36	13	20	38	10	3.57	9	2.25	203	5.25	23	0.6	53.04	9	85	4.72	39	7	114	3.2	1.033	0.6	10.26	6.7	67
43376	1	33	1	3	1	1.45	0	29.6	2	1	2	2	71867.3	0.0587	1	22.4	0	0.0629	1	285	1	65	14373.5	4.4	44	27	25	91	11	3.93	9	2.25	129	3.336	29	0.72	63.65	24	98	5.44	103	18.4	114	3.5	1.13	1	17.1	8.1	81
43407	2	55	1	2	3	2.15	0	24.87	1	1	2	1	50683	0.0587	1	9.52	0	0.0629	1	48	1	66	10136.6	4.4	44	27	36	80	17	6.07	10	2.5	270	6.982	27	0.52	45.97	33	101	5.61	79	14.1	140	3.8	1.227	0.6	10.26	7.2	72
43408	1	22	4	1	6	1.16	0	20.69	1	1	2	2	63967.4	0.0587	1	4.02	0	0.0629	1	118	1	59	12793.5	4.5	45	20	30	51	12	4.28	10.1	2.525	209	5.405	29	1.12	99.01	30	91	5.05	131	23.5	122	3.9	1.259	1.3	22.23	7.4	74
43424	2	37	3	4	1	3.41	0	23.48	2	2	2	2	222742	0.382	0	208	0	1.35	0	29	2	60	44548.4	4.6	46	15	19	47	12	4.28	9.1	2.275	270	6.982	25	0.87	76.91	15	96	5.33	79	14.1	110	3.7	1.195	0.9	15.39	7.9	79
43432	1	64	3	4	1	2.27	0	27.61	1	1	2	2	170839	0.0587	1	0.6569	1	0.0629	1	36	2	71	34167.8	4.1	41	27	21	64	13	4.64	9.4	2.35	152	3.931	27	0.72	63.65	30	100	5.55	98	17.6	109	4.1	1.324	0.8	13.68	6.4	64
43438	2	77	3	1	3	0.88	1	30.26	1	1	3	1	59884.9	0.0587	1	0.6569	1	0.0629	1	100	1	61	11977	4.3	43	24	33	84	31	11.07	9.9	2.475	153	3.957	24	1.22	107.85	49	97	5.38	58	10.4	156	4.9	1.582	0.6	10.26	6.5	65
43441	2	63	3	2	1	1.64	0	32.66	1	2	2	2	70542.4	0.0587	1	0.6569	1	0.0629	1	57	2	59	14108.5	4.3	43	19	26	106	17	6.07	9.7	2.425	235	6.077	22	0.63	55.69	49	94	5.22	28	5	142	4.3	1.388	0.6	10.26	7.2	72
43445	1	50	1	1	6	1.13	0	26.73	1	2	2	2	35023	0.0587	1	1.14	0	0.0629	1	68	1	69	7004.59	4.3	43	26	16	115	9	3.21	9.8	2.45	234	6.051	24	0.52	45.97	24	326	18.1	74	13.3	92	4.5	1.453	0.9	15.39	7.1	71
43459	2	28	3	4	1	3.69	0	28.84	1	1	2	2	329198	0.0587	1	0.6569	1	0.0629	1	62	2	60	65839.5	4.4	44	18	18	73	8	2.86	9.1	2.275	199	5.146	21	0.74	65.42	17	114	6.33	118	21.1	104	3.6	1.162	0.6	10.26	6.8	68
43464	1	76	3	4	2	5	1	27.02	2	1	2	2	107523	0.0587	1	0.6569	1	0.0629	1	77	2	71	21504.6	4.4	44	28	29	86	13	4.64	9.9	2.475	165	4.267	25	0.8	70.72	11	91	5.05	123	22	118	3.5	1.13	1.8	30.78	7.4	74
43474	2	69	3	4	3	1.25	0	31.14	2	2	2	1	67438.6	0.0587	1	5.92	0	0.0629	1	175	2	63	13487.7	4	40	17	21	38	10	3.57	8.6	2.15	186	4.81	29	0.68	60.11	13	91	5.05	61	10.9	153	3.7	1.195	0.7	11.97	6.6	66
43475	1	31	3	3	4	1.16	0	23.62	1	1	2	2	243741	0.0587	1	0.6569	1	0.0629	1	106	1	61	48748.2	4.5	45	15	23	49	9	3.21	9.6	2.4	177	4.577	25	0.92	81.33	16	99	5.5	81	14.5	104	3	0.969	0.7	11.97	6.8	68
43496	1	43	4	3	1	3.3	0	30.47	2	1	2	2	91785.7	0.0587	1	6.63	0	0.0629	1	185	2	66	18357.1	4.7	47	43	31	39	17	6.07	10.2	2.55	239	6.181	26	1.14	100.78	35	88	4.88	75	13.4	137	4.3	1.388	0.7	11.97	8	80
43498	1	78	2	1	1	1.1	0	27.46	1	1	2	1	24784.2	0.0587	1	0.6569	1	0.0629	1	67	1	60	4956.84	4.4	44	17	25	59	26	9.28	9.5	2.375	199	5.146	21	1.02	90.17	17	91	5.05	73	13.1	126	5	1.615	1	17.1	7.2	72
43500	1	63	3	4	1	5	1	27.68	1	1	2	2	205736	0.0587	1	1.65	0	0.0629	1	64	1	69	41147.3	4.2	42	33	31	43	14	5	9.2	2.3	190	4.913	26	1.02	90.17	27	102	5.66	125	22.4	131	3.5	1.13	1	17.1	7.4	74
43521	2	45	3	1	1	0.82	0	26.74	1	2	2	1	108936	0.0587	1	0.6569	1	0.0629	1	126	1	61	21787.3	4.3	43	16	20	52	10	3.57	9.7	2.425	229	5.922	24	0.72	63.65	16	94	5.22	67	12	98	3.4	1.098	0.5	8.55	6.9	69
43527	1	67	1	5	5	2.94	0	30.95	1	1	1	1	25632.2	0.0587	1	0.6569	1	0.0629	1	23	1	71	5126.44	4.1	41	50	33	63	15	5.36	9.4	2.35	155	4.008	26	0.92	81.33	31	110	6.11	62	11.1	148	5.1	1.647	0.7	11.97	6.8	68
43535	1	71	3	5	1	5	0	30.97	1	1	2	1	133007	0.0587	1	0.6569	1	0.0629	1	59	2	59	26601.4	4.4	44	15	20	112	25	8.93	9.6	2.4	173	4.474	28	0.8	70.72	73	86	4.77	123	22	120	4	1.292	0.8	13.68	7.1	71
43537	1	23	5	5	6	1.47	0	26.65	2	1	2	2	145721	0.0587	1	0.6569	1	0.0629	1	114	1	69	29144.1	4.5	45	17	24	67	16	5.71	9.7	2.425	172	4.448	25	0.92	81.33	25	87	4.83	107	19.2	122	4	1.292	0.8	13.68	7.6	76
43541	1	74	3	5	2	0.87	0	31.13	1	2	2	2	112352	0.0587	1	0.6569	1	0.0629	1	67	2	62	22470.5	4.2	42	19	19	61	15	5.36	9.3	2.325	279	7.215	26	1.04	91.94	18	102	5.66	69	12.4	131	3	0.969	0.9	15.39	7.2	72
43545	1	27	3	2	5	0.05	0	26.35	1	1	2	2	302761	0.0587	1	20.4	0	0.0908	0	87	2	66	60552.2	4.5	45	35	35	100	11	3.93	9.9	2.475	161	4.163	24	0.89	78.68	73	89	4.94	129	23.1	148	4.3	1.388	0.8	13.68	7.4	74
43559	2	21	3	4	5	1.67	0	19.89	2	1	2	2	207165	0.0587	1	0.6569	1	0.0629	1	26	1	73	41433.1	4.1	41	17	26	43	8	2.86	9.6	2.4	152	3.931	23	0.62	54.81	14	79	4.39	83	14.9	111	4	1.292	0.3	5.13	6.6	66
43561	2	21	3	4	5	0.29	0	19.1	2	NA	2	2	207165	0.0587	1	0.6569	1	0.0629	1	65	1	73	41433.1	4.2	42	65	92	51	12	4.28	9.5	2.375	165	4.267	25	0.76	67.18	23	66	3.66	67	12	186	4.1	1.324	0.5	8.55	6.5	65
43564	2	29	1	3	1	3.13	0	23.05	2	1	2	2	57600.5	0.0587	1	1.31	0	0.0629	1	42	2	74	11520.1	3.1	31	147	57	46	8	2.86	8.7	2.175	200	5.172	22	0.44	38.9	22	73	4.05	112	20.1	114	3.3	1.066	0.6	10.26	6.4	64
43567	2	79	3	3	1	1.81	0	30.87	2	2	2	1	83208.4	0.0587	1	0.6569	1	0.0629	1	76	2	61	16641.7	4.4	44	22	28	66	22	7.85	9.4	2.35	168	4.344	27	0.95	83.98	18	103	5.72	76	13.6	150	3.5	1.13	1	17.1	6.8	68
43574	1	50	3	3	4	3.23	0	34.98	1	1	1	1	288635	0.0587	1	6.07	0	0.0629	1	164	1	59	57727	4.1	41	30	20	108	12	4.28	9.2	2.3	267	6.905	26	1.02	90.17	94	273	15.15	84	15	68	4.2	1.356	0.6	10.26	6.7	67
43581	1	40	1	2	3	2.27	0	22.77	1	1	2	2	80403.5	0.0587	1	1	0	0.0629	1	91	1	71	16080.7	4.4	44	27	32	140	9	3.21	9.9	2.475	236	6.103	26	1.12	99.01	37	89	4.94	190	34	115	4.3	1.388	1	17.1	7.5	75
43587	1	51	3	4	4	1.92	1	33	1	2	2	1	300149	0.0587	1	0.6569	1	0.0629	1	24	2	60	60029.7	4.2	42	19	21	63	10	3.57	9.3	2.325	127	3.284	21	0.83	73.37	26	93	5.16	71	12.7	110	2.3	0.743	1.3	22.23	6.6	66
43592	2	69	3	3	1	1.29	0	27.09	1	2	2	1	197387	0.0587	1	11.8	0	0.26	0	102	2	60	39477.5	4.3	43	23	20	57	9	3.21	9.5	2.375	165	4.267	22	0.65	57.46	32	103	5.72	79	14.1	135	4	1.292	0.7	11.97	7.2	72
43594	1	55	1	3	1	1.69	0	31.4	2	2	2	2	28072.4	0.0587	1	3.27	0	0.195	0	199	1	74	5614.48	4.3	43	37	14	83	9	3.21	9.1	2.275	195	5.043	24	0.99	87.52	35	98	5.44	80	14.3	125	3.1	1.001	0.7	11.97	7.3	73
43595	1	49	3	5	1	5	0	29.17	1	1	2	2	260736	0.0587	1	11.3	0	0.0629	1	62	2	68	52147.1	4.6	46	23	26	72	16	5.71	9.7	2.425	181	4.681	25	0.71	62.76	59	90	5	66	11.8	141	3.5	1.13	1	17.1	7.4	74
43600	1	48	3	3	3	3.75	0	18.4	1	NA	2	2	286804	0.0587	1	7.72	0	0.124	0	102	1	64	57360.9	4.6	46	16	19	66	9	3.21	9.2	2.3	159	4.112	21	1.16	102.54	20	102	5.66	60	10.7	112	4.6	1.485	0.6	10.26	7.1	71
43610	1	51	1	4	3	2.41	0	43.72	1	1	1	1	26036.9	0.0587	1	0.6569	1	0.0629	1	171	1	70	5207.38	4.1	41	30	23	35	13	4.64	9	2.25	195	5.043	25	0.72	63.65	26	112	6.22	135	24.2	125	3.2	1.033	0.7	11.97	7.2	72
43613	1	28	1	2	4	4.7	0	31.8	1	1	2	1	103197	0.0587	1	0.6569	1	0.0629	1	66	1	69	20639.4	4.7	47	51	35	77	6	2.14	9.8	2.45	255	6.594	25	0.82	72.49	111	103	5.72	124	22.2	98	3.5	1.13	0.8	13.68	7.9	79
43614	1	64	3	3	3	1.35	0	25.91	1	1	2	2	192401	0.0587	1	32.4	0	0.0629	1	187	2	62	38480.3	4.5	45	16	41	69	8	2.86	8.9	2.225	248	6.413	24	1.23	108.73	14	88	4.88	110	19.7	154	3.6	1.162	0.9	15.39	7.4	74
43621	1	61	1	3	6	5	0	21.58	1	1	2	2	21427.9	0.0587	1	0.96	0	0.0629	1	9	2	64	4285.58	4.5	45	15	28	74	15	5.36	9.3	2.325	197	5.094	22	0.73	64.53	33	75	4.16	62	11.1	181	3.3	1.066	0.4	6.84	7	70
43624	1	53	4	2	1	4.29	0	37.79	2	1	1	1	58611.3	0.0587	1	0.6569	1	0.0629	1	115	2	68	11722.3	4.1	41	25	29	62	14	5	9.5	2.375	166	4.293	23	0.63	55.69	33	186	10.32	12	2.1	135	3.9	1.259	0.4	6.84	8.1	81
43629	2	26	1	2	5	1.97	0	37.66	2	2	2	2	65890.2	0.0587	1	0.6569	1	0.0629	1	99	2	71	13178	3.9	39	16	18	73	9	3.21	8.9	2.225	171	4.422	23	0.57	50.39	11	85	4.72	92	16.5	131	2.7	0.872	0.8	13.68	6.5	65
43632	2	65	2	3	4	0.53	0	35.33	2	2	2	2	15202.1	0.0587	1	1.72	0	0.0629	1	141	1	62	3040.43	4	40	24	27	108	15	5.36	9.1	2.275	172	4.448	25	0.82	72.49	14	91	5.05	108	19.3	147	3.4	1.098	1.1	18.81	7.2	72
43640	2	26	4	4	5	0.47	0	45.05	2	NA	2	2	87784.8	0.0587	1	65.2	0	0.71	0	161	1	68	17557	4	40	16	22	57	8	2.86	9.5	2.375	176	4.551	26	0.62	54.81	16	79	4.39	44	7.9	173	3.9	1.259	0.6	10.26	7.6	76
43644	1	50	1	1	3	0.44	0	26.43	2	1	2	2	25107.2	0.0587	1	0.6569	1	0.0629	1	74	1	62	5021.43	4.6	46	30	27	75	13	4.64	9.3	2.325	212	5.482	24	0.62	54.81	13	94	5.22	188	33.7	104	4.3	1.388	1.4	23.94	7.2	72
43662	2	38	3	4	4	0.7	0	29.6	2	2	2	2	116301	0.0587	1	1.71	0	0.0629	1	125	1	69	23260.2	4.2	42	20	19	57	9	3.21	9.1	2.275	206	5.327	24	0.62	54.81	15	84	4.66	43	7.7	127	3.7	1.195	0.5	8.55	7.1	71
43679	1	56	3	5	1	4.38	0	27.16	1	1	2	2	276135	0.0587	1	3.49	0	0.0629	1	160	1	60	55227	4.4	44	24	24	54	10	3.57	9.9	2.475	209	5.405	23	1.12	99.01	32	78	4.33	145	26	101	3.3	1.066	1.3	22.23	7.4	74
43697	1	79	3	5	1	1.97	0	25.3	1	1	2	2	98166.3	0.0587	1	34.7	0	0.0629	1	181	1	60	19633.3	4.3	43	26	21	63	15	5.36	9.5	2.375	227	5.87	20	0.82	72.49	24	94	5.22	86	15.4	145	3.1	1.001	1.3	22.23	7	70
43699	1	61	4	3	5	3.37	0	17.75	2	2	2	2	20172.6	0.0587	1	4.83	0	0.0629	1	216	2	62	4034.53	4.4	44	15	20	53	12	4.28	9.7	2.425	193	4.991	29	0.97	85.75	22	83	4.61	74	13.3	124	3.8	1.227	0.6	10.26	7.4	74
43708	1	51	2	4	1	5	1	33.08	1	1	2	1	28718.6	0.0587	1	0.6569	1	0.0629	1	131	2	73	5743.73	3.7	37	27	29	38	8	2.86	9.4	2.35	320	8.275	26	1.12	99.01	15	88	4.88	37	6.6	134	4	1.292	1	17.1	7	70
43710	1	50	3	5	1	4.72	0	38.22	2	1	1	1	352538	0.0587	1	10.7	0	0.0629	1	160	2	63	70507.5	4	40	33	23	78	10	3.57	9.2	2.3	168	4.344	28	0.78	68.95	28	157	8.72	103	18.4	136	4	1.292	1.6	27.36	6.6	66
43718	1	61	4	2	3	2.88	0	45.66	1	1	1	1	23355.9	0.0587	1	1.02	0	0.0629	1	117	1	74	4671.18	4	40	20	17	58	19	6.78	9.3	2.325	164	4.241	28	1.58	139.67	25	83	4.61	51	9.1	124	3.7	1.195	0.9	15.39	6.9	69
43723	2	51	3	2	1	4.48	0	25.94	2	1	2	2	259421	0.0587	1	0.6569	1	0.0629	1	32	2	62	51884.2	4.2	42	14	18	40	20	7.14	9.8	2.45	291	7.525	26	1.08	95.47	11	91	5.05	45	8.1	116	4.9	1.582	0.5	8.55	6.7	67
43731	2	21	3	2	6	0.85	0	17.85	1	1	2	2	247815	0.0587	1	1.44	0	0.0629	1	49	2	60	49562.9	4.4	44	12	21	42	5	1.79	9.6	2.4	153	3.957	22	0.86	76.02	18	97	5.38	82	14.7	107	3.7	1.195	0.8	13.68	6.8	68
43743	1	80	3	5	2	3.92	0	29.36	2	1	1	1	69909.6	0.0587	1	2.47	0	0.0629	1	185	1	63	13981.9	4.1	41	15	31	98	31	11.07	10	2.5	122	3.155	22	1.72	152.05	11	132	7.33	63	11.3	149	4	1.292	1.4	23.94	7	70
43759	1	42	4	4	6	5	0	24.85	2	1	2	1	66861	0.0587	1	2.08	0	0.0629	1	247	1	74	13372.2	4.3	43	20	26	54	3	1.07	9.6	2.4	176	4.551	25	0.9	79.56	32	83	4.61	96	17.2	125	3.3	1.066	1	17.1	7.1	71
43770	2	43	3	5	1	5	0	25.19	1	1	2	2	291110	0.0587	1	0.6569	1	0.0629	1	29	2	68	58221.9	4.3	43	20	25	62	9	3.21	9.4	2.35	217	5.612	28	0.55	48.62	9	93	5.16	57	10.2	124	3.7	1.195	0.7	11.97	7.2	72
43776	1	48	1	4	6	5	0	41.63	2	1	2	2	98688.4	0.0587	1	41.7	0	0.601	0	153	2	65	19737.7	4.4	44	56	32	50	22	7.85	9.7	2.425	237	6.129	23	1.33	117.57	54	106	5.88	110	19.7	143	2.8	0.904	0.9	15.39	7.1	71
43779	2	35	1	5	1	2.06	0	23.33	2	NA	2	2	68857.8	0.0587	1	0.6569	1	0.0629	1	371	1	71	13771.6	4.6	46	14	19	63	9	3.21	9.7	2.425	192	4.965	21	0.72	63.65	19	78	4.33	125	22.4	123	3.7	1.195	0.6	10.26	7.5	75
43785	1	48	3	5	1	2.46	0	34.6	1	1	2	2	271669	0.0587	1	3.08	0	0.0629	1	165	2	67	54333.9	4.3	43	38	32	65	12	4.28	9.7	2.425	319	8.249	27	0.93	82.21	39	103	5.72	37	6.6	120	5.8	1.873	0.7	11.97	7	70
43786	1	71	1	5	1	3.41	0	23.73	1	1	2	2	28787.1	0.0587	1	0.991	0	0.0629	1	180	2	70	5757.42	4.3	43	17	23	70	11	3.93	9.4	2.35	200	5.172	26	0.95	83.98	25	82	4.55	156	27.9	133	3.5	1.13	0.8	13.68	7.2	72
43799	2	27	2	3	3	0.63	0	21.29	2	1	2	2	75128.6	0.0587	1	1.04	0	0.0629	1	66	1	69	15025.7	4	40	13	22	67	9	3.21	9.5	2.375	169	4.37	25	0.52	45.97	17	74	4.11	49	8.8	95	3.9	1.259	0.5	8.55	7.2	72
43807	1	22	3	5	5	4.29	0	24.74	2	2	2	2	285140	0.0587	1	8.46	0	0.0629	1	172	2	72	57028.1	4.1	41	16	16	57	7	2.5	8.7	2.175	147	3.801	28	0.75	66.3	11	77	4.27	72	12.9	94	4.4	1.421	0.7	11.97	7.3	73
43827	1	60	3	4	1	3.86	1	29	2	1	2	1	201005	0.0587	1	5.61	0	0.0629	1	96	2	72	40201	3.8	38	94	101	85	17	6.07	9.7	2.425	184	4.758	27	1.3	114.92	346	113	6.27	156	27.9	162	3.8	1.227	1.6	27.36	7.4	74
43834	1	31	3	4	1	3.57	0	34.65	2	1	2	1	263032	0.0587	1	1.17	0	0.0629	1	81	1	67	52606.5	4	40	51	34	99	13	4.64	9.2	2.3	241	6.232	24	1	88.4	34	78	4.33	46	8.2	140	3.2	1.033	0.5	8.55	6.8	68
43836	1	52	4	5	1	5	0	24.22	2	1	1	1	70164.1	0.0587	1	131	0	1.2	0	71	2	72	14032.8	3.6	36	16	21	61	16	5.71	9.3	2.325	152	3.931	25	1.15	101.66	16	172	9.55	54	9.7	137	3.3	1.066	0.5	8.55	6.8	68
43840	2	80	3	1	2	0.77	0	26.05	2	NA	2	1	139475	0.0587	1	1	0	0.0629	1	104	2	60	27895.1	4.4	44	16	18	60	12	4.28	9.3	2.325	194	5.017	25	0.73	64.53	10	113	6.27	106	19	129	4.2	1.356	1	17.1	6.7	67
43842	1	62	2	5	1	2.14	0	30.19	2	1	1	2	23508.4	0.0587	1	1.1	0	0.0629	1	114	2	67	4701.68	4.1	41	40	30	47	23	8.21	9	2.25	254	6.568	28	0.84	74.26	44	181	10.05	133	23.8	132	3.8	1.227	1.3	22.23	6.8	68
43856	2	39	3	5	1	5	0	18.49	2	1	2	2	179368	0.0587	1	0.6569	1	0.0629	1	20	2	68	35873.6	4.4	44	16	23	41	7	2.5	9.1	2.275	191	4.939	27	0.6	53.04	12	81	4.5	128	22.9	130	3.3	1.066	0.9	15.39	7.2	72
43862	1	53	4	3	1	1.99	0	30.45	1	2	2	2	50910.2	0.0587	1	2.61	0	0.0629	1	219	1	68	10182	3.9	39	32	22	59	7	2.5	9.4	2.35	242	6.258	24	0.92	81.33	39	84	4.66	83	14.9	164	2.8	0.904	0.8	13.68	7.6	76
43871	2	58	4	5	1	5	0	31.43	2	1	2	2	66760	0.0587	1	36	0	0.0629	1	259	1	59	13352	4	40	19	22	74	18	6.43	9.1	2.275	201	5.198	25	0.92	81.33	14	83	4.61	41	7.3	152	4	1.292	0.4	6.84	6.1	61
43877	1	80	3	4	2	5	0	30.73	1	1	2	1	87986.2	0.0587	1	0.6569	1	0.0629	1	99	2	70	17597.2	4.5	45	27	21	63	37	13.21	9.7	2.425	164	4.241	26	1.73	152.93	29	96	5.33	103	18.4	159	5	1.615	1	17.1	7.6	76
43881	1	64	3	5	1	5	1	30.34	2	1	2	1	209724	0.0587	1	31.8	0	0.539	0	200	2	66	41944.8	4.1	41	27	21	66	22	7.85	8.9	2.225	177	4.577	21	1.06	93.7	29	110	6.11	84	15	131	2.8	0.904	0.8	13.68	7.2	72
43904	1	70	3	2	1	0.97	0	25.44	2	1	1	1	40749.7	0.446	0	754	0	3.77	0	57	2	60	8149.94	4.3	43	14	18	40	12	4.28	8.8	2.2	144	3.724	25	0.78	68.95	11	55	3.05	61	10.9	111	3.5	1.13	0.7	11.97	6.7	67
43910	1	53	1	1	1	1.16	0	28.2	1	1	2	2	39458.5	0.0587	1	0.6569	1	0.0629	1	102	1	71	7891.7	4.3	43	24	25	81	10	3.57	9.6	2.4	227	5.87	21	0.72	63.65	17	97	5.38	67	12	122	3.9	1.259	0.6	10.26	7.9	79
43937	2	47	3	1	1	1.61	1	24.9	1	2	1	2	108936	0.0587	1	0.6569	1	0.0629	1	31	1	61	21787.3	4.3	43	16	22	116	6	2.14	9.9	2.475	155	4.008	26	0.62	54.81	20	131	7.27	22	3.9	129	3.4	1.098	0.3	5.13	7.5	75
43939	1	35	2	2	5	1.69	0	36.75	2	2	2	2	77632.6	0.0587	1	2.42	0	0.0629	1	237	1	62	15526.5	4.1	41	44	44	58	11	3.93	9.4	2.35	208	5.379	26	0.82	72.49	29	112	6.22	73	13.1	141	3.5	1.13	1.2	20.52	7.9	79
43954	1	21	4	2	6	0.81	0	20.67	1	1	2	2	64633.4	0.0587	1	0.6569	1	0.0629	1	118	2	67	12926.7	4.2	42	22	25	76	7	2.5	10	2.5	154	3.982	26	0.83	73.37	12	77	4.27	123	22	138	3.6	1.162	0.6	10.26	6.6	66
43955	2	27	1	2	5	0.87	0	26.15	2	1	2	2	50890.5	0.0587	1	0.6569	1	0.0629	1	322	1	70	10178.1	4.5	45	20	29	48	12	4.28	9.5	2.375	175	4.526	22	0.72	63.65	47	82	4.55	51	9.1	107	4.3	1.388	0.7	11.97	8	80
43959	2	57	3	3	2	3.37	0	24.18	1	1	2	2	344264	0.0587	1	0.6569	1	0.0629	1	113	2	61	68852.8	3.9	39	24	24	46	9	3.21	9.6	2.4	221	5.715	26	0.68	60.11	35	97	5.38	159	28.5	112	4.1	1.324	1.1	18.81	7.2	72
43962	1	74	3	3	1	2.19	0	27.59	1	1	1	2	91961.1	0.0587	1	68.7	0	0.0629	1	339	1	67	18392.2	4.2	42	15	22	92	13	4.64	9.6	2.4	195	5.043	29	1.02	90.17	63	149	8.27	102	18.3	120	3.8	1.227	0.6	10.26	7.6	76
43966	2	71	3	3	1	2.67	0	19.53	2	1	2	2	85820.6	0.0587	1	0.6569	1	0.0629	1	32	1	61	17164.1	4.3	43	26	31	80	16	5.71	9.7	2.425	230	5.948	24	0.82	72.49	32	95	5.27	44	7.9	136	3.6	1.162	0.6	10.26	7.2	72
43968	1	52	3	4	3	1.01	0	25.03	1	1	2	1	74266.1	0.0587	1	5.95	0	0.0629	1	218	2	63	14853.2	4.3	43	55	25	73	18	6.43	9.3	2.325	224	5.793	23	1.17	103.43	49	92	5.11	150	26.9	90	4	1.292	0.8	13.68	7.6	76
43971	2	52	5	4	1	5	0	24.92	2	2	1	2	452460	0.0587	1	36.4	0	0.0629	1	138	2	65	90492.1	4.4	44	31	24	59	11	3.93	9.3	2.325	117	3.026	24	0.68	60.11	39	196	10.88	52	9.3	114	4.7	1.518	0.7	11.97	7.9	79
43973	1	44	1	2	2	2.34	0	32.92	2	1	2	2	80403.5	0.0587	1	3.07	0	0.0629	1	172	1	71	16080.7	4.7	47	37	33	69	12	4.28	9.6	2.4	259	6.698	19	0.82	72.49	80	88	4.88	139	24.9	145	4.6	1.485	0.8	13.68	7.8	78
43976	2	60	1	2	1	2.86	0	33.61	2	2	2	2	27308.1	0.0587	1	76.2	0	0.841	0	328	2	65	5461.62	3.8	38	23	18	91	10	3.57	8.7	2.175	161	4.163	27	0.79	69.84	13	99	5.5	54	9.7	133	4.1	1.324	0.6	10.26	7.1	71
43977	2	62	3	2	1	0.84	0	26.06	1	2	2	1	74341.6	0.0587	1	0.6569	1	0.0629	1	16	1	61	14868.3	4.1	41	26	21	65	8	2.86	9	2.25	245	6.336	24	0.82	72.49	12	89	4.94	67	12	155	4.3	1.388	0.6	10.26	6.6	66
43994	1	46	3	3	3	4.62	0	24.67	1	1	2	1	310052	0.0587	1	2.4	0	0.0629	1	69	2	60	62010.5	4.3	43	14	19	36	16	5.71	9.5	2.375	173	4.474	25	1.03	91.05	15	80	4.44	59	10.6	127	4	1.292	0.5	8.55	6.6	66
43997	1	60	2	5	3	2.14	1	31.09	2	2	2	1	18579.4	0.0587	1	0.6569	1	0.0629	1	82	2	62	3715.88	3.9	39	27	27	51	28	10	9.4	2.35	176	4.551	25	1.73	152.93	40	90	5	29	5.2	114	3.7	1.195	0.4	6.84	7.1	71
44016	1	44	3	3	1	0.52	0	29.8	1	1	2	2	81179.8	0.0587	1	7.4	0	0.0629	1	256	1	67	16236	4.7	47	38	26	93	8	2.86	9.9	2.475	240	6.206	26	1.02	90.17	50	93	5.16	142	25.4	127	3.8	1.227	0.8	13.68	7.1	71
44022	2	44	4	5	1	1.45	0	27.3	1	1	2	1	75451.8	0.0587	1	103	0	1.18	0	100	1	64	15090.4	3.9	39	15	18	51	9	3.21	9.2	2.3	171	4.422	28	0.72	63.65	22	75	4.16	129	23.1	107	3.4	1.098	0.9	15.39	7.2	72
44027	1	76	3	1	1	3.65	0	26.28	1	1	2	2	102424	0.0587	1	12.6	0	0.0629	1	168	1	59	20484.8	4.4	44	13	17	96	17	6.07	9.4	2.35	133	3.439	26	1.42	125.53	36	100	5.55	70	12.5	130	3	0.969	1.2	20.52	6.9	69
44032	2	47	4	4	3	3.58	0	38.43	1	1	2	1	73101.4	0.0587	1	1.33	0	0.0629	1	78	1	74	14620.3	3.8	38	22	22	67	6	2.14	9.4	2.35	241	6.232	25	0.86	76.02	19	85	4.72	37	6.6	133	3.4	1.098	0.7	11.97	6.9	69
44033	2	47	3	5	1	5	0	23.49	2	1	2	1	189782	0.0587	1	4.12	0	0.0629	1	126	2	66	37956.3	4.4	44	15	23	54	8	2.86	9.3	2.325	160	4.138	26	0.74	65.42	15	83	4.61	40	7.2	123	3.7	1.195	0.5	8.55	6.9	69
44034	2	49	3	5	1	5	0	19.64	1	1	2	2	241464	0.0587	1	1.31	0	0.0629	1	123	1	70	48292.7	4.6	46	19	24	53	12	4.28	9.7	2.425	207	5.353	27	0.82	72.49	22	89	4.94	179	32.1	100	4.2	1.356	0.8	13.68	7.6	76
44035	1	28	4	4	5	1.63	0	21.4	2	1	2	2	64227.8	0.0587	1	1.18	0	0.0629	1	114	2	74	12845.6	4.6	46	16	20	55	9	3.21	9.3	2.325	151	3.905	26	1.12	99.01	25	84	4.66	63	11.3	108	4.2	1.356	0.7	11.97	7	70
44040	1	42	5	3	1	0.98	0	27.9	2	2	2	2	229840	0.0587	1	0.6569	1	0.0629	1	196	1	62	45968	4.6	46	28	23	68	16	5.71	9	2.25	164	4.241	24	0.72	63.65	18	87	4.83	131	23.5	150	3.8	1.227	0.7	11.97	6.8	68
44041	1	60	4	5	1	5	0	30.79	2	2	2	1	22997.6	0.0587	1	3.8	0	0.0629	1	129	1	68	4599.52	4.3	43	30	32	51	21	7.5	9.7	2.425	201	5.198	20	1.52	134.37	33	89	4.94	87	15.6	136	3.9	1.259	1.2	20.52	7.3	73
44042	1	52	1	1	1	2.54	1	26.53	1	NA	1	2	27297.3	0.0587	1	0.6569	1	0.0629	1	180	2	73	5459.47	4.1	41	16	20	79	14	5	9.4	2.35	261	6.749	26	0.74	65.42	20	106	5.88	62	11.1	128	4	1.292	0.4	6.84	6.8	68
44050	2	20	3	2	6	0.1	0	22.15	1	1	2	2	169555	0.0587	1	4.11	0	0.0629	1	231	1	61	33911	4	40	17	31	121	5	1.79	9.6	2.4	226	5.844	26	0.72	63.65	13	73	4.05	63	11.3	155	4.3	1.388	0.6	10.26	6.7	67
44053	2	80	3	3	1	1.86	0	25.05	2	1	2	1	88038.5	0.0587	1	0.6569	1	0.0629	1	52	1	63	17607.7	3.9	39	22	23	73	27	9.64	9.4	2.35	192	4.965	27	0.92	81.33	26	100	5.55	112	20.1	145	3.7	1.195	1	17.1	6.5	65
44062	1	77	1	1	1	1.04	0	31.56	1	1	1	2	21313.6	0.0587	1	0.6569	1	0.0629	1	162	1	60	4262.72	4	40	14	30	55	16	5.71	9.3	2.325	190	4.913	30	0.82	72.49	10	118	6.55	44	7.9	151	3.5	1.13	0.6	10.26	6.7	67
44095	2	24	4	3	5	1.63	0	31.5	2	2	2	2	78254.2	0.0587	1	2.54	0	0.0629	1	179	2	68	15650.8	4.1	41	11	14	62	13	4.64	9.4	2.35	190	4.913	25	0.78	68.95	24	89	4.94	50	9	98	4.3	1.388	0.5	8.55	7.3	73
44096	1	64	2	1	1	1.16	0	24.96	1	1	2	2	24004.7	0.0587	1	1.23	0	0.0629	1	111	1	72	4800.94	3.8	38	12	18	59	9	3.21	8.8	2.2	179	4.629	27	0.82	72.49	9	87	4.83	63	11.3	113	3.4	1.098	0.6	10.26	6.7	67
44098	1	34	3	3	1	1.09	0	21.06	1	1	2	2	72208.1	0.0587	1	0.6569	1	0.0629	1	110	2	64	14441.6	4.6	46	11	18	66	6	2.14	9.5	2.375	175	4.526	27	1.02	90.17	13	89	4.94	66	11.8	106	2.8	0.904	0.6	10.26	7	70
44100	2	27	4	4	5	3.65	0	27.11	1	1	2	2	82137.1	0.0587	1	8.4	0	0.0629	1	275	2	60	16427.4	4.5	45	16	20	73	5	1.79	9.2	2.3	153	3.957	24	0.82	72.49	25	82	4.55	144	25.8	138	3.8	1.227	1.5	25.65	7.6	76
44109	1	42	4	2	5	0.35	0	27.78	1	2	2	2	75200.3	0.0587	1	5.5	0	0.0629	1	149	2	67	15040.1	3.9	39	19	18	70	17	6.07	9.4	2.35	161	4.163	27	1.12	99.01	16	91	5.05	35	6.3	152	4	1.292	0.6	10.26	6.7	67
44112	2	32	1	4	5	1.79	0	34.79	1	1	2	1	63785.3	0.0587	1	2.76	0	0.0629	1	156	2	72	12757.1	4.2	42	17	24	76	6	2.14	9.4	2.35	218	5.637	27	0.67	59.23	15	95	5.27	27	4.8	109	3.2	1.033	0.6	10.26	7.6	76
44116	2	80	1	1	2	2.5	0	21	2	2	2	2	34634.1	0.0587	1	1.29	0	0.0629	1	28	2	66	6926.83	4.5	45	12	21	64	11	3.93	9.5	2.375	244	6.31	23	0.65	57.46	17	88	4.88	43	7.7	134	3.9	1.259	0.6	10.26	7	70
44120	2	71	2	5	1	0.88	0	35.59	2	2	1	1	34508.4	0.0587	1	21.8	0	0.194	0	48	2	60	6901.68	4.1	41	25	28	69	29	10.35	9.1	2.275	255	6.594	23	0.93	82.21	37	111	6.16	76	13.6	161	4.4	1.421	1	17.1	7.7	77
44141	2	77	1	1	1	1.33	0	25.1	2	2	2	1	23543.5	0.0587	1	3.95	0	0.0629	1	78	1	65	4708.7	4.6	46	12	24	76	11	3.93	9.9	2.475	136	3.517	26	0.82	72.49	12	108	6	127	22.7	128	4.2	1.356	1	17.1	8	80
44142	1	28	5	4	5	2.05	0	18.73	1	1	2	2	201404	0.0587	1	0.6569	1	0.0629	1	35	2	69	40280.8	4.8	48	27	32	79	12	4.28	9.8	2.45	186	4.81	24	0.77	68.07	34	95	5.27	105	18.8	126	3.8	1.227	0.7	11.97	7.1	71
44150	1	48	3	2	6	0.65	0	26.72	1	1	2	2	105789	0.0587	1	0.6569	1	0.0629	1	72	2	61	21157.8	3.9	39	26	23	59	4	1.43	9.3	2.325	193	4.991	23	0.91	80.44	50	118	6.55	68	12.2	132	3.1	1.001	0.5	8.55	6.9	69
44157	1	25	1	5	5	5	0	23.57	1	1	2	2	82337.7	0.0587	1	1.62	0	0.0629	1	206	1	65	16467.5	4.4	44	28	23	85	6	2.14	9.7	2.425	189	4.888	28	0.82	72.49	29	77	4.27	145	26	126	4.1	1.324	1.4	23.94	7.2	72
44158	2	76	1	4	1	1.4	0	29.91	2	2	1	1	34338.8	0.0587	1	7.74	0	0.0629	1	184	1	66	6867.76	4.3	43	17	20	87	17	6.07	9.6	2.4	157	4.06	25	0.72	63.65	23	213	11.82	122	21.9	108	4	1.292	1	17.1	7.4	74
44164	2	80	3	1	1	1.31	0	25.9	2	2	2	2	69739.7	0.0587	1	35.3	0	0.322	0	155	2	70	13947.9	3.8	38	25	27	90	15	5.36	9.4	2.35	256	6.62	24	0.72	63.65	22	105	5.83	41	7.3	140	4.5	1.453	0.7	11.97	6.7	67
44165	2	49	1	5	1	5	0	33.77	2	1	2	1	92783.1	0.0587	1	2.24	0	0.0629	1	114	2	66	18556.6	4.1	41	16	18	77	9	3.21	9.1	2.275	248	6.413	25	0.51	45.08	27	79	4.39	55	9.9	121	4	1.292	0.3	5.13	7	70
44175	1	32	3	2	1	1.36	0	36.92	2	1	3	1	80686.7	0.0587	1	1.5	0	0.0629	1	182	2	59	16137.3	4.5	45	31	35	55	7	2.5	9.4	2.35	177	4.577	23	0.92	81.33	30	90	5	84	15	148	2.1	0.678	0.9	15.39	7.7	77
44176	1	73	3	1	2	1.07	0	35.67	1	1	2	1	39428.4	0.0587	1	0.6569	1	0.0629	1	110	2	70	7885.69	4.5	45	19	28	38	19	6.78	9.7	2.425	237	6.129	22	1.3	114.92	20	114	6.33	98	17.6	152	4	1.292	2	34.2	7.1	71
44196	1	40	1	1	5	1.53	0	34.05	1	1	2	2	51160.2	0.0587	1	1.36	0	0.0629	1	285	1	62	10232	4.5	45	33	27	62	13	4.64	9.5	2.375	216	5.586	24	0.72	63.65	45	119	6.61	125	22.4	124	3.8	1.227	0.8	13.68	7.6	76
44210	1	71	3	5	1	2.92	0	28.9	1	1	2	1	30938.5	0.0587	1	5.58	0	0.0629	1	114	1	60	6187.71	4.4	44	45	32	85	20	7.14	9.6	2.4	217	5.612	26	1.42	125.53	44	94	5.22	130	23.3	147	2.3	0.743	1.2	20.52	7.2	72
44215	1	73	3	4	1	0.84	0	27.3	1	2	2	2	31056.1	0.0587	1	1.99	0	0.0629	1	99	1	61	6211.23	4.5	45	20	28	36	12	4.28	9.6	2.4	164	4.241	25	0.82	72.49	15	86	4.77	57	10.2	121	3.6	1.162	0.6	10.26	7.2	72
44217	2	53	4	4	1	5	0	24.11	1	1	1	2	65388.5	0.0587	1	10.1	0	0.0629	1	59	1	63	13077.7	4.6	46	22	18	86	7	2.5	9.9	2.475	187	4.836	27	0.62	54.81	17	74	4.11	75	13.4	134	3.7	1.195	1.2	20.52	7.3	73
44218	1	64	2	3	1	2.56	0	34.89	2	1	2	2	22028.1	0.0587	1	11.6	0	0.0629	1	148	2	72	4405.62	3.9	39	16	22	46	8	2.86	9.1	2.275	219	5.663	31	0.83	73.37	31	81	4.5	67	12	107	4.1	1.324	0.7	11.97	7	70
44221	1	27	4	2	6	1.81	0	23.41	1	2	2	2	66973.8	0.0587	1	16	0	0.0629	1	193	2	64	13394.8	4.1	41	12	17	54	12	4.28	9.5	2.375	170	4.396	26	0.92	81.33	14	82	4.55	38	6.8	120	3.1	1.001	0.6	10.26	6.7	67
44229	2	72	3	3	1	2.41	0	25.04	2	1	2	2	85820.6	0.0587	1	0.6569	1	0.0629	1	96	2	63	17164.1	4.1	41	16	21	65	12	4.28	9.5	2.375	187	4.836	24	0.62	54.81	20	117	6.49	99	17.7	139	3.8	1.227	0.8	13.68	6.6	66
44237	2	29	4	3	6	3.49	0	29.03	2	1	2	1	87784.8	0.0587	1	5.08	0	0.0629	1	154	1	68	17557	3.9	39	13	16	28	10	3.57	9.5	2.375	192	4.965	26	0.92	81.33	13	78	4.33	69	12.4	118	4	1.292	0.6	10.26	6.8	68
44240	1	72	3	4	3	1.86	1	38.78	1	1	2	2	98166.3	0.0587	1	1.09	0	0.0629	1	32	1	60	19633.3	4.3	43	21	25	85	20	7.14	9.4	2.35	196	5.069	23	1.22	107.85	20	105	5.83	123	22	153	3.7	1.195	1.2	20.52	6.7	67
44247	2	37	3	5	1	3.78	0	26.07	2	2	2	2	209567	0.0587	1	4.78	0	0.0629	1	165	1	63	41913.3	4.3	43	10	18	31	13	4.64	9.2	2.3	167	4.319	26	0.72	63.65	12	89	4.94	97	17.4	96	4.2	1.356	0.8	13.68	6.8	68
44249	1	57	2	1	4	1.96	0	28.73	1	1	1	2	27297.3	0.0587	1	0.6569	1	0.0629	1	87	1	73	5459.47	4.5	45	20	22	60	12	4.28	9.3	2.325	113	2.922	24	0.98	86.63	17	172	9.55	67	12	82	3.6	1.162	0.4	6.84	7.1	71
44252	2	58	2	1	5	0.71	0	27.78	2	2	2	2	31743	0.0587	1	0.6569	1	0.0629	1	84	1	62	6348.59	4.4	44	34	31	54	11	3.93	9.1	2.275	230	5.948	23	0.62	54.81	23	104	5.77	74	13.3	136	4.3	1.388	1.2	20.52	7.8	78
44253	1	33	4	2	1	2.42	0	21.23	1	1	2	2	87257	0.0587	1	25.6	0	0.375	0	274	1	68	17451.4	4.2	42	20	23	89	7	2.5	9.4	2.35	263	6.801	29	1.02	90.17	20	78	4.33	81	14.5	120	4.1	1.324	0.5	8.55	7.1	71
44254	1	23	3	4	6	4.08	0	22.67	1	1	2	2	254774	0.0587	1	7.32	0	0.0629	1	110	1	63	50954.8	4.8	48	15	23	68	20	7.14	9.8	2.45	120	3.103	27	1.02	90.17	18	94	5.22	100	17.9	115	3.5	1.13	0.8	13.68	7	70
44266	2	39	2	1	6	1.41	0	27.9	2	1	2	2	64682	0.0587	1	0.6569	1	0.0629	1	41	2	70	12936.4	4	40	57	38	121	16	5.71	9.5	2.375	213	5.508	25	0.56	49.5	18	86	4.77	87	15.6	142	4.5	1.453	0.4	6.84	7.3	73
44287	2	51	1	4	1	4.36	0	33.77	1	1	2	2	29578.3	0.0587	1	0.6569	1	0.0629	1	66	1	70	5915.67	4.2	42	18	22	75	11	3.93	9.8	2.45	336	8.689	24	0.72	63.65	30	89	4.94	54	9.7	91	3.4	1.098	0.5	8.55	7.9	79
44303	1	32	2	1	5	2.07	0	25.27	2	1	2	2	71867.3	0.0587	1	3.05	0	0.0629	1	84	1	65	14373.5	4.5	45	58	42	70	13	4.64	9.5	2.375	174	4.5	26	0.82	72.49	28	91	5.05	150	26.9	148	3.2	1.033	1.2	20.52	7.4	74
44304	2	37	5	5	1	1.75	0	19.29	2	NA	2	2	408198	0.0587	1	3.48	0	0.0629	1	205	1	72	81639.6	4.4	44	12	18	29	14	5	9.3	2.325	163	4.215	26	0.62	54.81	7	81	4.5	23	4.1	89	4.4	1.421	0.8	13.68	6.9	69
44305	1	53	3	4	1	4.75	0	26.36	1	1	2	2	288635	0.0587	1	2.15	0	0.0629	1	128	1	59	57727	4.4	44	35	27	49	15	5.36	9.6	2.4	228	5.896	28	0.82	72.49	37	92	5.11	134	24	140	3.4	1.098	0.7	11.97	7	70
44307	2	57	2	3	1	1.71	0	29.96	2	2	2	1	35564.9	0.0587	1	1.71	0	0.0629	1	64	1	61	7112.98	4.1	41	22	26	73	22	7.85	9.4	2.35	118	3.051	26	0.99	87.52	17	83	4.61	52	9.3	162	4.7	1.518	0.5	8.55	7.1	71
44313	1	62	5	3	1	5	0	23.5	2	2	2	1	274908	0.0587	1	120	0	1.46	0	144	2	65	54981.6	4.2	42	34	28	83	13	4.64	9.4	2.35	155	4.008	31	1.13	99.89	53	94	5.22	61	10.9	111	3.8	1.227	0.7	11.97	6.8	68
44320	1	48	3	4	1	1.62	0	28.58	2	1	2	2	287810	0.0587	1	1.26	0	0.0629	1	172	1	61	57561.9	4.5	45	30	26	52	14	5	9.1	2.275	211	5.456	26	1.02	90.17	22	96	5.33	35	6.3	134	2.8	0.904	1	17.1	7	70
44326	2	40	3	2	1	2.91	0	30.28	2	2	2	2	92488.2	0.0587	1	4.67	0	0.0629	1	78	1	67	18497.6	4.7	47	34	26	106	10	3.57	10.4	2.6	210	5.431	24	0.82	72.49	47	90	5	57	10.2	118	4.2	1.356	0.6	10.26	7.5	75
44329	1	66	2	5	1	5	1	22.24	1	1	1	1	36767	0.0587	1	1.18	0	0.0629	1	142	1	72	7353.4	4.1	41	67	55	110	35	12.5	9.4	2.35	136	3.517	19	1.32	116.69	254	217	12.05	87	15.6	149	3.8	1.227	3.1	53.01	7.7	77
44331	1	41	5	4	1	2.69	0	26.22	2	2	2	2	62700.7	0.0587	1	0.6569	1	0.0629	1	161	1	70	12540.1	4	40	37	26	49	13	4.64	9.3	2.325	264	6.827	24	0.72	63.65	72	106	5.88	72	12.9	111	3.3	1.066	0.4	6.84	NA	NA
44332	2	78	3	5	2	4.9	0	38.76	2	1	2	2	87253.9	0.0587	1	0.6569	1	0.0629	1	54	1	61	17450.8	3.9	39	18	23	112	12	4.28	9	2.25	164	4.241	25	0.62	54.81	46	122	6.77	74	13.3	142	4.5	1.453	0.8	13.68	6.1	61
44336	2	44	3	1	6	1.26	0	30.02	1	1	2	1	97755.2	0.0587	1	12.8	0	0.861	0	137	1	59	19551	4.3	43	88	115	57	7	2.5	9	2.25	256	6.62	22	0.52	45.97	175	141	7.83	149	26.7	182	3.7	1.195	0.7	11.97	7.6	76
44338	2	32	4	4	4	0.87	0	24.26	1	1	2	2	100702	0.0587	1	0.6569	1	0.0629	1	82	1	73	20140.3	4.2	42	15	13	60	13	4.64	9.5	2.375	169	4.37	23	0.72	63.65	26	87	4.83	31	5.6	87	3.7	1.195	0.6	10.26	6.8	68
44345	2	74	3	3	1	3.65	0	20.08	2	2	2	1	113861	0.0587	1	0.6569	1	0.0629	1	12	1	60	22772.2	4	40	22	27	59	15	5.36	9.2	2.3	244	6.31	24	0.72	63.65	15	80	4.44	90	16.1	156	3.7	1.195	0.8	13.68	7.3	73
44358	2	25	1	5	3	2.21	0	22.12	2	1	2	2	89557.2	0.0587	1	7.56	0	0.201	0	207	1	66	17911.4	4.3	43	14	22	37	10	3.57	9.6	2.4	221	5.715	25	0.52	45.97	9	78	4.33	173	31	114	4.4	1.421	0.7	11.97	7.3	73
44366	1	67	3	4	3	1.96	0	31.43	1	1	2	1	160574	0.0587	1	1.4	0	0.0629	1	165	1	63	32114.7	4	40	33	28	74	18	6.43	9.6	2.4	262	6.775	24	1.12	99.01	28	90	5	141	25.3	128	4.6	1.485	0.9	15.39	6.6	66
44369	2	56	3	4	1	5	0	33.49	2	1	1	1	262995	0.0587	1	0.6569	1	0.0629	1	67	1	63	52598.9	4.4	44	26	22	90	18	6.43	10.1	2.525	165	4.267	26	0.82	72.49	64	106	5.88	64	11.5	128	4.1	1.324	0.7	11.97	7.5	75
44381	1	75	3	3	1	1.43	0	28.93	2	2	2	1	94502.4	0.0587	1	0.6569	1	0.0629	1	93	2	68	18900.5	4	40	19	30	76	18	6.43	9.3	2.325	158	4.086	28	0.68	60.11	28	86	4.77	78	14	173	2.8	0.904	0.6	10.26	6.8	68
44404	1	50	3	4	3	2.88	0	20.19	1	1	2	2	300149	0.0587	1	0.953	0	0.0629	1	79	2	60	60029.7	4.5	45	16	18	54	13	4.64	9.7	2.425	170	4.396	24	1.03	91.05	17	100	5.55	142	25.4	115	3.7	1.195	0.9	15.39	7.2	72
44405	2	64	1	1	2	2.62	0	32.04	2	2	2	1	27100.9	0.0587	1	8.93	0	0.0629	1	104	1	66	5420.19	4	40	27	30	65	17	6.07	9.2	2.3	210	5.431	29	0.42	37.13	12	81	4.5	63	11.3	163	4.1	1.324	0.9	15.39	7.3	73
44409	2	24	3	3	1	2.91	0	32.02	2	2	2	2	220594	0.0587	1	6.01	0	0.0629	1	144	1	67	44118.8	4.3	43	19	23	49	10	3.57	9.7	2.425	226	5.844	22	0.82	72.49	26	65	3.61	59	10.6	128	4.1	1.324	1	17.1	7.2	72
44413	1	53	1	1	1	0.1	1	32.97	2	1	2	2	27843.5	0.0587	1	3.84	0	0.0629	1	60	1	59	5568.71	3.9	39	20	26	67	12	4.28	9.2	2.3	166	4.293	27	0.82	72.49	21	131	7.27	88	15.8	128	4.7	1.518	0.7	11.97	6.9	69
44417	1	21	3	3	5	1.76	0	25.39	1	NA	2	2	267200	0.0587	1	1.91	0	0.0629	1	146	1	68	53440.1	5.3	53	28	27	74	19	6.78	10.2	2.55	298	7.706	21	1.02	90.17	29	82	4.55	175	31.3	117	4	1.292	1.6	27.36	8	80
44418	1	43	3	5	1	5	0	27.36	2	1	2	1	187673	0.0587	1	2.43	0	0.0629	1	186	2	68	37534.5	4.1	41	38	41	68	14	5	9.3	2.325	193	4.991	25	0.91	80.44	98	100	5.55	155	27.8	133	4.5	1.453	0.9	15.39	6.8	68
44420	1	80	3	1	2	1.44	0	29.69	2	1	2	2	42303.9	0.0587	1	0.932	0	0.0629	1	167	2	62	8460.78	3.7	37	16	24	41	20	7.14	9.1	2.275	209	5.405	27	0.95	83.98	13	111	6.16	93	16.7	145	3.4	1.098	0.7	11.97	6.4	64
44423	1	30	3	5	5	4.29	0	31.46	1	2	2	2	255283	0.0587	1	25	0	0.225	0	170	2	72	51056.6	3.8	38	14	18	79	9	3.21	8.7	2.175	155	4.008	26	0.86	76.02	15	84	4.66	96	17.2	100	3.5	1.13	1.1	18.81	7.3	73
44430	1	45	4	3	3	1.93	0	31.4	1	2	3	2	74441.4	0.0587	1	9.18	0	0.0629	1	272	1	64	14888.3	4.1	41	12	16	104	8	2.86	9.3	2.325	203	5.25	28	1.02	90.17	20	91	5.05	50	9	130	3.3	1.066	0.6	10.26	6.9	69
44452	1	27	1	3	1	0.73	0	23.9	2	1	2	2	105721	0.0587	1	20	0	0.0921	0	46	1	72	21144.2	4.6	46	21	22	77	11	3.93	9.5	2.375	166	4.293	25	0.82	72.49	16	97	5.38	112	20.1	103	3.4	1.098	0.8	13.68	7.9	79
44456	1	43	3	5	1	4.83	0	29.65	2	1	2	1	336864	0.0587	1	5.14	0	0.0629	1	128	2	63	67372.8	4.4	44	23	22	38	21	7.5	9.2	2.3	186	4.81	28	1.39	122.88	14	118	6.55	89	15.9	111	2.5	0.807	0.9	15.39	6.6	66
44461	2	22	3	4	5	1.2	0	22.69	1	1	2	2	267880	0.0587	1	1.14	0	0.0629	1	90	2	67	53576	3.9	39	14	20	58	12	4.28	9.1	2.275	193	4.991	24	0.7	61.88	11	87	4.83	80	14.3	129	3.8	1.227	0.5	8.55	6.5	65
44462	1	75	3	5	1	4.64	0	33.2	1	1	2	2	63093.4	0.0587	1	5.17	0	0.0629	1	136	2	66	12618.7	3.7	37	21	33	99	10	3.57	9.1	2.275	164	4.241	24	1.05	92.82	50	109	6.05	93	16.7	137	3.7	1.195	0.7	11.97	6.2	62
44486	2	29	3	3	6	1.27	0	34.46	1	NA	2	2	163811	0.0587	1	2.49	0	0.0629	1	161	1	61	32762.3	4.2	42	21	18	71	16	5.71	9.1	2.275	173	4.474	24	0.62	54.81	17	109	6.05	123	22	107	3.6	1.162	0.7	11.97	6.6	66
44488	2	27	4	5	5	5	0	21.89	2	2	2	2	82668.1	0.0587	1	39.8	0	0.0629	1	191	1	63	16533.6	4	40	10	13	43	8	2.86	9.2	2.3	207	5.353	23	0.52	45.97	18	72	4	28	5	109	3.4	1.098	1.3	22.23	6.5	65
44495	1	36	5	4	1	5	0	24.11	1	1	2	2	218772	0.0587	1	39.3	0	0.177	0	39	2	63	43754.4	4.6	46	18	19	52	16	5.71	9.2	2.3	218	5.637	26	1.04	91.94	14	80	4.44	104	18.6	126	4.6	1.485	0.9	15.39	7	70
44527	2	41	3	2	1	1.13	0	46.25	2	2	2	1	111244	0.0587	1	34.6	0	0.292	0	197	2	60	22248.7	4.2	42	13	17	60	11	3.93	9.6	2.4	259	6.698	24	0.62	54.81	22	119	6.61	72	12.9	139	3.7	1.195	0.7	11.97	7	70
44536	2	37	3	2	1	1.41	0	28.12	1	1	2	2	89480.3	0.0587	1	1.65	0	0.0629	1	97	2	62	17896.1	4.5	45	21	25	64	17	6.07	9.4	2.35	223	5.767	19	0.65	57.46	47	116	6.44	90	16.1	125	3.3	1.066	0.6	10.26	7	70
44550	2	66	2	4	2	1.14	0	29.71	2	2	2	2	25770.3	0.0587	1	0.6569	1	0.0629	1	53	2	63	5154.05	4.2	42	21	23	115	10	3.57	9.7	2.425	217	5.612	28	0.72	63.65	28	98	5.44	104	18.6	135	4	1.292	0.7	11.97	7.5	75
44554	1	26	5	5	5	1.44	0	26.51	2	1	2	2	197783	0.0587	1	1.09	0	0.0629	1	139	2	69	39556.6	4.4	44	17	16	70	19	6.78	9.5	2.375	206	5.327	26	0.8	70.72	12	81	4.5	99	17.7	112	3.2	1.033	0.9	15.39	7.1	71
44558	1	21	4	4	5	3.32	0	19.28	2	1	2	2	61064.6	0.0587	1	20.1	0	0.0629	1	381	1	68	12212.9	4.5	45	17	26	66	10	3.57	9.3	2.325	219	5.663	23	1.02	90.17	29	76	4.22	62	11.1	122	4.3	1.388	1.3	22.23	7.2	72
44559	2	45	2	2	3	1.21	0	30.56	2	1	2	2	70347.2	0.0587	1	0.6569	1	0.0629	1	141	1	73	14069.4	4.1	41	14	18	69	10	3.57	9.2	2.3	194	5.017	25	0.42	37.13	15	91	5.05	14	2.5	107	3.7	1.195	0.6	10.26	7.5	75
44574	1	80	3	3	1	2.57	0	21.22	1	2	2	1	102508	0.0587	1	13.2	0	0.0629	1	47	2	60	20501.5	3.8	38	29	38	87	25	8.93	9.3	2.325	225	5.819	22	1.44	127.3	36	101	5.61	69	12.4	230	3.3	1.066	0.6	10.26	7.9	79
44582	2	80	3	3	1	1.24	0	22.53	2	2	1	2	71868.5	0.0587	1	1.75	0	0.0629	1	31	1	67	14373.7	4.5	45	21	21	68	19	6.78	9.8	2.45	138	3.569	26	0.92	81.33	41	117	6.49	104	18.6	195	3.6	1.162	0.8	13.68	7.2	72
44592	2	24	3	3	6	3.65	0	21.15	2	1	2	2	214856	0.0587	1	1.33	0	0.0629	1	108	1	64	42971.3	4.7	47	12	23	39	9	3.21	9.7	2.425	151	3.905	23	0.72	63.65	22	94	5.22	80	14.3	107	3.3	1.066	0.9	15.39	7.1	71
44595	2	40	2	5	1	3.87	0	36.47	1	1	2	1	70347.2	0.0587	1	1.95	0	0.0629	1	38	2	73	14069.4	4	40	37	32	62	9	3.21	9.3	2.325	258	6.672	27	0.72	63.65	19	109	6.05	69	12.4	148	4.4	1.421	1	17.1	7	70
44599	2	80	3	4	2	4.13	0	26.87	1	1	2	2	90675.2	0.0587	1	2.2	0	0.0629	1	21	1	61	18135	3.9	39	25	27	55	14	5	9.3	2.325	249	6.439	29	0.86	76.02	13	105	5.83	95	17	137	3.6	1.162	0.6	10.26	6.6	66
44600	1	62	4	5	1	1.23	0	22.75	1	1	2	1	24048.3	0.0587	1	39.6	0	3.94	0	156	2	67	4809.65	4.6	46	35	38	86	11	3.93	9.6	2.4	299	7.732	23	0.84	74.26	92	80	4.44	109	19.5	122	3.9	1.259	0.7	11.97	7.8	78
44604	2	41	4	5	5	5	0	21.3	2	2	2	2	91824.7	0.0587	1	0.6569	1	0.0629	1	143	1	68	18364.9	3.8	38	17	21	42	8	2.86	9.3	2.325	192	4.965	26	0.82	72.49	34	90	5	85	15.2	101	3.8	1.227	0.4	6.84	6.8	68
44605	1	30	4	5	5	2.74	0	34.5	2	1	2	2	94668.9	0.0587	1	4.45	0	0.0629	1	233	1	68	18933.8	4	40	26	31	90	12	4.28	8.9	2.225	179	4.629	20	0.82	72.49	10	86	4.77	30	5.4	174	3.7	1.195	0.8	13.68	7	70
44608	2	20	1	3	5	3.4	0	18.64	2	1	2	2	97419.3	0.0587	1	4.25	0	0.0629	1	56	2	65	19483.9	4.4	44	13	22	60	8	2.86	9.8	2.45	155	4.008	24	0.63	55.69	13	82	4.55	105	18.8	108	5.1	1.647	0.6	10.26	7.8	78
44609	2	34	1	4	1	1.58	0	34.74	2	1	2	2	57750.9	0.0587	1	1.74	0	0.0629	1	155	2	71	11550.2	4.3	43	25	27	78	10	3.57	9.5	2.375	155	4.008	22	0.69	61	7	88	4.88	44	7.9	96	3.2	1.033	0.7	11.97	7.4	74
44617	2	53	4	5	1	5	0	33.6	1	1	2	1	108355	0.0587	1	14.9	0	0.0629	1	118	2	65	21671	3.7	37	31	32	86	13	4.64	9.8	2.45	185	4.784	25	0.91	80.44	57	102	5.66	35	6.3	139	5.2	1.679	0.5	8.55	7.2	72
44618	2	38	2	2	1	1.16	0	25.38	2	2	2	2	48648.5	0.0587	1	5.02	0	0.0629	1	146	1	62	9729.7	4.5	45	22	22	72	9	3.21	9.4	2.35	203	5.25	22	0.42	37.13	51	88	4.88	103	18.4	95	3.1	1.001	0.2	3.42	7.8	78
44634	1	74	4	1	1	1.02	0	23.02	1	1	2	1	32427.1	0.0587	1	54.1	0	0.658	0	120	1	67	6485.42	3.1	31	14	15	74	19	6.78	9.4	2.35	141	3.646	24	1.62	143.21	40	92	5.11	44	7.9	158	3.6	1.162	0.9	15.39	6.3	63
44637	1	63	4	2	1	1.16	1	22.99	2	2	2	2	20883.3	0.0587	1	2.82	0	0.0629	1	271	1	59	4176.67	4.4	44	25	27	63	15	5.36	9.8	2.45	305	7.887	28	1.12	99.01	25	86	4.77	83	14.9	167	3.3	1.066	0.8	13.68	7.3	73
44639	1	80	1	2	1	2.63	1	27.9	2	2	1	2	26372.9	0.0587	1	0.6569	1	0.0629	1	103	2	71	5274.58	4	40	13	23	85	20	7.14	9.2	2.3	227	5.87	26	0.99	87.52	25	133	7.38	66	11.8	92	4	1.292	1.2	20.52	7.4	74
44642	2	21	4	3	5	2.25	0	20.84	2	2	2	2	84402	0.0587	1	25.5	0	0.0629	1	143	2	67	16880.4	4.2	42	14	18	72	9	3.21	9.2	2.3	142	3.672	24	0.72	63.65	16	76	4.22	106	19	115	4.2	1.356	0.9	15.39	7	70
44644	2	42	3	3	5	1.18	0	27.46	2	2	2	2	335255	0.0587	1	0.945	0	0.0629	1	32	1	61	67051.1	4.5	45	26	26	59	6	2.14	9.2	2.3	273	7.06	24	0.92	81.33	14	66	3.66	133	23.8	147	2.9	0.936	0.9	15.39	7.3	73
44647	1	42	4	3	1	2.55	0	27.7	2	1	2	2	85677.5	0.0587	1	9.58	0	0.0629	1	171	1	68	17135.5	4.8	48	30	32	53	12	4.28	9.9	2.475	166	4.293	24	1.02	90.17	32	85	4.72	105	18.8	98	4.5	1.453	0.7	11.97	7.2	72
44648	1	80	3	2	2	1.68	0	29.6	1	1	2	1	88999.2	0.0587	1	3.92	0	0.0629	1	39	2	60	17799.8	4.3	43	16	16	55	63	22.49	9.6	2.4	150	3.879	29	2.66	235.14	17	120	6.66	86	15.4	160	4	1.292	1.2	20.52	7	70
44664	1	23	5	3	6	2.73	0	19.21	2	1	2	2	69644.3	0.0587	1	1.07	0	0.0629	1	93	2	68	13928.9	4.4	44	22	24	90	8	2.86	10.2	2.55	146	3.776	29	0.8	70.72	50	86	4.77	98	17.6	117	4.4	1.421	0.3	5.13	8.4	84
44672	2	59	3	3	2	0.5	0	33.88	2	2	2	2	87205.5	0.0587	1	6.49	0	0.0629	1	48	2	60	17441.1	3.6	36	17	23	94	24	8.57	8.7	2.175	188	4.862	23	0.74	65.42	10	78	4.33	68	12.2	177	4.5	1.453	0.8	13.68	6.7	67
44674	1	45	1	5	1	5	1	25.51	1	2	2	2	53054.8	0.0587	1	2.04	0	0.0629	1	169	1	70	10611	4.8	48	29	24	70	12	4.28	9.8	2.45	210	5.431	25	0.82	72.49	25	104	5.77	94	16.8	101	3.3	1.066	0.9	15.39	7.6	76
44685	1	57	3	4	1	5	0	45.44	2	1	2	2	350415	0.0587	1	1.52	0	0.0629	1	103	1	69	70083	4	40	17	19	59	10	3.57	9.6	2.4	154	3.982	25	0.82	72.49	17	82	4.55	74	13.3	128	4.2	1.356	0.7	11.97	7	70
44691	1	60	4	3	1	2.17	1	27.28	1	1	2	2	19180.8	0.0587	1	3.08	0	0.0629	1	296	2	60	3836.16	4.3	43	34	25	77	6	2.14	9.9	2.475	207	5.353	23	1.02	90.17	42	86	4.77	175	31.3	122	3	0.969	1.3	22.23	7.1	71
44698	1	74	3	2	1	1.51	0	24.34	2	2	2	2	95983.4	0.0587	1	2.35	0	0.0629	1	95	1	59	19196.7	4.3	43	15	25	77	8	2.86	9.2	2.3	178	4.603	28	0.92	81.33	16	105	5.83	92	16.5	175	3.4	1.098	1	17.1	7.5	75
44703	1	80	3	4	1	1.83	0	29.57	1	1	2	2	89572.3	0.0587	1	0.6569	1	0.0629	1	114	1	69	17914.5	4.2	42	15	16	81	26	9.28	8.6	2.15	188	4.862	23	1.32	116.69	57	136	7.55	102	18.3	116	2.8	0.904	1	17.1	6.6	66
44710	1	29	1	2	1	3.87	0	28.49	1	1	2	2	170386	0.0587	1	0.6569	1	0.0629	1	63	1	72	34077.2	4.5	45	54	26	55	16	5.71	9.4	2.35	169	4.37	24	0.72	63.65	36	100	5.55	103	18.4	131	3.3	1.066	1	17.1	7.4	74
44711	2	44	2	1	6	1.65	0	38.22	2	2	3	2	71160.9	0.0587	1	0.997	0	0.0629	1	45	2	68	14232.2	4.5	45	26	22	71	14	5	9.5	2.375	239	6.181	26	0.57	50.39	23	89	4.94	80	14.3	169	4.2	1.356	0.6	10.26	7.5	75
44724	2	51	3	4	1	0.71	0	24.02	1	1	2	2	86111.1	0.0587	1	1.25	0	0.0629	1	19	1	67	17222.2	3.9	39	23	24	87	6	2.14	9.1	2.275	193	4.991	23	0.68	60.11	30	94	5.22	66	11.8	147	4.4	1.421	0.3	5.13	7.7	77
44725	1	80	3	4	1	2.92	0	24.98	1	1	2	2	73128.3	0.0587	1	0.6569	1	0.0629	1	64	1	63	14625.7	4.1	41	17	25	88	10	3.57	9.5	2.375	171	4.422	27	0.92	81.33	27	101	5.61	56	10	113	2.8	0.904	0.6	10.26	7.9	79
44736	1	48	3	3	1	5	0	22.63	2	1	2	2	253143	0.0587	1	16.5	0	0.0629	1	190	2	62	50628.7	4.6	46	20	20	59	11	3.93	9.3	2.325	208	5.379	24	0.99	87.52	23	92	5.11	91	16.3	102	4.3	1.388	0.9	15.39	7.2	72
44749	2	59	4	3	3	0.97	0	15.44	1	1	2	2	61897.2	0.0587	1	1.74	0	0.0629	1	77	2	68	12379.4	4.3	43	26	70	53	5	1.79	9.4	2.35	209	5.405	25	0.63	55.69	89	102	5.66	97	17.4	145	4.1	1.324	0.3	5.13	8.5	85
44758	2	59	2	2	1	4.25	0	29.5	2	1	1	1	31743	0.0587	1	3.7	0	0.0629	1	102	1	62	6348.59	4.3	43	22	23	72	11	3.93	9.6	2.4	170	4.396	26	0.52	45.97	18	132	7.33	92	16.5	151	4.5	1.453	0.7	11.97	6.9	69
44768	1	34	2	3	5	3.41	0	31.74	1	1	2	2	115023	0.0587	1	2.14	0	0.0629	1	173	2	61	23004.5	4.3	43	32	29	72	9	3.21	9.4	2.35	189	4.888	29	1.15	101.66	32	93	5.16	71	12.7	130	3.5	1.13	0.5	8.55	7.2	72
44769	1	27	1	2	6	0.77	0	30.72	2	1	2	2	90507.1	0.0587	1	0.6569	1	0.0629	1	87	2	71	18101.4	4.2	42	36	25	62	11	3.93	9.4	2.35	177	4.577	25	0.75	66.3	20	89	4.94	65	11.6	139	3.6	1.162	0.6	10.26	6.7	67
44774	2	68	3	3	5	1.18	0	26.44	2	2	2	2	65997.6	0.0587	1	51.2	0	0.0629	1	65	1	64	13199.5	4.1	41	18	23	59	20	7.14	9.7	2.425	212	5.482	26	0.82	72.49	14	87	4.83	123	22	124	4	1.292	1	17.1	6.7	67
44782	1	53	2	5	1	5	0	23.65	1	1	2	2	37199.5	0.0587	1	1.38	0	0.0629	1	205	2	61	7439.9	4.3	43	28	25	60	18	6.43	9	2.25	206	5.327	22	1.16	102.54	27	88	4.88	107	19.2	108	3.2	1.033	1.1	18.81	6.5	65
44784	2	52	3	2	3	5	1	26.38	1	1	2	2	295537	0.0587	1	5.65	0	0.0629	1	104	2	60	59107.4	4.8	48	31	33	72	13	4.64	9.2	2.3	199	5.146	23	0.82	72.49	34	85	4.72	110	19.7	145	3.3	1.066	0.7	11.97	6.7	67
44788	1	80	3	3	1	2.5	0	26.08	2	1	2	2	84325.7	0.0587	1	0.6569	1	0.0629	1	104	2	67	16865.1	4.2	42	18	23	149	18	6.43	9.2	2.3	137	3.543	24	1.32	116.69	17	89	4.94	52	9.3	126	3.9	1.259	0.8	13.68	6.9	69
44790	2	50	3	4	1	5	0	23.95	1	1	2	2	315386	0.0587	1	0.6569	1	0.0629	1	13	1	61	63077.1	4.8	48	13	18	56	10	3.57	10.3	2.575	223	5.767	26	0.82	72.49	15	81	4.5	84	15	105	4.8	1.55	0.6	10.26	7.4	74
44797	1	80	2	3	1	2.18	1	23.94	2	2	2	1	30569.5	0.0587	1	0.6569	1	0.0629	1	63	1	69	6113.9	4.1	41	19	29	62	17	6.07	9.6	2.4	115	2.974	28	1.02	90.17	13	103	5.72	95	17	156	3.6	1.162	0.8	13.68	6.7	67
44813	1	46	5	2	1	1.18	0	23.42	1	1	2	2	229840	0.0587	1	2.5	0	0.0629	1	64	1	62	45968	4.2	42	19	18	58	15	5.36	8.7	2.175	154	3.982	24	0.72	63.65	10	88	4.88	123	22	131	4.1	1.324	0.6	10.26	7	70
44815	2	21	3	3	5	0.71	0	22.6	2	1	2	2	165159	0.0587	1	2.08	0	0.0629	1	94	1	68	33031.9	4	40	20	19	37	12	4.28	9.2	2.3	241	6.232	24	0.92	81.33	13	72	4	101	18.1	126	3.9	1.259	1	17.1	6.6	66
44820	2	39	1	1	2	0.97	0	26.07	2	1	2	2	53230.7	0.0587	1	2.72	0	0.143	0	117	1	65	10646.1	4.4	44	29	27	67	5	1.79	9.2	2.3	183	4.732	24	0.52	45.97	28	81	4.5	50	9	86	2.9	0.936	0.5	8.55	7.8	78
44825	2	50	3	3	1	2.95	0	20.07	1	2	2	2	320479	0.0587	1	5.05	0	0.0629	1	28	2	63	64095.8	4.3	43	11	17	78	10	3.57	9.2	2.3	184	4.758	22	0.75	66.3	11	81	4.5	124	22.2	102	4.2	1.356	0.9	15.39	7.1	71
44826	1	66	4	2	2	1.31	0	29.82	1	1	2	1	19949.4	0.0587	1	76	0	0.416	0	181	2	68	3989.88	3.9	39	18	22	81	11	3.93	9.6	2.4	208	5.379	29	0.97	85.75	56	129	7.16	68	12.2	109	4.6	1.485	0.6	10.26	7.7	77
44827	1	32	1	4	1	4.23	0	36.45	2	1	2	2	118805	0.0587	1	11.9	0	0.0629	1	247	2	65	23760.9	4.6	46	25	21	46	13	4.64	9.8	2.45	218	5.637	28	1	88.4	18	87	4.83	99	17.7	99	4.4	1.421	0.8	13.68	7.2	72
44831	1	48	3	5	1	2.54	0	23.26	2	2	2	2	71400.5	0.0587	1	0.6569	1	0.0629	1	137	1	62	14280.1	4.2	42	26	21	61	11	3.93	9	2.25	161	4.163	28	0.92	81.33	17	99	5.5	123	22	114	3.2	1.033	1.2	20.52	6.6	66
44836	1	20	3	2	5	3.77	0	26.79	2	1	2	2	273182	0.0587	1	1.34	0	0.0629	1	252	2	71	54636.4	4.2	42	28	21	87	12	4.28	8.9	2.225	210	5.431	26	0.75	66.3	13	99	5.5	79	14.1	139	3.6	1.162	0.7	11.97	7.4	74
44838	2	71	3	3	2	1.17	0	22.97	1	1	2	1	53694	0.0587	1	0.6569	1	0.0629	1	30	1	61	10738.8	3.7	37	22	22	88	18	6.43	9.1	2.275	254	6.568	26	0.72	63.65	10	94	5.22	95	17	146	3.8	1.227	0.4	6.84	6	60
44842	2	73	3	2	1	5	0	25.31	1	2	2	1	113592	0.0587	1	0.6569	1	0.0629	1	125	2	62	22718.4	4.2	42	21	21	79	19	6.78	9.2	2.3	160	4.138	28	0.57	50.39	16	88	4.88	74	13.3	127	4.3	1.388	0.9	15.39	7	70
44850	1	72	3	2	3	1.08	0	27.24	2	2	2	1	30463.7	0.0587	1	0.6569	1	0.0629	1	68	1	65	6092.74	4.3	43	23	35	68	10	3.57	9.6	2.4	212	5.482	28	1.32	116.69	23	104	5.77	72	12.9	169	3.1	1.001	0.8	13.68	7.8	78
44862	1	70	3	4	1	5	0	32.4	1	1	2	1	102972	0.0587	1	0.6569	1	0.0629	1	131	2	59	20594.4	4.7	47	24	25	48	26	9.28	9.2	2.3	139	3.595	26	1.35	119.34	14	101	5.61	83	14.9	162	2.8	0.904	1	17.1	7.4	74
44866	1	59	3	3	1	0.7	0	22	1	1	2	2	72267.3	0.0587	1	72.6	0	0.0629	1	241	2	60	14453.5	4.3	43	21	17	67	18	6.43	9.5	2.375	201	5.198	22	1.02	90.17	19	119	6.61	100	17.9	107	4.2	1.356	1	17.1	6.9	69
44878	1	71	3	5	1	4.38	1	17.79	1	1	2	2	98166.3	0.0587	1	0.6569	1	0.0629	1	57	1	60	19633.3	4.5	45	22	32	81	19	6.78	9.5	2.375	181	4.681	25	1.02	90.17	19	90	5	47	8.4	216	3.1	1.001	0.5	8.55	7.1	71
44882	1	47	3	1	1	1.02	1	50.46	1	1	1	1	99827.7	0.0587	1	13.5	0	0.106	0	152	2	59	19965.5	4.3	43	73	56	46	13	4.64	9.6	2.4	175	4.526	21	1.11	98.12	33	149	8.27	77	13.8	174	3.5	1.13	0.8	13.68	6.9	69
44886	1	51	5	3	1	1.96	0	20.31	1	NA	2	1	240534	0.0587	1	0.6569	1	0.0629	1	178	1	62	48106.8	4.3	43	17	23	69	13	4.64	9.5	2.375	179	4.629	26	0.72	63.65	12	81	4.5	120	21.5	129	3.4	1.098	1.2	20.52	6.7	67
44888	1	22	5	3	5	1.98	0	31.49	1	1	2	2	113180	0.0587	1	2.44	0	0.0629	1	145	2	61	22636.1	4.2	42	22	20	43	17	6.07	9.3	2.325	196	5.069	23	1.09	96.36	41	84	4.66	87	15.6	122	3.8	1.227	0.6	10.26	6.7	67
44892	1	45	1	3	6	1.48	0	24.07	2	1	2	2	78159.4	0.0587	1	50.3	0	0.885	0	73	2	66	15631.9	4.6	46	25	19	88	13	4.64	9.6	2.4	299	7.732	27	0.99	87.52	232	109	6.05	46	8.2	154	3.6	1.162	0.5	8.55	7.6	76
44915	1	69	4	4	3	0.83	0	29.28	1	1	2	1	17549.1	0.0587	1	0.6569	1	0.0629	1	149	1	62	3509.82	4.1	41	16	22	47	7	2.5	9	2.25	129	3.336	25	0.72	63.65	33	89	4.94	42	7.5	107	3.3	1.066	0.4	6.84	7.4	74
44916	2	71	4	2	2	0.83	0	46.01	1	1	2	1	44920.9	0.0587	1	0.949	0	0.0629	1	46	2	68	8984.17	4	40	18	20	76	7	2.5	9.2	2.3	241	6.232	23	0.66	58.34	27	310	17.21	53	9.5	131	3.4	1.098	0.4	6.84	7.9	79
44928	1	77	4	3	1	4.09	0	30.08	1	1	2	1	31942.2	0.0587	1	1.81	0	0.0629	1	226	1	64	6388.44	4.3	43	32	35	46	9	3.21	9.3	2.325	291	7.525	25	1.02	90.17	41	109	6.05	78	14	132	3	0.969	0.9	15.39	7.5	75
44939	1	56	3	4	1	5	0	29.93	1	1	2	2	248732	0.0587	1	2.3	0	0.0629	1	90	2	74	49746.5	4	40	16	16	51	16	5.71	9.1	2.275	168	4.344	24	1.11	98.12	14	81	4.5	37	6.6	102	4.9	1.582	0.8	13.68	7.3	73
44940	1	40	2	4	5	2.94	0	29.02	1	2	2	2	59698.6	0.0587	1	1.6	0	0.0629	1	166	1	65	11939.7	4.6	46	27	22	97	9	3.21	9.4	2.35	208	5.379	27	0.82	72.49	22	96	5.33	102	18.3	134	3.1	1.001	0.8	13.68	7.1	71
44946	1	20	3	2	6	0.87	0	22.91	2	1	2	2	226877	0.0587	1	0.6569	1	0.0629	1	81	2	62	45375.5	4.8	48	17	21	71	7	2.5	9.4	2.35	148	3.827	27	0.81	71.6	16	77	4.27	74	13.3	106	3.6	1.162	0.6	10.26	7.1	71
44954	2	38	3	5	1	5	0	21.77	2	1	2	2	162182	0.0587	1	0.6569	1	0.0629	1	167	1	70	32436.5	4.5	45	15	19	39	11	3.93	9.6	2.4	225	5.819	27	0.72	63.65	9	74	4.11	82	14.7	123	4.3	1.388	0.6	10.26	6.9	69
44958	1	43	3	5	3	3.13	0	30.9	1	1	2	2	89224	0.0587	1	40.5	0	0.0629	1	313	1	67	17844.8	4.3	43	22	13	75	17	6.07	9.5	2.375	175	4.526	22	0.92	81.33	73	95	5.27	89	15.9	108	3.5	1.13	0.7	11.97	6.8	68
44959	1	62	3	1	1	0.8	1	18.97	1	1	2	2	71459.1	0.0587	1	0.6569	1	0.0629	1	26	2	59	14291.8	4.7	47	18	24	77	12	4.28	9.2	2.3	191	4.939	25	0.9	79.56	26	87	4.83	167	29.9	111	2.9	0.936	0.9	15.39	7.3	73
44960	2	26	4	4	5	1.92	0	47.77	2	1	2	2	85189.1	0.0587	1	1.98	0	0.0629	1	281	2	68	17037.8	4.3	43	44	37	76	5	1.79	9.7	2.425	190	4.913	27	0.64	56.58	87	114	6.33	41	7.3	169	4.5	1.453	0.5	8.55	8.2	82
44965	2	22	3	4	5	0.38	0	21.14	2	1	2	2	196984	0.0587	1	0.6569	1	0.0629	1	31	2	69	39396.7	4.1	41	17	22	39	8	2.86	9.2	2.3	137	3.543	24	0.86	76.02	15	77	4.27	143	25.6	109	3.6	1.162	0.6	10.26	7.3	73
44970	2	56	3	5	1	2.14	0	48.94	2	2	1	1	301994	0.0587	1	0.6569	1	0.0629	1	82	2	59	60398.8	3.8	38	12	17	115	14	5	9.2	2.3	185	4.784	28	0.68	60.11	11	97	5.38	85	15.2	116	4.8	1.55	0.6	10.26	6.9	69
44971	2	74	4	1	2	0.95	0	28.67	2	2	2	1	42267	0.0587	1	0.993	0	0.0629	1	74	2	62	8453.4	4.1	41	26	26	71	16	5.71	9.1	2.275	222	5.741	26	0.62	54.81	19	73	4.05	57	10.2	222	4.1	1.324	0.8	13.68	7.2	72
44986	1	71	3	5	1	2.63	0	24.83	2	2	2	2	98166.3	0.0587	1	0.6569	1	0.0629	1	46	1	60	19633.3	4.2	42	22	25	72	15	5.36	9.6	2.4	249	6.439	23	1.12	99.01	28	86	4.77	104	18.6	137	3.2	1.033	0.9	15.39	7.4	74
44998	2	46	2	4	1	5	0	27.25	1	2	2	1	70347.2	0.0587	1	0.6569	1	0.0629	1	75	2	73	14069.4	3.7	37	16	20	50	5	1.79	8.4	2.1	199	5.146	19	0.72	63.65	19	77	4.27	138	24.7	105	3.1	1.001	0.8	13.68	6.7	67
45005	2	39	4	5	3	5	0	27.07	2	1	2	2	92422.6	0.0587	1	0.6569	1	0.0629	1	70	1	70	18484.5	4.4	44	27	28	66	7	2.5	9.7	2.425	187	4.836	23	0.72	63.65	23	76	4.22	109	19.5	118	3.6	1.162	0.8	13.68	8.6	86
45020	2	59	3	5	5	4.52	0	39.81	2	1	2	1	275632	0.0587	1	0.6569	1	0.0629	1	33	1	61	55126.5	3.9	39	15	26	70	13	4.64	8.9	2.225	226	5.844	24	0.65	57.46	20	126	6.99	38	6.8	193	4.3	1.388	0.4	6.84	7	70
45023	2	52	3	3	1	5	0	35.89	2	1	2	2	306972	0.0587	1	0.6569	1	0.0629	1	54	1	61	61394.3	4.2	42	29	27	60	10	3.57	9.2	2.3	238	6.155	25	0.82	72.49	74	108	6	57	10.2	103	3.4	1.098	0.6	10.26	7.2	72
45029	2	68	1	1	1	1.65	0	31.87	2	2	3	2	23903.1	0.0587	1	27.8	0	0.579	0	113	2	66	4780.62	3.8	38	16	19	116	14	5	9.1	2.275	266	6.879	24	0.74	65.42	16	113	6.27	96	17.2	133	3.5	1.13	0.5	8.55	6.9	69
45031	2	50	1	4	3	3.82	0	30.41	2	2	2	2	56621.6	0.0587	1	3.99	0	0.0629	1	49	2	65	11324.3	4	40	24	28	73	10	3.57	9.2	2.3	255	6.594	25	0.62	54.81	12	92	5.11	87	15.6	170	4.2	1.356	0.9	15.39	7.2	72
45033	1	36	3	4	1	3.41	0	29.07	1	1	2	2	232384	0.335	0	1130	0	7.95	0	171	2	60	46476.8	4.2	42	37	29	43	10	3.57	8.5	2.125	209	5.405	25	0.83	73.37	27	87	4.83	62	11.1	150	3.8	1.227	0.9	15.39	7	70
45034	2	47	3	2	1	5	0	27.73	2	1	2	2	325559	0.0587	1	1.6	0	0.0629	1	118	2	60	65111.9	4	40	28	28	94	18	6.43	9.9	2.475	248	6.413	25	0.89	78.68	65	96	5.33	58	10.4	153	3.8	1.227	0.7	11.97	6.9	69
45051	1	57	4	4	1	0.68	0	33.21	2	1	2	1	56488.4	0.0587	1	4.39	0	0.0629	1	208	2	67	11297.7	3.5	35	22	23	64	8	2.86	9.2	2.3	194	5.017	26	0.77	68.07	17	95	5.27	52	9.3	178	4.7	1.518	0.7	11.97	6.9	69
45058	1	38	3	4	1	5	0	28.85	2	1	2	1	291615	0.0587	1	0.99	0	0.0629	1	171	1	71	58322.9	4.4	44	49	35	42	11	3.93	9.8	2.45	165	4.267	27	1.02	90.17	24	68	3.77	70	12.5	88	3.1	1.001	0.4	6.84	7.2	72
45059	1	77	2	2	2	1.02	1	19.3	1	1	2	2	23607.4	0.0587	1	8.92	0	0.0629	1	56	2	60	4721.47	4	40	12	24	41	19	6.78	9.2	2.3	288	7.448	31	1.22	107.85	22	93	5.16	74	13.3	144	2.9	0.936	0.9	15.39	7.8	78
45060	1	66	3	3	1	2.41	1	26.3	2	2	2	1	177955	0.0587	1	0.6569	1	0.0629	1	94	1	59	35591	4.8	48	28	27	64	21	7.5	9.7	2.425	185	4.784	28	1.22	107.85	22	142	7.88	111	19.9	183	3.7	1.195	1.2	20.52	7.3	73
45064	1	44	2	5	6	5	0	32.07	1	1	2	2	55623.1	0.0587	1	1.38	0	0.0629	1	121	1	73	11124.6	4.4	44	21	22	68	11	3.93	9.3	2.325	213	5.508	22	0.92	81.33	23	93	5.16	65	11.6	64	3.8	1.227	0.4	6.84	7.1	71
45067	1	34	1	5	6	5	0	29.66	1	1	2	1	90589	0.0587	1	0.6569	1	0.0629	1	120	1	65	18117.8	4.4	44	96	47	56	18	6.43	9.2	2.3	199	5.146	21	0.92	81.33	58	88	4.88	63	11.3	138	3.8	1.227	0.8	13.68	7.4	74
45072	2	56	2	5	1	5	0	31.09	1	1	2	2	34285	0.0587	1	1.15	0	0.0629	1	46	2	68	6857.01	4.1	41	48	45	54	13	4.64	9.4	2.35	197	5.094	24	0.89	78.68	16	82	4.55	49	8.8	233	4.5	1.453	0.5	8.55	6.9	69
45074	2	23	3	4	6	4.08	0	23.23	1	1	2	2	233156	0.0587	1	2.22	0	0.0629	1	75	1	63	46631.3	4.1	41	18	18	52	13	4.64	9.4	2.35	176	4.551	23	0.72	63.65	19	88	4.88	126	22.6	105	4.2	1.356	0.5	8.55	7.3	73
45078	1	78	3	4	3	2.12	0	24.38	1	1	2	2	120427	0.0587	1	0.6569	1	0.0629	1	82	2	59	24085.5	4	40	27	25	87	12	4.28	9.6	2.4	324	8.379	29	0.98	86.63	49	89	4.94	113	20.2	128	3.4	1.098	0.9	15.39	6.8	68
45096	2	58	3	4	1	1.7	0	34.74	2	2	2	2	86111.1	0.0587	1	0.6569	1	0.0629	1	30	2	59	17222.2	4.3	43	26	26	61	12	4.28	9.1	2.275	231	5.974	27	0.9	79.56	19	91	5.05	60	10.7	155	3.9	1.259	0.5	8.55	7.3	73
45099	2	70	4	3	3	1.76	0	35.52	2	2	2	1	44654.9	0.0587	1	1.62	0	0.0629	1	40	1	59	8930.98	4.2	42	15	21	68	10	3.57	9.6	2.4	283	7.318	26	0.72	63.65	18	91	5.05	78	14	142	3.6	1.162	0.8	13.68	8	80
45100	2	31	2	3	1	1.09	0	19.44	2	2	2	2	66759.6	0.0587	1	1.39	0	0.0629	1	54	1	72	13351.9	4.2	42	45	46	97	11	3.93	9.2	2.3	196	5.069	21	0.72	63.65	28	73	4.05	112	20.1	129	3.9	1.259	0.8	13.68	7.4	74
45113	2	78	3	4	1	2.29	0	31.52	2	1	2	2	98841.2	0.0587	1	1.1	0	0.0629	1	64	2	63	19768.2	3.5	35	17	21	49	13	4.64	8.8	2.2	190	4.913	25	0.78	68.95	17	87	4.83	48	8.6	144	3.7	1.195	0.8	13.68	6.7	67
45114	1	80	3	5	1	2.29	1	24.92	2	2	2	2	88862.3	0.0587	1	321	0	3.31	0	381	2	60	17772.5	4.2	42	13	21	70	22	7.85	9.2	2.3	161	4.163	23	1.66	146.74	12	95	5.27	121	21.7	130	3.1	1.001	0.9	15.39	7.1	71
45119	2	72	3	4	1	1.64	0	23.67	2	1	2	1	96945.7	0.0587	1	3.03	0	0.0629	1	44	1	60	19389.1	4.5	45	19	29	70	17	6.07	9.7	2.425	169	4.37	25	0.92	81.33	24	88	4.88	92	16.5	164	4	1.292	0.7	11.97	7.2	72
45131	1	41	3	3	1	0.87	1	31.6	2	1	2	1	90900	0.0587	1	7.57	0	0.286	0	172	2	59	18180	4.6	46	19	20	58	17	6.07	9	2.25	187	4.836	26	0.72	63.65	38	87	4.83	59	10.6	125	4.3	1.388	0.4	6.84	7	70
45138	2	32	3	4	1	1.94	0	26.69	2	2	2	2	84890.1	0.0587	1	0.6569	1	0.0629	1	87	2	59	16978	4.2	42	19	19	75	10	3.57	9.4	2.35	222	5.741	24	0.8	70.72	35	82	4.55	90	16.1	119	4.2	1.356	0.9	15.39	7.2	72
45139	2	31	4	3	5	0.82	0	23.89	2	NA	2	2	98835.6	0.0587	1	2	0	0.0629	1	32	2	67	19767.1	4.3	43	11	15	40	10	3.57	9.3	2.325	154	3.982	26	0.72	63.65	18	110	6.11	74	13.3	86	2.8	0.904	0.5	8.55	6.9	69
45142	2	61	3	2	3	0.81	0	20.7	1	1	2	1	82999.4	0.0587	1	6.75	0	0.0629	1	13	2	66	16599.9	4.5	45	18	24	69	12	4.28	9.7	2.425	234	6.051	22	0.83	73.37	21	76	4.22	55	9.9	170	3.8	1.227	0.7	11.97	6.9	69
45153	2	63	3	4	5	2.45	1	36.13	1	1	2	2	158478	0.0587	1	38.5	0	0.0629	1	149	1	67	31695.6	3.9	39	23	20	114	12	4.28	9.1	2.275	252	6.517	23	0.82	72.49	125	91	5.05	100	17.9	137	3.9	1.259	0.6	10.26	6.7	67
45156	1	21	4	3	5	3.3	0	22.95	1	1	2	2	84486.3	0.0587	1	12.8	0	0.0629	1	152	2	66	16897.3	4.5	45	22	20	80	18	6.43	9.7	2.425	175	4.526	27	0.91	80.44	14	94	5.22	72	12.9	86	4	1.292	0.8	13.68	7.7	77
45159	2	21	1	4	5	2.68	0	30.55	2	1	2	2	88200.2	0.0587	1	1.52	0	0.0629	1	45	1	66	17640	4.1	41	15	20	75	6	2.14	9.4	2.35	139	3.595	28	0.62	54.81	10	98	5.44	42	7.5	124	3.9	1.259	0.6	10.26	7.3	73
45169	1	60	3	4	1	5	0	33.69	1	1	2	1	175690	0.113	0	68	0	0.78	0	201	2	63	35138	4.4	44	26	21	69	15	5.36	9.5	2.375	155	4.008	25	0.94	83.1	24	78	4.33	73	13.1	139	4.2	1.356	0.7	11.97	6.6	66
45172	1	73	3	3	1	1.62	1	28.76	1	1	2	2	36336.8	0.0587	1	1.13	0	0.0629	1	64	1	60	7267.35	4.7	47	41	25	44	18	6.43	10.2	2.55	180	4.655	25	0.92	81.33	34	98	5.44	117	21	103	3.7	1.195	0.9	15.39	7	70
45176	1	65	3	2	4	0.74	0	24.49	1	1	1	1	74277.3	0.0587	1	3.84	0	0.0629	1	78	2	66	14855.5	3.5	35	9	16	66	21	7.5	9.7	2.425	118	3.051	23	1.14	100.78	20	142	7.88	37	6.6	102	4	1.292	0.5	8.55	7.9	79
45185	1	69	3	4	1	5	1	30.06	1	1	1	1	152546	0.0587	1	1.45	0	0.0629	1	82	1	61	30509.1	4.4	44	14	22	53	15	5.36	9.5	2.375	203	5.25	27	1.32	116.69	20	116	6.44	91	16.3	125	2.8	0.904	0.7	11.97	6.8	68
45186	2	63	4	4	1	5	0	42.39	1	1	2	2	32124	0.0587	1	1.63	0	0.0629	1	207	2	74	6424.79	3.6	36	10	14	69	8	2.86	9.3	2.325	190	4.913	23	0.86	76.02	24	101	5.61	66	11.8	121	2.8	0.904	0.8	13.68	7.5	75
45188	2	38	4	4	5	1.45	0	26.17	1	1	2	2	99503.6	0.0587	1	0.6569	1	0.0629	1	107	2	60	19900.7	4.6	46	17	23	52	13	4.64	9.6	2.4	156	4.034	19	0.72	63.65	20	87	4.83	82	14.7	118	3.1	1.001	0.8	13.68	7.4	74
45201	2	24	1	4	1	4.84	0	20.93	1	1	2	2	62589.5	0.0587	1	26.4	0	0.0629	1	258	1	63	12517.9	4.3	43	15	18	65	9	3.21	9.5	2.375	195	5.043	27	0.72	63.65	11	60	3.33	127	22.7	85	4.4	1.421	0.8	13.68	7.1	71
45202	1	80	3	5	2	2.55	0	20.98	2	1	3	1	75023.9	0.0587	1	0.6569	1	0.0629	1	54	1	60	15004.8	4.7	47	27	33	48	16	5.71	9.5	2.375	125	3.233	23	1.22	107.85	28	92	5.11	100	17.9	187	3.6	1.162	0.7	11.97	7	70
45204	1	72	3	5	1	5	0	27.5	2	1	2	1	79287.8	0.0587	1	1.16	0	0.0629	1	194	1	70	15857.6	4.2	42	26	22	37	19	6.78	9.5	2.375	172	4.448	26	1.02	90.17	23	100	5.55	61	10.9	124	4.1	1.324	0.7	11.97	7.2	72
45212	2	41	3	5	1	4.66	0	27.95	2	1	2	2	284636	0.0587	1	39.6	0	0.191	0	73	1	67	56927.2	4.2	42	17	19	62	11	3.93	9.4	2.35	190	4.913	24	0.92	81.33	23	80	4.44	40	7.2	116	3.7	1.195	0.5	8.55	7.1	71
45216	1	41	3	2	3	0.74	0	31.05	1	1	1	2	90900	0.0587	1	1.03	0	0.0629	1	100	2	59	18180	3.9	39	24	17	95	7	2.5	9.2	2.3	202	5.224	24	0.7	61.88	29	262	14.54	96	17.2	140	3.1	1.001	2.3	39.33	7.3	73
45217	2	34	3	5	1	0.5	0	26.33	2	2	2	2	109404	0.0587	1	0.6569	1	0.0629	1	33	1	69	21880.8	4.6	46	20	22	48	8	2.86	9.6	2.4	176	4.551	25	0.72	63.65	34	80	4.44	118	21.1	111	3.3	1.066	0.9	15.39	7.5	75
45226	2	34	1	2	1	1.99	0	29.65	2	2	2	1	44345.4	0.0587	1	4.79	0	0.0629	1	84	1	65	8869.08	4	40	17	24	79	12	4.28	9.2	2.3	202	5.224	25	0.42	37.13	25	82	4.55	42	7.5	147	3.6	1.162	1.1	18.81	7	70
45237	1	44	1	1	1	1.81	0	35.34	1	1	2	2	47255.6	0.0587	1	0.6569	1	0.0629	1	174	2	69	9451.12	3.9	39	24	21	58	25	8.93	9	2.25	242	6.258	25	0.84	74.26	18	93	5.16	97	17.4	132	4.3	1.388	0.9	15.39	6.4	64
45253	1	26	1	2	1	1.78	0	25.61	2	NA	2	2	84269.2	0.0587	1	5.86	0	0.0629	1	165	2	64	16853.8	4.7	47	22	24	54	8	2.86	9.7	2.425	181	4.681	27	1.14	100.78	13	85	4.72	89	15.9	110	3.8	1.227	0.7	11.97	7.6	76
45261	1	42	1	2	1	4.38	0	21.44	1	1	1	2	53054.8	0.0587	1	0.6569	1	0.0629	1	162	1	70	10611	5.3	53	25	24	60	18	6.43	10.1	2.525	188	4.862	25	0.92	81.33	22	118	6.55	110	19.7	140	3.9	1.259	1.1	18.81	8	80
45273	1	50	4	5	3	5	0	28.05	2	2	2	2	57014	0.0587	1	4.36	0	0.107	0	85	1	65	11402.8	4.6	46	27	31	74	15	5.36	9.5	2.375	233	6.025	26	1.32	116.69	24	80	4.44	59	10.6	131	4.4	1.421	0.8	13.68	8.1	81
45283	2	22	1	3	5	0.63	0	22.37	2	1	2	2	73798.2	0.0587	1	1.24	0	0.0629	1	78	2	70	14759.6	4	40	22	21	48	9	3.21	9.3	2.325	150	3.879	23	0.62	54.81	14	87	4.83	66	11.8	94	3.7	1.195	0.4	6.84	7.4	74
45287	2	38	3	4	1	2.42	0	34.34	2	1	2	2	240325	0.0587	1	0.97	0	0.0629	1	44	2	70	48065	4.3	43	20	22	52	9	3.21	9.3	2.325	168	4.344	23	0.62	54.81	7	92	5.11	80	14.3	124	3.9	1.259	0.5	8.55	6.8	68
45293	2	76	1	3	4	0.73	0	19.11	2	1	2	2	32552.5	0.0587	1	15.8	0	0.119	0	65	1	66	6510.5	4	40	16	27	84	17	6.07	8.9	2.225	162	4.189	29	0.62	54.81	15	96	5.33	59	10.6	162	4.4	1.421	0.7	11.97	7.2	72
45300	1	24	3	5	5	5	0	23.18	2	1	2	2	285102	0.0587	1	1.69	0	0.0629	1	119	1	69	57020.3	4.7	47	18	20	59	25	8.93	9.5	2.375	185	4.784	23	1.02	90.17	18	83	4.61	74	13.3	115	4	1.292	0.6	10.26	7.5	75
45303	2	45	3	3	1	0.97	0	18.24	1	1	2	2	111922	0.0587	1	2.28	0	0.0629	1	59	1	61	22384.5	3.8	38	14	19	96	7	2.5	9.7	2.425	156	4.034	24	0.62	54.81	17	83	4.61	90	16.1	114	3	0.969	0.7	11.97	6.9	69
45315	1	20	3	4	5	4.72	0	28.28	1	1	2	1	307737	0.0587	1	3.36	0	0.159	0	97	2	63	61547.4	4.5	45	14	15	75	9	3.21	8.8	2.2	127	3.284	21	0.89	78.68	19	71	3.94	69	12.4	108	4	1.292	0.7	11.97	7.5	75
45317	2	43	1	3	1	1.07	0	21.64	2	2	2	2	59777.1	0.0587	1	0.6569	1	0.0629	1	151	1	70	11955.4	4.4	44	22	43	52	6	2.14	9.7	2.425	231	5.974	25	0.62	54.81	16	87	4.83	86	15.4	111	3.9	1.259	0.7	11.97	7.7	77
45318	2	47	3	4	3	0.5	1	61.7	1	1	1	1	108611	0.0587	1	40	0	0.165	0	55	2	64	21722.2	3.9	39	55	58	90	9	3.21	8.6	2.15	218	5.637	25	0.73	64.53	91	307	17.04	82	14.7	165	4.5	1.453	0.8	13.68	7	70
45319	1	60	3	5	1	5	0	40.3	2	1	2	1	131777	0.0587	1	0.6569	1	0.0629	1	112	1	70	26355.5	4.3	43	34	37	29	12	4.28	9.4	2.35	176	4.551	24	0.82	72.49	35	112	6.22	86	15.4	129	3.5	1.13	0.7	11.97	7.3	73
45326	2	78	3	3	2	0.93	0	23	1	1	2	1	70893.4	0.0587	1	4.55	0	0.0629	1	87	1	61	14178.7	4.4	44	12	24	48	8	2.86	9	2.25	152	3.931	25	0.59	52.16	11	108	6	49	8.8	114	4.5	1.453	1.1	18.81	7.1	71
45330	2	31	4	3	6	2.49	0	31.38	2	1	2	2	103091	0.0587	1	3.64	0	0.0629	1	137	1	63	20618.1	3.9	39	19	20	71	10	3.57	9.5	2.375	154	3.982	27	0.72	63.65	16	78	4.33	31	5.6	102	4.7	1.518	0.2	3.42	7.4	74
45349	2	32	1	2	5	0	1	26.98	1	1	2	2	65508.2	0.0587	1	37.7	0	0.873	0	119	2	72	13101.6	4.2	42	23	32	72	6	2.14	9	2.25	225	5.819	23	0.58	51.27	55	90	5	54	9.7	140	3.2	1.033	0.6	10.26	8	80
45360	1	63	3	3	2	4.29	0	29.04	1	1	2	2	185276	0.0587	1	0.6569	1	0.0629	1	51	2	59	37055.1	4.1	41	17	21	89	9	3.21	8.8	2.2	235	6.077	25	0.95	83.98	18	89	4.94	92	16.5	149	2.8	0.904	0.6	10.26	6.8	68
45366	2	75	4	2	2	1.76	0	38.73	1	2	1	1	43101.1	0.0587	1	2.07	0	0.0629	1	147	1	64	8620.22	3.8	38	12	15	84	17	6.07	9.5	2.375	165	4.267	25	0.82	72.49	16	135	7.49	47	8.4	131	4.6	1.485	0.6	10.26	6.9	69
45368	1	50	2	2	5	1.47	0	23.87	2	1	2	2	25107.2	0.0587	1	1.12	0	0.0629	1	197	1	62	5021.43	5	50	110	122	148	12	4.28	9.4	2.35	204	5.275	20	0.82	72.49	228	156	8.66	90	16.1	202	3.7	1.195	0.9	15.39	8.3	83
45371	1	52	2	2	6	0.28	0	26.77	1	1	2	2	38424.9	0.0587	1	0.958	0	0.0629	1	173	2	61	7684.98	4.1	41	140	131	74	8	2.86	9.8	2.45	235	6.077	28	0.66	58.34	575	83	4.61	142	25.4	141	3.5	1.13	0.8	13.68	8.2	82
45372	2	33	2	3	1	0.65	0	25.48	2	1	2	2	49332.1	0.0587	1	0.6569	1	0.0629	1	170	1	62	9866.42	4.2	42	18	17	78	10	3.57	9	2.25	170	4.396	23	0.52	45.97	20	103	5.72	68	12.2	101	3.1	1.001	1.4	23.94	7.6	76
45387	2	80	3	5	2	0.87	0	22.68	2	2	2	2	75901.1	0.0587	1	0.6569	1	0.0629	1	40	2	63	15180.2	4.2	42	13	21	49	16	5.71	9.3	2.325	254	6.568	27	0.92	81.33	15	91	5.05	120	21.5	134	3.6	1.162	1.1	18.81	7.1	71
45391	2	78	4	3	3	0.63	0	21.27	2	2	2	1	45355.1	0.0587	1	0.6569	1	0.0629	1	94	1	59	9071.02	4.5	45	16	25	69	34	12.14	9.3	2.325	198	5.12	25	1.32	116.69	17	93	5.16	64	11.5	227	3.8	1.227	0.6	10.26	8.4	84
45393	2	59	3	3	4	0.66	0	16.86	1	1	2	2	79581.8	0.0587	1	1.66	0	0.0629	1	37	1	67	15916.4	4.4	44	10	20	68	9	3.21	9.4	2.35	172	4.448	24	0.92	81.33	13	91	5.05	51	9.1	164	3.9	1.259	0.8	13.68	6.8	68
45400	1	26	3	2	6	0.23	0	17.31	1	1	2	2	129697	0.0587	1	1.4	0	0.0629	1	81	1	61	25939.4	4.7	47	17	15	64	12	4.28	10.1	2.525	174	4.5	27	0.92	81.33	14	84	4.66	80	14.3	97	3.6	1.162	0.9	15.39	7	70
45416	2	39	3	3	3	1.42	0	28.95	2	1	2	2	114242	0.0587	1	0.6569	1	0.0629	1	99	2	70	22848.3	4	40	15	21	48	13	4.64	9.5	2.375	215	5.56	25	0.67	59.23	12	85	4.72	83	14.9	102	3.5	1.13	0.7	11.97	6.8	68
45420	2	76	3	4	1	4.38	0	24.5	1	1	2	1	121074	0.0587	1	0.6569	1	0.0629	1	55	1	69	24214.8	4.4	44	23	26	78	13	4.64	10.1	2.525	202	5.224	25	0.72	63.65	30	113	6.27	83	14.9	131	4	1.292	0.8	13.68	7.2	72
45426	2	27	1	3	6	0.47	0	30.85	2	2	2	2	60581.9	0.0587	1	0.6569	1	0.0629	1	27	2	68	12116.4	3	30	16	36	147	2	0.71	8.7	2.175	259	6.698	21	0.41	36.24	6	76	4.22	42	7.5	115	4.3	1.388	0.3	5.13	6.5	65
45431	2	65	3	5	1	5	0	25.97	2	1	2	1	147298	0.0587	1	0.6569	1	0.0629	1	37	1	61	29459.6	4	40	21	23	48	16	5.71	9.4	2.35	170	4.396	29	1.12	99.01	15	129	7.16	56	10	106	3.5	1.13	0.6	10.26	6.3	63
45443	2	43	4	4	4	1.21	0	25.2	1	1	2	2	71940.8	0.26	0	366	0	2.9	0	80	1	74	14388.2	4	40	9	12	68	5	1.79	9.3	2.325	148	3.827	25	0.74	65.42	15	86	4.77	38	6.8	97	3.1	1.001	0.6	10.26	6.7	67
45461	2	22	3	3	6	1.42	0	32.69	1	1	2	2	161718	0.0587	1	61.5	0	0.512	0	182	2	60	32343.5	4.1	41	17	17	52	4	1.43	8.5	2.125	198	5.12	22	0.73	64.53	12	80	4.44	69	12.4	150	3.4	1.098	0.7	11.97	6.7	67
45462	1	69	3	3	1	0.89	1	27.55	1	1	1	1	65084.2	0.0587	1	65.9	0	1.03	0	95	2	59	13016.8	4.6	46	14	16	33	20	7.14	9.8	2.45	120	3.103	24	0.9	79.56	17	127	7.05	107	19.2	91	3.6	1.162	0.9	15.39	7.1	71
45473	2	38	2	1	5	0.29	0	25.46	1	1	2	2	54333.9	0.0587	1	0.6569	1	0.0629	1	91	2	62	10866.8	3.9	39	51	42	90	12	4.28	8.7	2.175	147	3.801	25	0.65	57.46	13	94	5.22	119	21.3	109	3.5	1.13	0.3	5.13	6.9	69
45476	1	65	3	3	1	1.43	0	33.17	2	NA	2	2	71269.2	0.0587	1	2.46	0	0.0629	1	193	1	64	14253.8	4.8	48	24	25	90	9	3.21	9.5	2.375	167	4.319	25	0.74	65.42	23	78	4.33	60	10.7	129	3.6	1.162	0.7	11.97	7.6	76
45497	2	54	2	1	5	1.73	0	28.6	2	NA	2	2	34476.9	0.0587	1	5.87	0	0.0629	1	96	2	62	6895.39	4.2	42	22	22	136	13	4.64	9.4	2.35	235	6.077	28	0.54	47.74	16	84	4.66	35	6.3	132	4.7	1.518	0.5	8.55	6.9	69
45499	1	73	3	4	2	5	0	37.65	2	2	2	2	94254.1	0.0587	1	0.976	0	0.0629	1	146	2	62	18850.8	4.1	41	24	20	56	23	8.21	8.5	2.125	163	4.215	25	1.19	105.2	46	101	5.61	124	22.2	139	3.1	1.001	0.7	11.97	6.9	69
45501	2	47	3	4	5	0.28	0	27.8	1	1	2	2	121319	0.0587	1	2.21	0	0.0629	1	85	1	69	24263.7	3.7	37	98	64	56	13	4.64	9	2.25	184	4.758	26	0.62	54.81	17	90	5	84	15	99	4.6	1.485	0.8	13.68	6.6	66
45520	2	78	3	2	1	2.33	0	29.64	2	1	2	2	124092	0.0587	1	0.6569	1	0.0629	1	76	1	61	24818.5	4.2	42	11	21	54	22	7.85	9.6	2.4	193	4.991	26	0.92	81.33	13	92	5.11	49	8.8	108	4.3	1.388	0.5	8.55	6.6	66
45523	2	71	4	5	2	0.65	0	29.47	2	2	2	1	69310	0.0587	1	1.58	0	0.0629	1	194	2	61	13862	3.7	37	17	21	91	19	6.78	9	2.25	169	4.37	26	1.46	129.06	15	100	5.55	75	13.4	170	3.8	1.227	0.8	13.68	7.3	73
45531	2	24	1	3	6	0.85	0	25.67	2	1	2	2	77295.8	0.0587	1	0.6569	1	0.0629	1	89	2	70	15459.2	4.5	45	14	17	74	11	3.93	9.3	2.325	156	4.034	24	0.5	44.2	8	85	4.72	48	8.6	118	3.7	1.195	0.9	15.39	6.8	68
45536	2	76	2	2	1	2.41	0	26.19	2	2	2	1	24568.9	0.0587	1	2.93	0	0.0629	1	109	1	60	4913.78	3.8	38	19	19	82	15	5.36	9.3	2.325	191	4.939	23	0.72	63.65	13	107	5.94	94	16.8	134	4.1	1.324	0.6	10.26	6.7	67
45553	2	68	3	4	1	4.64	0	22.75	2	2	2	1	106944	0.0587	1	4.79	0	0.0629	1	174	2	66	21388.7	4	40	22	21	63	17	6.07	9.7	2.425	296	7.655	27	0.86	76.02	19	74	4.11	69	12.4	142	4	1.292	0.7	11.97	6.8	68
45564	1	42	1	3	1	1.14	0	31.6	2	1	2	2	58519.2	0.0587	1	0.6569	1	0.0629	1	265	1	73	11703.8	4.2	42	34	32	59	10	3.57	9.7	2.425	236	6.103	25	1.08	95.47	36	92	5.11	142	25.4	107	2.6	0.84	0.8	13.68	6.8	68
45573	2	52	3	4	1	1.16	0	18.11	2	1	2	2	81282.4	0.0587	1	2.22	0	0.0629	1	79	1	63	16256.5	4.3	43	21	24	42	12	4.28	9.2	2.3	274	7.086	26	0.62	54.81	10	89	4.94	58	10.4	137	4.4	1.421	1.5	25.65	6.9	69
45575	2	22	3	4	5	0.29	0	31.13	1	1	2	1	152245	0.0587	1	24.9	0	0.0629	1	490	2	63	30449	4.3	43	99	48	55	8	2.86	9.5	2.375	150	3.879	25	0.75	66.3	71	85	4.72	161	28.8	147	2.8	0.904	1.5	25.65	7.6	76
45596	1	80	4	5	4	1.92	0	24.27	1	1	1	1	26722.2	0.0587	1	0.6569	1	0.0629	1	96	2	69	5344.44	4.3	43	21	29	51	35	12.5	9.5	2.375	234	6.051	26	1.72	152.05	58	125	6.94	93	16.7	205	3.5	1.13	0.8	13.68	7.5	75
45610	2	42	4	4	3	2.04	1	22.62	2	1	2	2	73142.7	0.0587	1	3.19	0	0.0629	1	73	1	65	14628.5	4	40	17	18	42	10	3.57	8.6	2.15	137	3.543	25	0.62	54.81	12	79	4.39	115	20.6	120	3.3	1.066	0.9	15.39	7.3	73
45616	2	39	3	5	1	5	0	26.53	2	1	2	2	133150	0.0587	1	4.53	0	0.0629	1	21	2	66	26629.9	3.6	36	31	25	71	10	3.57	9.3	2.325	181	4.681	24	0.73	64.53	36	84	4.66	71	12.7	123	4	1.292	0.6	10.26	6.1	61
45627	1	38	5	4	1	4.36	0	25.04	2	1	2	2	62511.6	0.0587	1	0.6569	1	0.251	0	288	1	65	12502.3	4.5	45	22	20	54	15	5.36	9.6	2.4	183	4.732	27	1.12	99.01	12	84	4.66	98	17.6	128	3.7	1.195	1.1	18.81	7.5	75
45634	2	30	4	3	5	0.97	0	32.26	2	1	2	2	99160.8	0.0587	1	0.6569	1	0.0629	1	66	2	68	19832.2	3.8	38	19	21	58	6	2.14	9.1	2.275	164	4.241	26	0.95	83.98	34	85	4.72	41	7.3	131	3.2	1.033	0.4	6.84	7.2	72
45641	2	62	5	5	1	2.92	0	24.72	2	2	2	1	179163	0.0587	1	2.98	0	0.0629	1	51	1	68	35832.7	4.3	43	24	24	48	16	5.71	9.4	2.35	177	4.577	23	0.72	63.65	9	93	5.16	82	14.7	163	4	1.292	1	17.1	6.7	67
45645	1	47	3	5	1	5	0	28.66	2	1	2	2	454158	0.0834	0	15	0	0.0629	1	160	2	65	90831.6	4.4	44	18	16	80	11	3.93	9.4	2.35	200	5.172	27	0.7	61.88	15	90	5	87	15.6	111	4.1	1.324	0.6	10.26	7.3	73
45648	2	62	4	1	3	0.83	0	39.86	2	2	2	1	49409.4	0.0587	1	0.6569	1	0.0629	1	30	1	72	9881.88	3.9	39	23	24	72	11	3.93	9.6	2.4	271	7.008	27	0.72	63.65	32	97	5.38	74	13.3	138	3.7	1.195	1	17.1	7.7	77
45653	2	46	4	4	4	0.82	0	33.57	2	2	1	1	84349.6	0.0587	1	2.32	0	0.0629	1	218	1	68	16869.9	4.1	41	17	26	67	7	2.5	9.2	2.3	177	4.577	21	0.82	72.49	27	304	16.88	27	4.8	120	3.8	1.227	1	17.1	6.9	69
45660	1	65	3	3	1	5	0	33.64	1	1	1	1	266303	0.0587	1	27	0	0.0629	1	213	2	60	53260.7	4.2	42	31	30	88	8	2.86	9.9	2.475	187	4.836	21	0.95	83.98	29	128	7.11	64	11.5	169	3.5	1.13	0.7	11.97	7.5	75
45662	2	42	3	3	1	2.46	0	22.23	2	2	2	2	305735	0.0587	1	0.6569	1	0.0629	1	69	2	67	61147	4	40	12	21	50	12	4.28	9.2	2.3	213	5.508	28	0.75	66.3	12	101	5.61	45	8.1	124	3.3	1.066	0.4	6.84	7.3	73
45664	2	72	3	3	3	0.87	0	22.12	1	1	2	1	67050.7	0.0587	1	0.6569	1	0.0629	1	86	2	67	13410.1	4.2	42	21	24	31	13	4.64	9.1	2.275	163	4.215	24	0.78	68.95	14	103	5.72	126	22.6	155	3.4	1.098	0.9	15.39	7	70
45675	1	55	2	1	1	1.87	0	34.93	1	2	1	1	28603.5	0.0587	1	2.73	0	0.0629	1	143	2	72	5720.69	3.8	38	18	20	126	15	5.36	9.3	2.325	151	3.905	23	1.3	114.92	86	248	13.77	51	9.1	145	3.9	1.259	0.7	11.97	6.8	68
45685	2	73	4	2	1	1.66	0	25.67	2	NA	2	1	46112.5	0.0587	1	0.6569	1	0.0629	1	21	2	71	9222.5	4.3	43	21	14	59	15	5.36	9.9	2.475	257	6.646	25	0.67	59.23	15	91	5.05	91	16.3	141	4.3	1.388	0.6	10.26	7.5	75
45691	1	60	3	5	1	4.6	0	26.12	1	1	2	2	177955	0.0587	1	0.6569	1	0.0629	1	88	1	59	35591	4.7	47	35	32	75	22	7.85	9.6	2.4	213	5.508	27	1.12	99.01	25	115	6.38	84	15	99	3.9	1.259	1.1	18.81	7.3	73
45699	1	39	3	5	1	5	0	30.92	1	1	2	2	255283	0.0587	1	0.6569	1	0.0629	1	96	2	72	51056.6	4.9	49	42	31	46	9	3.21	9.9	2.475	281	7.267	26	0.9	79.56	49	92	5.11	110	19.7	114	5.3	1.711	0.7	11.97	7.8	78
45702	2	34	2	1	1	1.25	0	30.19	2	2	2	2	54722.1	0.0587	1	1.6	0	0.0629	1	226	2	68	10944.4	4.1	41	18	20	84	9	3.21	9.3	2.325	206	5.327	25	0.64	56.58	15	74	4.11	101	18.1	143	4.2	1.356	0.8	13.68	7.4	74
45708	2	29	3	2	5	0.9	0	36.96	1	1	2	2	123090	0.0587	1	34.1	0	0.309	0	122	1	67	24618	3.9	39	12	15	95	6	2.14	9.3	2.325	185	4.784	22	0.92	81.33	45	89	4.94	70	12.5	121	3.7	1.195	0.6	10.26	7.1	71
45720	1	42	4	2	5	0.94	0	21.91	1	1	2	2	113201	0.0587	1	74.7	0	0.378	0	92	2	65	22640.2	4.4	44	26	28	73	12	4.28	9.4	2.35	263	6.801	27	0.9	79.56	45	89	4.94	135	24.2	125	2.9	0.936	0.8	13.68	8	80
45741	2	43	3	5	3	2.36	0	35.22	1	1	1	1	335732	0.0587	1	12.6	0	0.0629	1	104	2	66	67146.5	4	40	29	24	42	15	5.36	9.4	2.35	166	4.293	23	0.7	61.88	36	206	11.44	83	14.9	137	4.4	1.421	0.9	15.39	7.2	72
45744	2	42	3	5	1	2.62	0	29.44	2	2	2	2	279336	0.0587	1	0.6569	1	0.0629	1	81	2	59	55867.2	4.5	45	13	19	92	13	4.64	9.2	2.3	184	4.758	25	0.63	55.69	14	82	4.55	31	5.6	135	4.2	1.356	0.3	5.13	7.4	74
45755	1	57	4	5	5	5	0	33.31	1	1	1	1	57709.3	0.0587	1	154	0	NA	NA	724	1	59	11541.9	4.2	42	24	24	93	11	3.93	9.3	2.325	205	5.301	26	1.22	107.85	28	202	11.21	111	19.9	155	3.6	1.162	0.8	13.68	7	70
45764	1	80	3	4	1	1.86	0	22.45	2	1	2	2	73128.3	0.0587	1	1.84	0	0.0629	1	187	1	63	14625.7	4.7	47	17	29	51	24	8.57	10.1	2.525	148	3.827	29	1.32	116.69	22	84	4.66	144	25.8	145	3.5	1.13	1.3	22.23	7.3	73
45765	2	20	2	4	5	5	0	18.65	2	1	2	2	47146	0.0587	1	0.6569	1	0.0629	1	108	1	70	9429.2	4	40	19	23	50	8	2.86	9.6	2.4	163	4.215	25	0.62	54.81	10	102	5.66	31	5.6	111	2.5	0.807	0.6	10.26	7.6	76
45768	2	80	3	3	1	5	0	27.79	1	NA	2	2	92631.6	0.0587	1	0.6569	1	0.0629	1	53	1	70	18526.3	4.1	41	16	24	70	11	3.93	8.9	2.225	218	5.637	27	0.82	72.49	24	89	4.94	79	14.1	140	3.7	1.195	0.5	8.55	7	70
45772	2	52	3	2	3	1.1	1	33.51	2	2	3	1	65756.9	0.0587	1	40.5	0	0.0629	1	88	1	67	13151.4	4.2	42	12	19	79	11	3.93	9.4	2.35	245	6.336	23	0.72	63.65	19	98	5.44	32	5.7	140	3.5	1.13	0.7	11.97	7.2	72
45777	2	67	3	5	3	1.76	0	24.59	2	1	2	2	101330	0.0587	1	5.31	0	0.0629	1	57	2	66	20266	4.4	44	19	24	78	13	4.64	9.2	2.3	213	5.508	25	0.68	60.11	14	86	4.77	59	10.6	158	3.9	1.259	0.6	10.26	6.9	69
45782	1	46	3	5	6	5	0	29.89	2	1	2	2	216503	0.0587	1	4.34	0	0.0629	1	67	2	69	43300.6	4.5	45	36	27	71	14	5	9.4	2.35	219	5.663	26	0.9	79.56	26	96	5.33	87	15.6	145	3.8	1.227	0.8	13.68	6.9	69
45799	1	36	1	2	1	1.02	0	25.98	1	2	2	2	115023	0.0587	1	0.6569	1	0.0629	1	58	2	61	23004.5	4.5	45	24	26	68	12	4.28	9.5	2.375	226	5.844	25	0.84	74.26	24	94	5.22	88	15.8	121	4.3	1.388	0.8	13.68	7.6	76
45816	2	55	4	4	1	0.82	0	48.04	2	2	1	1	69435.7	0.0587	1	0.96	0	0.0629	1	49	1	68	13887.1	2.7	27	21	24	63	33	11.78	9.1	2.275	290	7.499	22	1.42	125.53	72	271	15.04	64	11.5	246	3.8	1.227	0.7	11.97	6.1	61
45817	2	67	1	1	2	1.29	0	33.36	2	1	2	2	27856.5	0.0587	1	4.35	0	0.0629	1	17	1	66	5571.3	4.2	42	37	40	132	11	3.93	9.2	2.3	212	5.482	27	0.52	45.97	45	105	5.83	65	11.6	158	3.2	1.033	0.8	13.68	7.5	75
45819	1	63	4	1	2	1.76	0	34.28	1	1	1	1	22284.6	0.0587	1	29.4	0	0.0629	1	247	1	59	4456.92	4.5	45	38	29	65	22	7.85	9.5	2.375	138	3.569	26	1.42	125.53	28	182	10.1	61	10.9	147	3	0.969	0.6	10.26	6.9	69
45835	1	53	2	3	1	4.39	0	30.53	2	2	2	2	37199.5	0.0587	1	8.55	0	0.0629	1	143	2	61	7439.9	4.1	41	28	24	73	16	5.71	8.9	2.225	239	6.181	26	1.13	99.89	21	97	5.38	79	14.1	142	3	0.969	0.8	13.68	7.3	73
45839	2	44	3	3	1	1.23	0	20.21	1	2	2	2	70488.4	0.0587	1	132	0	0.921	0	87	1	60	14097.7	4.2	42	16	22	55	10	3.57	9.1	2.275	203	5.25	24	0.72	63.65	15	78	4.33	24	4.3	130	3.6	1.162	0.5	8.55	6.8	68
45845	1	75	3	4	1	2.14	0	31.73	1	1	2	1	111106	0.0587	1	72.3	0	0.586	0	66	2	72	22221.2	4.5	45	24	24	53	7	2.5	10.1	2.525	276	7.137	25	0.93	82.21	31	81	4.5	102	18.3	124	4.1	1.324	1	17.1	7.6	76
45846	1	60	2	1	1	0.91	0	23.72	1	1	2	2	19676.4	0.0587	1	0.6569	1	0.0629	1	58	1	73	3935.28	4.1	41	16	21	111	8	2.86	9.3	2.325	201	5.198	27	0.72	63.65	20	94	5.22	44	7.9	181	3.8	1.227	0.4	6.84	7.5	75
45851	2	55	4	2	1	2.73	0	22.57	2	2	2	2	61897.2	0.0587	1	3.47	0	0.0629	1	77	2	68	12379.4	4.4	44	20	25	65	8	2.86	9.5	2.375	216	5.586	28	0.77	68.07	18	116	6.44	74	13.3	152	3.6	1.162	0.9	15.39	7.3	73
45853	1	54	1	1	1	2.56	0	25.95	2	1	1	2	44523.2	0.0587	1	3.77	0	0.0629	1	142	1	66	8904.65	4.7	47	27	22	69	13	4.64	9.6	2.4	211	5.456	25	1.12	99.01	41	240	13.32	53	9.5	106	4.4	1.421	0.9	15.39	7.3	73
45857	2	80	4	3	2	2.43	0	24.4	2	NA	2	2	42025.8	0.202	0	40.4	0	0.59	0	33	2	74	8405.16	3.9	39	13	23	80	9	3.21	9.9	2.475	223	5.767	26	0.74	65.42	18	130	7.22	49	8.8	145	3	0.969	0.8	13.68	7.4	74
45858	1	49	4	2	5	0.77	0	26.51	1	1	1	1	68477.4	0.0587	1	185	0	1.88	0	53	1	65	13695.5	3.7	37	34	29	67	9	3.21	9.9	2.475	196	5.069	26	0.92	81.33	59	194	10.77	71	12.7	122	3.4	1.098	0.6	10.26	7.1	71
45861	1	30	3	2	1	1.83	0	23.51	1	1	2	2	66199	0.0587	1	3.45	0	0.0629	1	45	1	60	13239.8	4.5	45	19	28	65	7	2.5	9.3	2.325	138	3.569	22	0.92	81.33	13	81	4.5	105	18.8	125	3.1	1.001	0.6	10.26	7	70
45871	1	77	1	1	1	0.68	0	26.31	1	1	2	1	30616.9	0.0587	1	3.26	0	0.0629	1	84	1	66	6123.39	4	40	20	19	83	55	19.64	8.8	2.2	170	4.396	21	2.32	205.09	14	103	5.72	60	10.7	149	4	1.292	0.6	10.26	7.2	72
45878	2	51	2	2	1	5	0	27.77	2	1	2	2	38460.6	0.0587	1	1.33	0	0.0629	1	32	1	68	7692.13	3.6	36	15	21	96	9	3.21	9.2	2.3	206	5.327	23	0.62	54.81	12	114	6.33	53	9.5	97	3.5	1.13	0.4	6.84	7	70
45883	1	65	2	3	1	3.26	0	25.05	2	1	2	1	22448.9	0.0587	1	18.4	0	0.2	0	230	1	72	4489.77	4.3	43	23	25	61	13	4.64	9.2	2.3	279	7.215	24	0.72	63.65	54	100	5.55	99	17.7	133	3.2	1.033	1	17.1	6.8	68
45884	1	76	1	1	1	0.82	0	28.95	1	1	2	2	35113.6	0.0587	1	27	0	0.0629	1	136	1	66	7022.71	4.3	43	18	25	66	13	4.64	9.5	2.375	183	4.732	22	0.72	63.65	18	154	8.55	61	10.9	102	3	0.969	0.8	13.68	7.4	74
45885	2	45	3	5	3	3.65	0	29.3	1	1	2	1	296944	0.0587	1	2.06	0	0.0629	1	122	1	60	59388.9	4.2	42	12	19	69	11	3.93	9.3	2.325	173	4.474	22	0.52	45.97	17	63	3.5	67	12	135	3.7	1.195	0.5	8.55	6.9	69
45887	2	49	3	2	1	1.9	0	19.6	1	2	1	2	95709.9	0.0587	1	29.7	0	0.0629	1	79	1	67	19142	4.1	41	14	13	41	9	3.21	8.9	2.225	114	2.948	24	0.72	63.65	11	117	6.49	66	11.8	112	4.3	1.388	0.5	8.55	6.5	65
45896	2	50	3	4	1	1.01	0	26.52	1	NA	2	2	73630.4	0.0587	1	1.2	0	0.0629	1	53	2	59	14726.1	4.4	44	23	17	98	9	3.21	9	2.25	243	6.284	24	0.9	79.56	38	208	11.55	110	19.7	144	3.9	1.259	0.6	10.26	6.6	66
45901	1	43	4	5	6	5	0	22.29	1	1	2	2	96242.9	0.0587	1	6.38	0	0.0629	1	382	2	61	19248.6	4.5	45	18	22	60	7	2.5	10.2	2.55	231	5.974	26	1.3	114.92	21	128	7.11	105	18.8	126	3.4	1.098	0.8	13.68	7.7	77
45909	1	80	3	3	2	1.97	0	28.89	1	1	2	1	93706.7	0.0587	1	0.6569	1	0.0629	1	106	2	61	18741.3	3.4	34	25	28	146	26	9.28	8.9	2.225	216	5.586	24	0.77	68.07	119	82	4.55	54	9.7	150	3.8	1.227	0.3	5.13	7.2	72
45910	2	55	4	2	3	1.42	0	34.36	2	2	1	1	99534.4	0.0587	1	17.7	0	0.0629	1	160	2	65	19906.9	4.3	43	28	23	125	14	5	9.2	2.3	226	5.844	20	0.68	60.11	30	147	8.16	102	18.3	135	3.7	1.195	0.6	10.26	7.7	77
45924	1	24	1	3	5	1.46	0	26.08	2	1	2	2	113533	0.0587	1	40.3	0	0.37	0	164	1	71	22706.5	4.6	46	37	31	71	12	4.28	9.9	2.475	187	4.836	26	1.02	90.17	39	89	4.94	179	32.1	98	3.6	1.162	1.3	22.23	8.2	82
45925	1	68	5	5	1	5	0	24.54	1	1	2	1	189821	0.0587	1	0.6569	1	0.0629	1	80	2	59	37964.2	3.6	36	20	24	32	16	5.71	8.8	2.2	194	5.017	23	1.02	90.17	23	99	5.5	91	16.3	118	4.1	1.324	0.6	10.26	6.9	69
45929	1	46	4	4	3	2.45	0	24.36	1	1	2	1	105075	0.0587	1	0.983	0	0.0629	1	207	1	71	21015.1	3.6	36	22	35	122	4	1.43	10	2.5	167	4.319	25	0.92	81.33	302	97	5.38	101	18.1	127	4.8	1.55	1	17.1	8.1	81
45939	2	80	3	4	1	2.07	0	29.93	2	2	2	1	110368	0.0587	1	4.69	0	0.0629	1	158	2	60	22073.5	3.9	39	15	24	74	20	7.14	9.2	2.3	240	6.206	26	1.25	110.5	31	82	4.55	98	17.6	140	4.6	1.485	0.9	15.39	7.2	72
45941	2	22	3	4	5	3.96	0	43.36	2	1	2	2	214571	0.0587	1	0.6569	1	0.0629	1	165	2	74	42914.3	4.5	45	19	20	77	12	4.28	9.4	2.35	178	4.603	23	0.72	63.65	20	87	4.83	66	11.8	156	3.4	1.098	0.9	15.39	7.5	75
45943	1	57	4	2	1	5	0	25.23	1	1	2	1	76420.3	0.0587	1	16.4	0	0.0629	1	139	2	66	15284.1	4.4	44	20	21	61	18	6.43	9.6	2.4	181	4.681	24	1.11	98.12	33	94	5.22	56	10	109	3.6	1.162	0.8	13.68	7.7	77
45945	2	38	3	3	6	1.07	0	33.29	1	2	2	2	78611.3	0.0587	1	24.4	0	0.0629	1	307	2	60	15722.3	3.9	39	21	16	75	7	2.5	9.1	2.275	197	5.094	24	0.69	61	18	87	4.83	68	12.2	118	2.9	0.936	0.6	10.26	6.2	62
45946	2	43	5	3	3	0.74	0	37.91	1	1	2	2	113730	0.0587	1	39.3	0	0.0629	1	299	2	63	22746	4.3	43	26	28	83	8	2.86	9.3	2.325	201	5.198	27	0.94	83.1	21	88	4.88	92	16.5	156	4.4	1.421	0.7	11.97	6.6	66
45949	1	47	3	3	1	2.91	0	30.04	2	1	2	1	81179.8	0.0587	1	25	0	0.0629	1	189	1	67	16236	4.1	41	32	32	64	11	3.93	9.1	2.275	227	5.87	28	0.92	81.33	24	87	4.83	58	10.4	137	3.5	1.13	0.5	8.55	6.4	64
45951	2	58	2	3	1	2.39	0	28.21	2	1	2	1	46379.6	0.0587	1	0.6569	1	0.0629	1	48	2	61	9275.92	4.3	43	49	37	75	11	3.93	8.2	2.05	277	7.163	24	0.84	74.26	26	100	5.55	93	16.7	161	4.4	1.421	1	17.1	7.2	72
45952	1	52	2	3	1	5	0	31.82	2	1	2	1	29379.4	0.0587	1	2.19	0	0.0629	1	143	1	60	5875.89	4.9	49	29	29	74	13	4.64	9.8	2.45	301	7.784	22	1.02	90.17	28	89	4.94	58	10.4	120	4.5	1.453	0.8	13.68	7.4	74
45962	1	48	3	3	4	2.94	0	20.81	1	1	2	1	287214	0.0587	1	11.3	0	0.0629	1	147	1	67	57442.8	4.2	42	46	41	98	11	3.93	10	2.5	182	4.707	25	0.82	72.49	114	100	5.55	133	23.8	110	4.8	1.55	0.3	5.13	7.7	77
45968	2	69	4	3	2	0.78	0	37.82	1	2	1	1	38684.9	0.0587	1	3.17	0	0.0629	1	284	1	59	7736.98	4.1	41	15	21	46	18	6.43	9.7	2.425	238	6.155	23	1.42	125.53	20	99	5.5	52	9.3	126	3.6	1.162	0.3	5.13	6.9	69
45974	2	41	1	3	1	0.98	0	29.92	2	1	2	1	87636.5	0.0587	1	4.28	0	0.0629	1	70	1	66	17527.3	4.2	42	15	23	97	7	2.5	9.5	2.375	218	5.637	27	0.62	54.81	15	110	6.11	58	10.4	143	3.1	1.001	0.8	13.68	7.3	73
45977	1	48	5	3	1	1.08	0	31.24	2	NA	2	1	93756.7	0.0587	1	0.6569	1	0.0629	1	89	2	67	18751.3	4.1	41	35	30	87	12	4.28	9.7	2.425	156	4.034	21	0.81	71.6	63	256	14.21	66	11.8	143	4	1.292	0.6	10.26	7.4	74
45989	2	80	3	3	2	1.44	0	29.71	2	1	2	1	109447	0.0587	1	1.41	0	0.0629	1	92	2	60	21889.5	3.7	37	16	20	54	22	7.85	9.2	2.3	151	3.905	21	0.97	85.75	15	106	5.88	88	15.8	119	3.4	1.098	0.7	11.97	6.7	67
46009	1	42	3	3	6	0.75	0	22.65	1	1	2	2	95421	0.0587	1	3.64	0	0.0629	1	169	2	60	19084.2	4.1	41	27	29	97	9	3.21	8.9	2.225	179	4.629	24	0.88	77.79	22	90	5	67	12	113	3.4	1.098	0.7	11.97	6.5	65
46011	1	41	3	5	1	5	0	33.91	1	1	2	2	298017	0.0587	1	0.6569	1	0.0629	1	88	1	61	59603.4	4.3	43	78	49	79	13	4.64	9.3	2.325	191	4.939	25	0.82	72.49	38	108	6	149	26.7	156	3.6	1.162	0.5	8.55	6.8	68
46017	2	51	5	3	1	5	1	40.67	2	2	3	1	318760	0.0587	1	1.93	0	0.0629	1	109	2	67	63752.1	4.2	42	21	24	62	13	4.64	9.5	2.375	266	6.879	25	0.74	65.42	16	123	6.83	85	15.2	147	3.7	1.195	0.6	10.26	7	70
46023	2	27	4	2	6	1.81	0	29.36	2	1	2	2	81663.2	0.0587	1	6.12	0	0.0629	1	80	2	64	16332.6	4.2	42	13	17	61	13	4.64	9.7	2.425	158	4.086	22	0.74	65.42	16	85	4.72	37	6.6	109	3.6	1.162	0.5	8.55	7.6	76
46033	1	26	3	3	5	4.08	0	23.19	1	1	2	2	238724	0.0587	1	18.7	0	0.0629	1	157	2	59	47744.9	4.8	48	16	25	64	8	2.86	9.8	2.45	205	5.301	22	0.92	81.33	30	83	4.61	67	12	116	3.6	1.162	1	17.1	7.1	71
46036	2	80	3	2	1	1.75	0	26.2	2	2	1	1	87501.1	0.0587	1	2.67	0	0.0629	1	15	2	60	17500.2	3.9	39	11	16	69	12	4.28	10.7	2.675	229	5.922	25	0.7	61.88	19	142	7.88	68	12.2	97	2.8	0.904	0.6	10.26	7.3	73
46043	2	40	4	4	5	2.56	0	63.92	2	2	2	1	81099.1	0.0587	1	3.27	0	0.0629	1	199	1	59	16219.8	3.6	36	19	19	80	10	3.57	9	2.25	181	4.681	26	0.72	63.65	17	105	5.83	53	9.5	161	4.2	1.356	0.4	6.84	7.3	73
46051	2	80	3	3	2	1.06	0	29.14	2	2	3	1	82214.1	0.0587	1	1.28	0	0.0629	1	95	2	63	16442.8	4.1	41	11	17	72	18	6.43	9.2	2.3	278	7.189	26	1.01	89.28	10	117	6.49	77	13.8	112	3.9	1.259	0.7	11.97	7	70
46060	2	20	2	2	5	0.93	0	56.07	1	1	2	2	60411.7	0.0587	1	5.16	0	0.0629	1	135	1	64	12082.3	3.4	34	22	26	123	12	4.28	8.6	2.15	175	4.526	22	0.72	63.65	19	91	5.05	24	4.3	154	2.5	0.807	0.8	13.68	6.7	67
46063	2	53	1	2	2	1.14	0	25.95	1	1	2	2	44022.4	0.0587	1	0.6569	1	0.0629	1	96	2	71	8804.48	4.5	45	12	19	76	9	3.21	9.7	2.425	266	6.879	24	0.44	38.9	9	78	4.33	74	13.3	122	3.9	1.259	1.1	18.81	7.6	76
46086	1	27	3	4	5	1.68	0	23.47	1	1	2	2	111073	0.0587	1	76.5	0	4.86	0	249	1	63	22214.6	4.6	46	22	24	82	10	3.57	9.8	2.45	188	4.862	23	1.02	90.17	25	124	6.88	107	19.2	100	2.5	0.807	1.2	20.52	7.3	73
46096	1	26	3	4	5	5	1	23.04	1	1	2	2	254774	0.0587	1	12.5	0	0.0629	1	87	1	63	50954.8	4.2	42	42	26	82	7	2.5	9.9	2.475	220	5.689	23	0.82	72.49	76	83	4.61	134	24	100	3.6	1.162	1	17.1	6.9	69
46100	1	35	5	4	5	5	0	34.74	2	1	2	2	286372	0.0587	1	2.81	0	0.0629	1	294	1	71	57274.3	4.1	41	27	26	68	15	5.36	9.4	2.35	233	6.025	25	1.12	99.01	18	84	4.66	168	30.1	159	2.6	0.84	1	17.1	7.3	73
46106	1	36	5	1	1	0.48	0	21.13	1	1	2	2	45801.6	0.0587	1	3.88	0	0.0629	1	117	1	65	9160.33	4.7	47	28	29	60	6	2.14	9.5	2.375	146	3.776	28	0.72	63.65	24	76	4.22	120	21.5	111	3.7	1.195	1.2	20.52	7.5	75
46111	1	64	4	5	1	5	0	31.71	2	1	3	1	22262.7	0.0587	1	29	0	0.0629	1	145	2	67	4452.54	4.1	41	21	15	62	19	6.78	9.8	2.45	190	4.913	32	1.32	116.69	19	104	5.77	93	16.7	144	3.8	1.227	0.5	8.55	7	70
46120	1	61	3	5	1	5	0	27.53	1	1	2	2	152546	0.0587	1	0.6569	1	0.0629	1	173	2	63	30509.1	4.2	42	28	27	103	15	5.36	9.4	2.35	198	5.12	25	0.92	81.33	16	88	4.88	79	14.1	128	3	0.969	0.6	10.26	7.2	72
46132	1	55	3	3	1	5	0	29.17	1	1	2	1	343804	0.0587	1	9.76	0	0.0629	1	205	2	60	68760.8	4	40	22	18	102	17	6.07	9.4	2.35	272	7.034	23	0.85	75.14	29	106	5.88	68	12.2	125	3.5	1.13	0.8	13.68	6.8	68
46135	1	40	2	1	1	2.02	0	28.49	2	1	2	2	64096.9	0.0587	1	0.6569	1	0.0629	1	225	2	71	12819.4	4.6	46	31	25	63	15	5.36	9.5	2.375	193	4.991	27	0.97	85.75	29	84	4.66	109	19.5	111	3.7	1.195	0.9	15.39	7.3	73
46137	1	52	3	1	5	0.58	0	17.2	1	1	2	2	92795.2	0.0587	1	1.21	0	0.0629	1	75	2	59	18559	4.4	44	28	48	111	5	1.79	9.7	2.425	193	4.991	24	0.78	68.95	21	88	4.88	96	17.2	160	3	0.969	0.7	11.97	7.4	74
46138	2	60	3	2	1	0.44	0	31.01	2	9	1	1	56248.1	0.0587	1	3.68	0	0.0629	1	55	1	62	11249.6	4.2	42	28	25	61	16	5.71	9.8	2.45	168	4.344	23	0.62	54.81	24	107	5.94	34	6.1	138	4.4	1.421	0.4	6.84	7.5	75
46148	2	72	3	3	1	5	0	27.04	2	2	2	2	83526.8	0.0587	1	0.6569	1	0.0629	1	51	1	70	16705.4	4	40	26	29	74	15	5.36	9.5	2.375	242	6.258	27	0.72	63.65	10	99	5.5	69	12.4	173	3.7	1.195	0.8	13.68	6.9	69
46168	2	55	3	5	1	5	0	21.03	2	NA	2	2	315386	0.0587	1	3.2	0	0.0629	1	17	1	61	63077.1	4.2	42	21	31	68	12	4.28	9.4	2.35	183	4.732	29	0.72	63.65	12	96	5.33	78	14	156	3.6	1.162	0.8	13.68	7.2	72
46170	2	59	3	3	3	0.64	0	33.35	1	2	2	2	74902.7	0.0587	1	2.9	0	0.0629	1	106	1	64	14980.5	4.2	42	16	17	53	16	5.71	9.3	2.325	188	4.862	23	0.92	81.33	15	97	5.38	54	9.7	154	3.3	1.066	0.6	10.26	6.7	67
46171	1	78	3	3	1	2.16	0	30.79	2	2	2	1	108127	0.0587	1	19.8	0	0.227	0	136	2	60	21625.3	4.2	42	36	34	37	17	6.07	9.5	2.375	184	4.758	20	1.33	117.57	32	99	5.5	232	41.6	139	2.7	0.872	2.4	41.04	7.9	79
46176	1	72	3	2	2	2.31	0	30.86	1	1	1	1	101667	0.0587	1	0.6569	1	0.0629	1	115	2	63	20333.5	4.3	43	20	20	62	19	6.78	9.7	2.425	139	3.595	27	1.07	94.59	27	123	6.83	104	18.6	104	2.9	0.936	0.8	13.68	7.1	71
46182	2	30	3	4	1	0.6	0	31.96	1	2	2	2	189838	0.0587	1	1.25	0	0.0629	1	66	2	59	37967.5	4.6	46	15	19	74	8	2.86	9.6	2.4	174	4.5	24	0.9	79.56	10	79	4.39	51	9.1	148	4.1	1.324	0.5	8.55	7	70
46184	2	58	4	4	3	3.54	0	29.02	1	1	1	1	60176.4	0.0587	1	4.22	0	0.0629	1	214	1	74	12035.3	4.1	41	21	23	57	9	3.21	9.8	2.45	254	6.568	27	0.65	57.46	22	138	7.66	93	16.7	113	4.1	1.324	0.5	8.55	7.3	73
46186	1	48	4	3	5	2.17	0	27.17	1	1	2	2	83584.6	0.0587	1	0.6569	1	0.0629	1	140	2	67	16716.9	4.2	42	27	29	67	12	4.28	9.8	2.45	210	5.431	23	1.13	99.89	37	77	4.27	133	23.8	131	3.3	1.066	1.1	18.81	7.3	73
46187	1	56	2	1	1	0.79	0	29.76	1	1	1	1	27652.8	0.0587	1	1.65	0	0.0629	1	119	2	62	5530.56	4.5	45	20	20	83	8	2.86	8.8	2.2	177	4.577	21	0.85	75.14	54	186	10.32	41	7.3	140	3.8	1.227	0.3	5.13	7.2	72
46197	2	28	4	3	5	0.25	0	49.59	2	2	2	2	92915.2	0.0587	1	1.3	0	0.0629	1	129	2	67	18583	3.5	35	9	14	50	9	3.21	9.2	2.3	140	3.62	25	0.51	45.08	8	79	4.39	16	2.9	71	3.7	1.195	0.4	6.84	7	70
46198	1	37	4	4	4	3.3	0	28.99	2	1	2	2	125081	0.0587	1	6.57	0	0.113	0	161	2	65	25016.1	4.3	43	20	27	38	8	2.86	9.4	2.35	194	5.017	26	1.42	125.53	24	103	5.72	148	26.5	125	3.5	1.13	1.4	23.94	7.4	74
46204	1	80	3	4	1	2.14	0	27.79	1	1	2	1	79007	0.0587	1	0.6569	1	0.0629	1	19	2	63	15801.4	4	40	18	21	112	17	6.07	8.8	2.2	164	4.241	26	1.06	93.7	17	91	5.05	13	2.3	153	3.9	1.259	0.7	11.97	6.2	62
46209	2	22	3	3	5	1.27	0	28.83	2	2	2	2	259825	0.0587	1	0.6569	1	0.0629	1	244	1	61	51964.9	4.1	41	11	13	70	13	4.64	9.1	2.275	157	4.06	22	0.62	54.81	15	90	5	26	4.7	115	4.6	1.485	0.2	3.42	7.3	73
46214	2	49	5	4	1	0.48	0	28.22	2	NA	1	2	326564	0.0587	1	103	0	0.968	0	59	1	68	65312.8	4.2	42	18	19	41	9	3.21	9.3	2.325	273	7.06	26	0.52	45.97	23	201	11.16	85	15.2	116	3.9	1.259	0.6	10.26	6.4	64
46218	1	66	3	5	1	2.14	1	28.33	2	1	2	1	168602	0.0587	1	2.9	0	0.0629	1	68	2	64	33720.3	4.3	43	16	17	73	17	6.07	9.4	2.35	194	5.017	23	0.97	85.75	23	87	4.83	129	23.1	121	3.2	1.033	1.1	18.81	7.1	71
46232	1	58	2	3	1	2.64	0	35.4	2	1	2	1	47306.5	0.0587	1	283	0	2.56	0	179	2	65	9461.3	3.7	37	27	20	67	16	5.71	8.8	2.2	223	5.767	25	0.87	76.91	28	116	6.44	130	23.3	117	4.1	1.324	0.7	11.97	6.6	66
46239	2	61	3	3	1	5	0	21.61	2	2	2	1	184816	0.0587	1	0.6569	1	0.0629	1	31	2	67	36963.3	4.5	45	23	25	77	13	4.64	9.7	2.425	236	6.103	25	0.67	59.23	26	82	4.55	96	17.2	144	4	1.292	0.6	10.26	7.4	74
46245	1	53	3	4	3	2.22	0	31.44	1	2	2	2	264922	0.0587	1	7.46	0	0.0629	1	117	2	62	52984.3	3.7	37	20	22	71	14	5	9.2	2.3	227	5.87	26	1.06	93.7	23	96	5.33	40	7.2	97	3.6	1.162	0.5	8.55	6.8	68
46249	1	76	3	4	1	4.29	0	25.82	2	1	2	1	116273	0.47	0	1060	0	4.84	0	104	2	60	23254.7	4.8	48	25	30	48	44	15.71	9.3	2.325	261	6.749	23	1.95	172.38	28	77	4.27	89	15.9	193	4.3	1.388	0.9	15.39	7.6	76
46254	2	25	3	5	5	2.02	0	24.13	2	1	2	2	227231	0.0587	1	1.79	0	0.0629	1	155	2	68	45446.2	4.6	46	27	28	48	9	3.21	9.8	2.45	134	3.465	22	0.74	65.42	13	73	4.05	63	11.3	140	3.8	1.227	0.8	13.68	8.1	81
46262	1	80	3	5	1	1.24	0	26.56	1	2	2	2	73806	0.0587	1	2.75	0	0.0629	1	176	1	67	14761.2	4.6	46	18	31	85	16	5.71	9.6	2.4	152	3.931	26	1.02	90.17	19	99	5.5	92	16.5	241	3.5	1.13	1.4	23.94	6.7	67
46269	1	50	1	1	5	2.31	0	26.92	2	1	1	2	30118.2	0.0587	1	0.6569	1	0.0629	1	39	2	68	6023.65	4.1	41	27	18	94	17	6.07	9.5	2.375	204	5.275	23	0.57	50.39	13	272	15.1	87	15.6	118	4.8	1.55	0.5	8.55	7.2	72
46271	1	57	2	5	1	4.48	0	34.68	1	1	2	2	24398.4	0.0587	1	0.6569	1	0.0629	1	45	1	60	4879.69	4	40	20	23	63	11	3.93	8.8	2.2	198	5.12	25	1.01	89.28	18	102	5.66	91	16.3	124	3.5	1.13	0.7	11.97	6.6	66
46289	1	39	5	2	1	2.15	0	25.22	1	1	2	2	187981	0.0587	1	0.6569	1	0.0629	1	103	1	62	37596.1	4.2	42	16	20	46	11	3.93	8.9	2.225	168	4.344	27	0.72	63.65	17	100	5.55	84	15	129	3	0.969	0.7	11.97	6.9	69
46291	1	34	2	4	1	0.71	1	27.1	2	1	2	2	77632.6	0.0587	1	2.61	0	0.0629	1	276	1	62	15526.5	4.5	45	36	28	54	14	5	9.4	2.35	181	4.681	22	1.12	99.01	30	105	5.83	56	10	130	3.5	1.13	0.6	10.26	7.6	76
46293	1	68	1	1	1	2.71	0	25.37	1	1	1	1	26407.9	0.149	0	266	0	2.16	0	116	2	66	5281.57	4.2	42	30	25	100	11	3.93	8.9	2.225	169	4.37	27	0.97	85.75	31	124	6.88	95	17	130	2.7	0.872	0.8	13.68	6.6	66
46317	2	71	4	2	5	2.23	0	35.63	2	1	1	2	43545.1	0.0587	1	1.7	0	0.0629	1	105	1	73	8709.03	3.7	37	11	17	103	17	6.07	9.3	2.325	237	6.129	25	0.72	63.65	25	173	9.6	39	7	118	4.1	1.324	0.4	6.84	7.3	73
46322	2	80	3	5	2	5	0	20.65	1	1	2	2	90848.5	0.0587	1	23.8	0	0.188	0	107	1	70	18169.7	4	40	17	27	57	17	6.07	9.2	2.3	187	4.836	27	0.82	72.49	21	75	4.16	86	15.4	147	3.9	1.259	0.8	13.68	6.7	67
46329	2	38	3	3	1	2.49	0	32.95	1	2	2	1	169538	0.0587	1	0.6569	1	0.0629	1	166	1	67	33907.6	4.2	42	19	20	51	14	5	9.6	2.4	172	4.448	20	0.62	54.81	15	85	4.72	50	9	111	4	1.292	0.6	10.26	7.9	79
46331	2	23	4	4	5	1.35	0	26.19	2	1	2	2	101149	0.0587	1	0.6569	1	0.0629	1	122	2	67	20229.9	3.1	31	20	22	29	4	1.43	9.3	2.325	206	5.327	23	0.53	46.85	11	87	4.83	122	21.9	109	4.3	1.388	0.6	10.26	6.3	63
46336	1	55	3	2	1	3.07	0	32.95	1	1	2	1	82872.4	0.0587	1	22	0	0.308	0	123	1	67	16574.5	3.5	35	15	25	74	10	3.57	9.4	2.35	95	2.457	24	1.32	116.69	49	97	5.38	31	5.6	213	4	1.292	0.9	15.39	6.3	63
46345	2	59	1	4	1	5	0	26.89	2	1	2	2	50683	0.0587	1	9.32	0	0.0629	1	308	1	66	10136.6	3.7	37	18	25	53	12	4.28	8.4	2.1	160	4.138	26	0.52	45.97	18	101	5.61	30	5.4	119	2.7	0.872	0.3	5.13	6.8	68
46348	1	58	4	2	1	4.37	0	40.6	1	2	1	1	60601.8	0.0587	1	1.02	0	0.0629	1	153	1	68	12120.4	4.1	41	26	27	82	9	3.21	9.3	2.325	217	5.612	23	0.92	81.33	44	252	13.99	118	21.1	173	3.3	1.066	0.5	8.55	7.1	71
46349	2	36	3	4	1	5	1	23.8	2	1	2	2	179193	0.0587	1	0.6569	1	0.0629	1	19	1	62	35838.6	4.7	47	14	18	38	14	5	9.9	2.475	232	6	23	0.62	54.81	14	76	4.22	71	12.7	127	3.3	1.066	1.1	18.81	7.2	72
46351	1	27	2	1	5	0.49	0	24.09	2	NA	2	2	76694.9	0.0587	1	0.6569	1	0.0629	1	51	1	73	15339	4.5	45	15	19	74	16	5.71	10	2.5	157	4.06	25	0.83	73.37	6	94	5.22	78	14	123	4	1.292	0.5	8.55	7.5	75
46357	2	45	2	5	1	1.69	0	26.31	2	2	2	2	86814.6	0.0587	1	66.2	0	0.571	0	180	1	72	17362.9	3.8	38	13	16	64	14	5	9.1	2.275	206	5.327	23	0.62	54.81	11	119	6.61	178	31.9	89	3.4	1.098	0.8	13.68	6.9	69
46358	2	39	1	1	1	1.09	0	31.19	2	2	2	2	42585.7	0.0587	1	0.6569	1	0.0629	1	163	1	70	8517.15	3.8	38	15	18	70	9	3.21	9.2	2.3	136	3.517	21	0.52	45.97	16	81	4.5	24	4.3	100	3.6	1.162	0.5	8.55	6.8	68
46368	2	68	2	5	1	5	0	33.52	2	2	2	1	32072.5	0.0587	1	13.9	0	0.272	0	168	1	72	6414.5	4	40	37	29	76	21	7.5	9.4	2.35	195	5.043	28	0.82	72.49	11	90	5	120	21.5	183	4.4	1.421	0.8	13.68	6.6	66
46385	1	42	3	2	3	5	0	28.72	2	1	1	1	169980	0.0587	1	3.38	0	0.0629	1	102	2	66	33996	4.8	48	44	31	33	9	3.21	9.9	2.475	179	4.629	26	1	88.4	59	108	6	112	20.1	112	3.8	1.227	1.1	18.81	7.3	73
46392	1	69	2	1	3	0.69	0	23.94	1	1	1	1	25353.4	0.0587	1	2.58	0	0.0629	1	107	1	72	5070.67	4	40	32	32	98	28	10	9.6	2.4	247	6.387	24	1.12	99.01	128	145	8.05	82	14.7	122	3.8	1.227	0.7	11.97	7.1	71
46398	2	80	3	4	2	1.44	0	24.89	2	2	2	1	95919	0.0587	1	0.6569	1	0.0629	1	68	2	63	19183.8	4.5	45	13	22	50	18	6.43	9.3	2.325	190	4.913	26	0.92	81.33	7	89	4.94	74	13.3	161	3.3	1.066	0.8	13.68	6.9	69
46399	2	21	4	2	5	0.44	0	16.45	2	NA	2	2	66374.3	0.0587	1	6.17	0	0.413	0	108	2	68	13274.9	4.2	42	16	31	83	7	2.5	9.6	2.4	143	3.698	23	0.57	50.39	15	88	4.88	39	7	129	3.9	1.259	0.6	10.26	7.8	78
46413	2	21	3	4	5	2.49	0	17.76	1	1	2	2	188622	0.0587	1	1.63	0	0.0629	1	103	1	67	37724.4	4.2	42	15	32	42	7	2.5	9.3	2.325	177	4.577	23	0.52	45.97	13	80	4.44	102	18.3	96	3.4	1.098	0.7	11.97	6.6	66
46428	1	71	4	3	1	1.94	1	34.23	1	1	2	1	32427.1	0.0587	1	8.04	0	0.0629	1	135	1	67	6485.42	4	40	15	21	61	14	5	9.3	2.325	193	4.991	27	1.12	99.01	15	110	6.11	150	26.9	121	3.4	1.098	1.1	18.81	6.6	66
46445	1	25	2	4	5	1.25	0	24.82	2	1	2	2	113533	0.0587	1	1.51	0	0.0629	1	187	1	71	22706.5	4.2	42	20	17	44	13	4.64	9.8	2.45	159	4.112	26	0.82	72.49	26	90	5	121	21.7	89	3.5	1.13	0.8	13.68	7.4	74
46475	1	60	4	4	1	2.5	0	27.43	1	1	2	1	27135	0.0587	1	51.6	0	0.614	0	180	2	66	5427	4.7	47	21	23	36	12	4.28	9.6	2.4	185	4.784	21	1.36	120.22	78	181	10.05	113	20.2	104	2.8	0.904	1	17.1	8.2	82
46484	2	54	3	3	6	4.84	0	40.66	1	1	2	2	291003	0.0587	1	0.6569	1	0.0629	1	105	2	62	58200.6	4.1	41	15	17	129	14	5	8.9	2.225	211	5.456	25	0.76	67.18	14	91	5.05	100	17.9	123	3.4	1.098	0.6	10.26	7.3	73
46490	1	53	3	3	1	0.9	0	25.36	1	1	2	2	75400.9	0.0587	1	4.42	0	0.0629	1	168	1	67	15080.2	4.3	43	19	24	73	14	5	9.5	2.375	228	5.896	21	1.02	90.17	20	96	5.33	124	22.2	136	6	1.937	0.8	13.68	7	70
46492	2	66	3	5	1	1.61	1	28.49	1	1	2	1	195425	0.0587	1	4.81	0	0.0629	1	69	1	60	39084.9	3.7	37	12	19	154	13	4.64	9.2	2.3	221	5.715	22	0.82	72.49	31	91	5.05	44	7.9	116	3.5	1.13	0.4	6.84	6.9	69
46493	2	66	4	3	2	2.1	0	29.86	2	2	1	1	36519.3	0.0587	1	0.6569	1	0.0629	1	80	1	61	7303.86	4	40	15	24	65	15	5.36	9.3	2.325	233	6.025	27	1.32	116.69	11	157	8.72	62	11.1	180	3.5	1.13	0.9	15.39	7	70
46496	2	63	4	4	1	5	0	42.03	2	2	1	1	47949.5	0.0587	1	20	0	0.0629	1	146	1	61	9589.9	3.8	38	21	29	122	21	7.5	9.5	2.375	247	6.387	25	1.32	116.69	15	105	5.83	69	12.4	181	4.6	1.485	0.8	13.68	6.9	69
46497	1	64	4	2	1	2.45	1	29.87	1	1	1	1	22284.6	0.0587	1	14.7	0	0.0629	1	208	2	67	4456.92	4	40	27	27	59	13	4.64	9.4	2.35	251	6.491	28	0.92	81.33	55	110	6.11	56	10	183	4.3	1.388	0.5	8.55	6.8	68
46498	2	37	4	2	1	4.26	0	28.51	2	NA	2	2	105150	0.0587	1	8.09	0	0.0629	1	151	2	64	21030	4	40	14	21	81	7	2.5	8.9	2.225	138	3.569	24	0.65	57.46	29	86	4.77	61	10.9	159	4.1	1.324	0.6	10.26	7.3	73
46500	2	24	1	1	4	1.21	0	27.58	2	2	2	2	58930.9	0.0587	1	5.32	0	0.0629	1	198	1	65	11786.2	4.5	45	65	43	107	11	3.93	9.8	2.45	273	7.06	26	0.82	72.49	29	142	7.88	88	15.8	189	3.8	1.227	0.8	13.68	7.3	73
46501	2	74	3	2	2	2.01	0	30.74	1	1	2	2	126294	0.0587	1	4.35	0	0.0629	1	135	1	69	25258.8	3.7	37	15	21	76	11	3.93	9.2	2.3	232	6	29	0.92	81.33	17	94	5.22	62	11.1	164	4.5	1.453	0.6	10.26	6.5	65
46504	2	42	2	3	1	2.66	0	26.82	2	2	2	2	91637.6	0.0587	1	1.68	0	0.0629	1	145	1	72	18327.5	4.2	42	13	16	53	9	3.21	9.3	2.325	228	5.896	25	0.62	54.81	17	102	5.66	145	26	96	3.2	1.033	0.8	13.68	7.5	75
46520	2	28	3	4	5	0.55	0	24.81	2	2	2	2	143991	0.0587	1	0.6569	1	0.0629	1	62	1	64	28798.1	4.8	48	14	17	49	9	3.21	9.9	2.475	179	4.629	23	0.62	54.81	17	77	4.27	37	6.6	144	3.9	1.259	0.8	13.68	7.7	77
46522	2	61	3	4	1	5	0	31.09	1	1	2	1	243515	0.0587	1	0.6569	1	0.0629	1	89	2	61	48703	4.7	47	26	24	95	13	4.64	9.2	2.3	172	4.448	25	0.67	59.23	27	107	5.94	99	17.7	153	3.2	1.033	1.1	18.81	7.3	73
46525	2	29	1	2	5	1.04	0	32.22	2	1	1	2	47146	0.0587	1	0.973	0	0.0629	1	210	1	70	9429.2	4	40	44	32	62	8	2.86	9.3	2.325	225	5.819	22	0.52	45.97	31	86	4.77	139	24.9	123	3.7	1.195	0.8	13.68	7.8	78
46533	2	43	1	3	1	2.36	0	31.91	1	1	2	1	85187.3	0.223	0	278	0	3.86	0	61	2	72	17037.5	3.8	38	17	16	148	10	3.57	8.8	2.2	141	3.646	22	0.47	41.55	24	93	5.16	42	7.5	88	3.8	1.227	0.4	6.84	6.8	68
46536	2	79	3	2	1	2.56	0	30.96	2	1	2	1	85820.6	0.0587	1	0.6569	1	0.0629	1	17	1	61	17164.1	3.8	38	18	13	103	15	5.36	9.7	2.425	166	4.293	28	0.82	72.49	27	94	5.22	55	9.9	148	3.6	1.162	0.9	15.39	6.5	65
46537	1	59	2	5	1	5	0	30.77	2	2	2	2	44523.2	0.0587	1	3.06	0	0.0629	1	106	1	66	8904.65	4.3	43	39	30	71	13	4.64	9.1	2.275	236	6.103	24	0.72	63.65	27	102	5.66	130	23.3	97	3.4	1.098	1.3	22.23	7	70
46559	2	71	3	4	3	1.16	0	38.58	1	2	1	2	62295.1	0.0587	1	0.6569	1	0.0629	1	33	1	63	12459	4.1	41	21	25	55	32	11.42	9.4	2.35	132	3.414	24	1.42	125.53	236	72	4	61	10.9	119	3.7	1.195	0.7	11.97	6.9	69
46563	1	60	3	5	5	4.81	0	31.72	1	1	2	1	139153	0.0587	1	0.6569	1	0.0629	1	115	2	69	27830.5	4.6	46	32	35	65	15	5.36	9.8	2.45	164	4.241	27	0.77	68.07	27	87	4.83	116	20.8	125	4.6	1.485	1.7	29.07	7.2	72
46571	2	61	1	3	1	5	0	25.71	2	1	2	1	22103.4	0.0587	1	11	0	0.0629	1	83	2	66	4420.67	4.2	42	28	28	70	13	4.64	9.6	2.4	166	4.293	24	1.07	94.59	53	132	7.33	72	12.9	142	3.7	1.195	0.8	13.68	7.5	75
46574	2	41	1	5	1	4.66	0	23.87	2	2	2	2	92430.1	0.0587	1	0.93	0	0.0629	1	215	1	69	18486	4	40	16	17	60	9	3.21	9.2	2.3	182	4.707	26	0.62	54.81	26	86	4.77	110	19.7	96	3.2	1.033	0.6	10.26	7	70
46578	1	72	4	2	2	0.17	0	24.14	2	1	1	1	33218.9	0.0587	1	1.27	0	0.0629	1	139	2	64	6643.78	4.5	45	19	21	47	15	5.36	9.6	2.4	218	5.637	26	0.94	83.1	92	88	4.88	49	8.8	130	3.3	1.066	0.7	11.97	7.5	75
46599	2	59	2	2	5	1.31	0	24.3	1	1	2	1	41826.9	0.0587	1	0.6569	1	0.0629	1	108	1	72	8365.38	4.1	41	26	26	83	13	4.64	8.7	2.175	228	5.896	24	0.82	72.49	24	78	4.33	49	8.8	149	3	0.969	0.4	6.84	6.9	69
46600	2	47	3	5	3	5	0	26.87	1	1	2	2	471482	0.0587	1	38.3	0	0.0629	1	85	2	65	94296.4	4.2	42	28	25	89	7	2.5	9.3	2.325	329	8.508	27	0.67	59.23	51	77	4.27	80	14.3	117	4.4	1.421	0.6	10.26	7.3	73
46606	1	59	3	3	1	3	0	27.57	1	NA	2	1	336568	0.0587	1	37.5	0	0.0629	1	302	2	59	67313.5	4.4	44	26	23	66	6	2.14	9.4	2.35	203	5.25	25	0.98	86.63	36	112	6.22	87	15.6	94	3.6	1.162	0.6	10.26	7.2	72
46610	2	37	4	1	6	0.5	0	26.8	1	2	2	2	95337.1	0.0587	1	1.41	0	0.0629	1	67	1	74	19067.4	4.2	42	14	18	71	8	2.86	9.8	2.45	222	5.741	19	0.57	50.39	22	88	4.88	136	24.4	101	3.2	1.033	1.7	29.07	7.4	74
46613	1	39	5	1	1	0.06	0	22.66	1	1	2	2	68158.7	0.0587	1	2.5	0	0.0629	1	47	2	67	13631.7	4.6	46	28	25	68	8	2.86	9.5	2.375	179	4.629	24	0.79	69.84	28	80	4.44	85	15.2	112	4	1.292	0.9	15.39	7.3	73
46650	1	80	1	1	1	0.82	0	34.09	1	NA	1	1	40342.2	0.0587	1	4.85	0	0.0629	1	182	2	65	8068.44	4.5	45	53	159	55	19	6.78	9.8	2.45	214	5.534	22	1.31	115.8	68	71	3.94	72	12.9	197	3	0.969	1	17.1	7.3	73
46655	2	21	4	3	5	1.75	0	24.03	2	2	2	2	77997.5	0.0587	1	1.25	0	0.0629	1	248	1	59	15599.5	4.6	46	11	17	48	18	6.43	9.5	2.375	203	5.25	24	1.12	99.01	12	64	3.55	94	16.8	142	4.2	1.356	0.5	8.55	7.7	77
46657	1	74	3	3	1	2.34	0	37.77	1	1	2	2	93497	0.0587	1	145	0	2	0	58	1	67	18699.4	4.3	43	19	23	90	19	6.78	9.4	2.35	162	4.189	31	0.92	81.33	15	111	6.16	56	10	158	3.6	1.162	0.7	11.97	7	70
46660	1	39	1	3	1	3.2	0	29.9	2	1	2	2	88484.1	0.0587	1	7.79	0	0.0629	1	119	1	65	17696.8	4.3	43	40	28	83	14	5	9.1	2.275	235	6.077	28	0.72	63.65	33	89	4.94	160	28.7	108	3.3	1.066	1.7	29.07	7.4	74
46663	1	46	3	3	3	0.71	0	27.19	1	1	2	2	69663.1	0.0587	1	37.1	0	0.183	0	52	2	60	13932.6	4	40	21	23	48	6	2.14	8.5	2.125	217	5.612	26	0.98	86.63	30	99	5.5	123	22	141	3.2	1.033	1.1	18.81	6.6	66
46665	1	57	3	5	1	5	0	23.97	1	1	2	2	230772	0.0587	1	1.26	0	0.0629	1	131	1	70	46154.5	4.6	46	32	39	48	18	6.43	9.6	2.4	246	6.362	24	1.12	99.01	32	104	5.77	100	17.9	149	3.3	1.066	1	17.1	7.2	72
46670	2	80	5	5	2	2.14	0	29.51	2	2	2	1	145212	0.0587	1	41.8	0	0.0629	1	59	2	65	29042.3	3.6	36	21	21	57	22	7.85	9.3	2.325	180	4.655	28	1.25	110.5	19	116	6.44	52	9.3	124	3.4	1.098	0.5	8.55	7.3	73
46674	2	69	2	1	2	1.95	0	31.08	2	2	2	1	24474.1	0.0587	1	0.6569	1	0.0629	1	75	2	65	4894.82	4.3	43	92	61	65	9	3.21	9.4	2.35	176	4.551	25	0.71	62.76	41	107	5.94	61	10.9	162	3.5	1.13	0.5	8.55	7	70
46691	2	40	1	1	1	0.62	0	34.98	2	2	2	2	64151.8	0.0587	1	0.973	0	0.0629	1	86	1	62	12830.4	4.4	44	41	40	72	11	3.93	9.5	2.375	232	6	26	0.52	45.97	29	100	5.55	67	12	154	3.4	1.098	0.6	10.26	7.8	78
46708	2	20	2	4	5	2.82	0	21.49	2	1	2	2	73901.3	0.0587	1	2.06	0	0.0629	1	151	2	62	14780.3	4.3	43	26	22	31	9	3.21	9.3	2.325	130	3.362	29	0.62	54.81	12	75	4.16	14	2.5	122	2.9	0.936	0.3	5.13	6.7	67
46710	1	60	1	1	1	3.13	0	32.87	2	1	2	2	18908	0.0587	1	63.3	0	0.989	0	59	2	74	3781.61	4	40	21	22	56	14	5	9.4	2.35	216	5.586	24	1.09	96.36	26	116	6.44	72	12.9	109	3.2	1.033	1	17.1	7.1	71
46711	2	34	4	2	5	1.44	0	40.67	1	1	2	1	92403.5	0.0587	1	0.6569	1	0.0629	1	237	2	69	18480.7	3.1	31	18	25	67	8	2.86	8.6	2.15	101	2.612	23	0.85	75.14	29	112	6.22	18	3.2	155	3.1	1.001	0.3	5.13	7.7	77
46722	1	52	4	4	3	2.69	0	23.97	1	1	2	2	53547.3	0.0587	1	0.989	0	0.0629	1	86	2	74	10709.5	4.2	42	13	21	77	6	2.14	9.2	2.3	193	4.991	25	1.05	92.82	21	89	4.94	77	13.8	126	4.4	1.421	0.7	11.97	7.4	74
46725	2	35	5	4	6	2.42	0	31.19	2	1	2	2	203226	0.0587	1	9.86	0	0.0629	1	36	2	64	40645.2	4.4	44	12	18	34	13	4.64	9.5	2.375	199	5.146	22	0.65	57.46	13	87	4.83	93	16.7	115	3.2	1.033	0.8	13.68	7.7	77
46732	1	77	2	1	1	1.02	0	26.49	1	1	2	2	21289.2	0.0587	1	2.22	0	0.0629	1	81	1	62	4257.83	4.1	41	22	30	67	10	3.57	9.5	2.375	155	4.008	22	0.92	81.33	51	85	4.72	101	18.1	116	3.4	1.098	0.7	11.97	8	80
46738	2	21	5	4	5	5	0	21.46	2	1	2	2	176037	0.0587	1	5.48	0	0.0629	1	290	1	70	35207.5	4.2	42	10	21	43	9	3.21	9.8	2.45	239	6.181	24	0.82	72.49	10	64	3.55	133	23.8	97	4	1.292	0.8	13.68	7.6	76
46744	2	21	3	4	5	1.67	0	23.97	2	1	2	2	207165	0.0587	1	4.39	0	0.0629	1	274	1	73	41433.1	4.6	46	16	23	47	10	3.57	9.8	2.45	161	4.163	25	0.97	85.75	12	80	4.44	89	15.9	98	2.5	0.807	0.7	11.97	6.9	69
46752	2	39	1	5	1	1.16	0	30.31	2	2	2	2	80894.6	0.0587	1	4.45	0	0.0629	1	59	1	66	16178.9	3.9	39	32	34	90	7	2.5	9.2	2.3	197	5.094	24	0.62	54.81	26	94	5.22	65	11.6	160	3.6	1.162	0.8	13.68	7.2	72
46763	2	34	1	2	1	0.66	0	23.31	2	2	2	2	64851.1	0.0587	1	28.2	0	0.0629	1	130	2	72	12970.2	4.1	41	17	15	76	8	2.86	9.1	2.275	208	5.379	26	0.51	45.08	12	85	4.72	51	9.1	111	3	0.969	0.5	8.55	7.3	73
46770	2	70	3	4	2	0.77	0	28.87	1	1	2	1	73542.6	0.163	0	195	0	0.784	0	61	2	66	14708.5	4.5	45	20	28	101	13	4.64	9.5	2.375	255	6.594	24	1.14	100.78	26	81	4.5	78	14	117	4.1	1.324	0.6	10.26	6.9	69
46780	1	57	3	5	1	5	0	23.54	2	2	2	2	265431	0.0587	1	0.6569	1	0.0629	1	25	1	65	53086.1	4.7	47	53	39	100	17	6.07	10	2.5	238	6.155	28	1.02	90.17	19	77	4.27	58	10.4	156	4.3	1.388	0.8	13.68	7.3	73
46787	2	57	3	5	1	3.57	0	21.45	2	NA	2	2	318760	0.0587	1	1.44	0	0.0629	1	19	2	67	63752.1	4.4	44	12	20	69	10	3.57	9.6	2.4	203	5.25	29	0.58	51.27	10	85	4.72	95	17	144	4.2	1.356	1.1	18.81	7.1	71
46791	1	24	3	3	6	1.63	0	18.85	1	1	2	2	148202	0.0587	1	323	0	2.24	0	283	2	61	29640.4	4.5	45	11	19	85	14	5	9.5	2.375	178	4.603	26	1.07	94.59	19	108	6	194	34.7	107	4.2	1.356	1.4	23.94	7.1	71
46795	1	21	3	3	6	0.85	0	18.55	1	1	2	2	259563	0.0587	1	1.16	0	0.0629	1	26	2	60	51912.6	4.4	44	17	17	71	7	2.5	9.7	2.425	163	4.215	24	0.73	64.53	12	87	4.83	115	20.6	139	3.9	1.259	1	17.1	6.7	67
46801	1	29	3	4	1	4.66	0	32.48	1	2	2	2	238724	0.0587	1	3.76	0	0.0629	1	89	1	67	47744.9	4.3	43	21	17	52	9	3.21	9.7	2.425	151	3.905	23	1.02	90.17	29	94	5.22	44	7.9	124	5.3	1.711	0.7	11.97	6.5	65
46805	2	80	3	4	2	1.87	0	22.68	1	1	1	1	163811	0.0587	1	1.92	0	0.0629	1	167	2	60	32762.3	4.2	42	15	18	63	15	5.36	9.4	2.35	155	4.008	25	0.78	68.95	12	184	10.21	60	10.7	128	3.4	1.098	1	17.1	6.8	68
46811	1	80	5	4	1	0.28	0	17.34	2	2	2	1	86727.8	0.0587	1	0.6569	1	0.0629	1	54	2	68	17345.6	4	40	18	24	75	19	6.78	9.2	2.3	197	5.094	28	1.11	98.12	56	95	5.27	120	21.5	120	3.6	1.162	1	17.1	7.3	73
46812	2	58	3	5	1	3.29	0	33.33	2	1	2	1	261147	0.0587	1	2.73	0	0.0629	1	26	1	65	52229.4	4	40	24	18	52	17	6.07	9.5	2.375	189	4.888	26	0.72	63.65	13	89	4.94	65	11.6	94	3.8	1.227	0.6	10.26	7.5	75
46819	2	58	1	1	4	0.71	0	41.17	2	2	1	2	50683	0.0587	1	1.97	0	0.0629	1	45	1	66	10136.6	3.6	36	22	19	56	13	4.64	9.2	2.3	153	3.957	28	0.52	45.97	17	207	11.49	55	9.9	179	3.3	1.066	0.7	11.97	7	70
46822	2	80	3	3	3	2.12	0	28.3	1	2	1	1	91717	0.0587	1	0.6569	1	0.0629	1	72	1	61	18343.4	4.4	44	19	17	89	44	15.71	9.2	2.3	112	2.896	19	1.72	152.05	49	97	5.38	61	10.9	163	4	1.292	0.8	13.68	7	70
46823	2	52	3	4	3	5	0	35.5	2	2	2	2	94892.7	0.0587	1	0.6569	1	0.0629	1	50	1	69	18978.5	4.2	42	26	22	95	12	4.28	9.5	2.375	196	5.069	28	0.62	54.81	16	93	5.16	43	7.7	151	4.1	1.324	0.7	11.97	7.3	73
46824	1	37	3	4	5	4.9	0	28.46	1	NA	2	2	177109	0.0587	1	0.6569	1	0.0629	1	116	1	70	35421.9	4.3	43	38	35	73	18	6.43	9.8	2.45	302	7.81	24	0.72	63.65	46	103	5.72	92	16.5	154	3.7	1.195	0.8	13.68	6.9	69
46835	1	49	4	3	1	5	0	25.28	1	1	2	2	131589	0.0587	1	79.7	0	NA	NA	148	2	65	26317.8	4.2	42	28	26	46	8	2.86	9.2	2.3	174	4.5	26	0.79	69.84	53	97	5.38	19	3.4	119	3.1	1.001	0.5	8.55	6.9	69
46836	2	53	3	5	3	5	0	28.96	2	1	2	2	314408	0.0587	1	1.06	0	0.0629	1	107	2	62	62881.6	4.5	45	19	20	98	12	4.28	9.1	2.275	199	5.146	22	0.66	58.34	19	93	5.16	71	12.7	130	3.8	1.227	0.5	8.55	7.9	79
46846	2	78	3	1	1	1.09	0	25.02	2	2	2	2	30429.1	0.0587	1	0.6569	1	0.0629	1	7	2	66	6085.81	3.9	39	33	36	95	10	3.57	9.2	2.3	183	4.732	25	0.6	53.04	40	85	4.72	94	16.8	155	3.3	1.066	0.7	11.97	7.8	78
46864	2	46	3	4	1	2.49	0	22.41	2	1	2	2	280531	0.0587	1	124	0	0.0629	1	168	1	64	56106.1	4.4	44	22	24	53	13	4.64	9.2	2.3	240	6.206	24	0.72	63.65	22	79	4.39	149	26.7	124	3.4	1.098	1.1	18.81	7.2	72
46871	1	22	3	3	5	0.84	0	71.83	1	1	2	2	129697	0.0587	1	6.19	0	0.0629	1	186	1	61	25939.4	3.6	36	33	21	80	10	3.57	9.7	2.425	168	4.344	26	0.72	63.65	34	94	5.22	47	8.4	145	4.5	1.453	0.5	8.55	7.3	73
46874	2	80	3	3	2	4.75	0	32.25	2	1	2	1	89944.5	0.0587	1	1.41	0	0.0629	1	124	1	63	17988.9	4.4	44	29	35	111	40	14.28	9.5	2.375	133	3.439	24	1.12	99.01	17	90	5	67	12	137	4.6	1.485	1.1	18.81	7.9	79
46880	1	33	3	5	1	2.99	0	33.48	2	NA	2	2	194388	0.0587	1	51.5	0	0.691	0	204	2	74	38877.6	4.6	46	35	22	64	13	4.64	9.9	2.475	207	5.353	27	0.91	80.44	48	96	5.33	144	25.8	116	3.3	1.066	0.9	15.39	7.2	72
46883	2	55	1	2	1	3.13	0	26.92	2	1	2	2	32138	0.0587	1	4.34	0	0.0629	1	84	2	63	6427.61	4.4	44	40	30	96	14	5	9.7	2.425	238	6.155	27	0.59	52.16	47	84	4.66	127	22.7	142	3.6	1.162	1	17.1	7.2	72
46884	2	23	3	2	5	1.44	0	31.57	2	1	2	2	179974	0.0587	1	2.07	0	0.0629	1	204	2	59	35994.9	4.4	44	15	18	68	16	5.71	9.3	2.325	157	4.06	28	0.64	56.58	14	66	3.66	25	4.5	101	4	1.292	0.2	3.42	6.9	69
46887	2	21	4	2	5	1.57	0	26.95	1	1	2	2	84402	0.0587	1	2.74	0	0.0629	1	151	1	59	16880.4	4.4	44	22	32	54	5	1.79	9.2	2.3	202	5.224	23	0.72	63.65	17	69	3.83	40	7.2	158	3	0.969	0.5	8.55	7.1	71
46893	2	21	3	4	5	0.29	0	17.84	2	1	2	2	267880	0.0587	1	2.75	0	0.0629	1	235	2	67	53576	4.3	43	24	23	44	15	5.36	9.9	2.475	167	4.319	22	0.62	54.81	11	72	4	130	23.3	94	3.6	1.162	1.4	23.94	7.5	75
46897	2	36	3	4	1	1.75	0	29.85	1	1	2	2	209567	0.0587	1	0.6569	1	0.0629	1	45	1	63	41913.3	4.2	42	15	23	48	9	3.21	9.1	2.275	179	4.629	24	0.72	63.65	13	86	4.77	237	42.4	137	3.3	1.066	1.1	18.81	6.8	68
46898	2	80	3	2	2	1.44	0	23.55	2	2	2	1	156555	0.0587	1	4.41	0	0.0629	1	84	2	63	31311	4.3	43	17	29	72	14	5	9.8	2.45	267	6.905	27	0.79	69.84	14	106	5.88	54	9.7	160	3.8	1.227	0.9	15.39	6.8	68
46899	1	56	1	5	1	5	0	30.24	1	1	2	1	28616.6	0.0587	1	0.6569	1	0.0629	1	26	1	65	5723.33	3.9	39	27	21	73	12	4.28	8.9	2.225	169	4.37	23	0.92	81.33	11	102	5.66	48	8.6	147	3	0.969	0.5	8.55	6.2	62
46901	1	40	2	3	1	3.52	0	26.55	2	1	2	2	55623.1	0.0587	1	1.52	0	0.0629	1	81	1	73	11124.6	4.3	43	52	31	82	14	5	9.6	2.4	278	7.189	28	0.86	76.02	48	93	5.16	42	7.5	112	3.2	1.033	0.6	10.26	7.5	75
46907	1	58	2	1	5	0.75	0	27.1	1	1	1	1	38424.9	0.0587	1	5.75	0	0.0629	1	275	2	61	7684.98	4.1	41	29	25	68	9	3.21	9	2.25	227	5.87	26	0.84	74.26	55	96	5.33	114	20.4	133	3.2	1.033	0.8	13.68	7	70
46916	2	75	4	2	4	1.27	1	34.7	2	2	2	1	45355.1	0.0587	1	1.94	0	0.0629	1	153	1	59	9071.02	4	40	29	30	98	21	7.5	9.1	2.275	188	4.862	23	1.52	134.37	17	88	4.88	85	15.2	244	3.8	1.227	0.8	13.68	6.6	66
46918	1	40	1	4	5	5	0	45.85	2	1	2	1	80583	0.0587	1	3.97	0	0.0629	1	213	2	70	16116.6	4.2	42	27	23	87	15	5.36	9.5	2.375	154	3.982	27	0.94	83.1	23	80	4.44	70	12.5	147	3.9	1.259	0.7	11.97	7.6	76
46922	2	52	2	1	2	1.31	0	25.44	1	2	2	1	31303.1	0.0587	1	25.8	0	0.0629	1	216	1	62	6260.62	4.2	42	37	51	69	12	4.28	9.4	2.35	179	4.629	27	0.72	63.65	37	94	5.22	122	21.9	165	3.2	1.033	1.1	18.81	6.8	68
46925	2	37	3	4	1	4.01	0	27.07	2	1	2	2	321661	0.0587	1	1.63	0	0.0629	1	19	2	63	64332.1	4.5	45	14	16	55	9	3.21	9.3	2.325	208	5.379	24	0.73	64.53	9	94	5.22	50	9	108	3.3	1.066	0.6	10.26	7.9	79
46926	1	73	2	3	1	1.93	0	27.46	1	1	3	1	30590.3	0.0587	1	18.2	0	0.147	0	126	2	66	6118.06	4.4	44	18	20	48	22	7.85	9.6	2.4	199	5.146	25	1.36	120.22	17	87	4.83	109	19.5	97	2.9	0.936	0.8	13.68	7.2	72
46935	1	31	1	3	5	2.52	0	23.94	2	1	2	2	80189.8	0.0587	1	1.01	0	0.0629	1	203	1	62	16038	4.5	45	28	28	52	13	4.64	9.4	2.35	204	5.275	23	0.72	63.65	32	58	3.22	105	18.8	154	4.2	1.356	0.6	10.26	7.3	73
46951	1	78	3	1	2	1.15	0	15.25	1	1	2	2	114202	0.0587	1	14.7	0	0.0629	1	96	2	60	22840.3	4.1	41	19	28	96	16	5.71	9.1	2.275	167	4.319	23	0.86	76.02	22	94	5.22	30	5.4	198	3.8	1.227	0.7	11.97	9.1	91
46952	2	22	1	5	5	0.77	0	23.34	2	1	2	2	55690.3	0.0587	1	0.6569	1	0.0629	1	41	2	68	11138.1	4.1	41	15	22	55	11	3.93	9.7	2.425	154	3.982	23	0.9	79.56	10	89	4.94	111	19.9	86	4.8	1.55	0.8	13.68	7.4	74
46961	2	74	3	1	2	1.14	0	36.15	1	2	3	1	133869	0.0587	1	0.6569	1	0.0629	1	74	2	61	26773.8	3.9	39	17	26	48	17	6.07	9	2.25	237	6.129	26	0.85	75.14	19	114	6.33	56	10	118	4	1.292	0.8	13.68	6.6	66
46963	2	80	4	4	3	1.35	0	30.5	2	1	1	2	46033.8	0.0587	1	2.63	0	0.0629	1	37	2	64	9206.75	4.6	46	28	31	61	18	6.43	10.4	2.6	215	5.56	20	0.87	76.91	19	83	4.61	61	10.9	191	3.7	1.195	0.5	8.55	7.3	73
46966	1	29	2	5	6	1.57	0	19.7	1	1	2	2	97212.3	0.0587	1	9.47	0	0.0629	1	117	1	68	19442.5	4.7	47	18	17	104	12	4.28	9.6	2.4	198	5.12	21	0.82	72.49	20	80	4.44	161	28.8	128	3.9	1.259	1	17.1	7.4	74
46968	1	21	4	2	6	0.91	0	40.82	2	1	2	2	64797.6	0.0587	1	4.38	0	0.0629	1	266	2	68	12959.5	4.2	42	24	28	56	10	3.57	9.7	2.425	174	4.5	26	1.18	104.31	13	93	5.16	98	17.6	156	3.9	1.259	0.7	11.97	7.2	72
46969	1	45	5	4	1	1.49	1	37.1	2	2	1	1	340966	0.0587	1	0.6569	1	0.0629	1	86	1	69	68193.3	4.3	43	25	26	113	26	9.28	9.6	2.4	259	6.698	26	1.12	99.01	46	232	12.88	135	24.2	157	3.2	1.033	1.1	18.81	7.1	71
46972	2	66	3	3	3	1.46	0	22.1	2	1	2	1	166392	0.0587	1	0.6569	1	0.0629	1	82	2	64	33278.5	4	40	22	24	90	17	6.07	10.1	2.525	240	6.206	24	0.82	72.49	17	94	5.22	118	21.1	152	4.2	1.356	0.8	13.68	7.3	73
46973	1	33	4	4	5	0.5	0	20.14	1	1	2	2	74069.1	0.0587	1	2.02	0	0.0629	1	268	1	74	14813.8	4.2	42	27	23	39	6	2.14	9.2	2.3	176	4.551	23	1.07	94.59	33	79	4.39	50	9	99	3.4	1.098	0.6	10.26	7	70
46979	2	61	3	3	1	2.14	0	28.15	2	2	2	2	227347	0.272	0	85.8	0	0.356	0	30	2	60	45469.4	4.1	41	14	19	97	12	4.28	9.1	2.275	240	6.206	25	0.65	57.46	15	97	5.38	74	13.3	125	3.7	1.195	0.7	11.97	6.7	67
46983	1	70	3	3	1	1.53	1	31	2	2	2	2	103374	0.0587	1	0.6569	1	0.0629	1	118	2	67	20674.9	4.7	47	27	35	77	18	6.43	8.9	2.225	196	5.069	24	1.02	90.17	33	104	5.77	93	16.7	161	2.5	0.807	0.8	13.68	7.7	77
46988	1	34	3	3	1	1.02	0	39.87	1	NA	2	2	67535.1	0.0587	1	224	0	1.25	0	123	1	64	13507	3.8	38	62	32	73	15	5.36	8.9	2.225	187	4.836	24	0.82	72.49	59	100	5.55	53	9.5	199	2.9	0.936	0.9	15.39	6.8	68
46992	1	61	2	4	3	1.45	0	34.49	1	1	2	1	19620.1	0.0587	1	1.71	0	0.0629	1	120	1	60	3924.01	4.5	45	35	33	86	21	7.5	10.1	2.525	148	3.827	20	1.22	107.85	65	117	6.49	107	19.2	111	3.7	1.195	0.5	8.55	7.2	72
46996	2	77	3	4	2	1.3	0	30.87	2	2	1	1	74327.1	0.0587	1	1.13	0	0.0629	1	154	2	62	14865.4	4	40	19	25	73	19	6.78	9	2.25	157	4.06	30	0.94	83.1	18	115	6.38	83	14.9	148	4.2	1.356	0.7	11.97	7.1	71
46997	2	41	2	2	3	1.45	0	28.62	2	1	2	2	107686	0.0587	1	4.84	0	0.0629	1	137	1	72	21537.3	4.3	43	27	22	43	18	6.43	9.7	2.425	219	5.663	24	0.62	54.81	22	89	4.94	80	14.3	103	3.9	1.259	0.5	8.55	7.2	72
46998	2	23	1	4	6	0.7	0	22.32	2	2	2	2	66667.3	0.152	0	398	0	3.57	0	189	2	72	13333.5	4.7	47	35	28	68	8	2.86	9.4	2.35	198	5.12	25	0.44	38.9	20	84	4.66	104	18.6	94	4.2	1.356	0.6	10.26	8.2	82
47004	1	39	4	3	5	2.78	0	33.49	1	1	2	1	62500.5	0.0587	1	0.6569	1	0.0629	1	43	1	59	12500.1	4.2	42	24	18	70	11	3.93	9.1	2.275	184	4.758	24	0.92	81.33	24	91	5.05	52	9.3	116	2.7	0.872	0.8	13.68	6.7	67
47005	1	53	3	1	1	1.29	0	33.97	1	1	1	2	92795.2	0.0587	1	0.6569	1	0.0629	1	108	2	59	18559	4.1	41	22	22	63	9	3.21	9.1	2.275	146	3.776	22	0.61	53.92	23	119	6.61	102	18.3	135	3.4	1.098	0.8	13.68	6.8	68
47014	1	61	4	4	1	4.72	0	31.36	1	2	1	2	16125.1	0.0587	1	1.3	0	0.0629	1	281	2	70	3225.02	4.2	42	17	21	79	9	3.21	9.7	2.425	182	4.707	23	0.85	75.14	27	159	8.83	83	14.9	126	3.7	1.195	0.8	13.68	7.2	72
47025	2	57	3	4	6	3.92	0	21.26	1	1	2	2	77057.8	0.0587	1	0.6569	1	0.0629	1	12	1	65	15411.6	4.4	44	27	27	47	5	1.79	9.4	2.35	213	5.508	23	0.62	54.81	14	95	5.27	137	24.5	135	3.6	1.162	1.6	27.36	6.9	69
47036	1	21	4	4	5	1.7	0	28.42	2	1	2	2	67127.3	0.0587	1	4.08	0	0.0629	1	47	2	64	13425.5	4.7	47	14	19	66	15	5.36	9.6	2.4	161	4.163	23	0.92	81.33	19	84	4.66	62	11.1	112	3.7	1.195	0.8	13.68	7.4	74
47041	2	33	1	2	6	1.74	0	29.22	2	1	2	2	45968	0.0587	1	0.6569	1	0.0629	1	144	1	70	9193.61	3.9	39	71	49	82	10	3.57	9.1	2.275	161	4.163	21	0.52	45.97	48	90	5	77	13.8	103	3.3	1.066	0.5	8.55	7	70
47044	2	66	3	4	3	2.14	0	30.27	1	1	2	2	212057	0.0587	1	0.6569	1	0.0629	1	59	2	71	42411.4	3.8	38	12	20	75	19	6.78	9.4	2.35	218	5.637	30	0.82	72.49	30	134	7.44	48	8.6	109	3.6	1.162	0.3	5.13	6.9	69
47047	2	26	3	5	1	5	0	23.89	2	1	2	2	304648	0.0587	1	0.6569	1	0.0629	1	148	1	69	60929.6	3.9	39	13	19	44	5	1.79	9.1	2.275	148	3.827	24	0.72	63.65	14	78	4.33	92	16.5	99	4.1	1.324	0.7	11.97	6.5	65
47050	2	37	1	2	5	0.3	0	21.65	2	1	2	2	70963.4	0.0587	1	0.6569	1	0.0629	1	39	1	71	14192.7	4.2	42	20	14	50	5	1.79	9.6	2.4	132	3.414	25	0.72	63.65	29	76	4.22	104	18.6	102	4.5	1.453	0.3	5.13	6.9	69
47053	1	58	3	3	3	0.98	1	21.8	1	1	2	1	83695.4	0.0587	1	2	0	0.0629	1	139	1	61	16739.1	4.6	46	20	37	144	11	3.93	9.9	2.475	151	3.905	24	0.92	81.33	64	158	8.77	94	16.8	96	3.4	1.098	0.9	15.39	7.8	78
47069	1	49	3	3	1	0.51	1	35.42	1	1	1	1	88266.2	0.0587	1	13.2	0	0.0629	1	210	2	60	17653.2	3.8	38	28	25	89	7	2.5	9.1	2.275	145	3.75	24	0.73	64.53	33	115	6.38	26	4.7	130	4	1.292	0.7	11.97	6.5	65
47087	2	63	2	5	1	5	0	31.31	2	1	2	2	32072.5	0.0587	1	0.6569	1	0.0629	1	33	1	72	6414.5	4.2	42	26	31	64	12	4.28	9.3	2.325	238	6.155	26	0.82	72.49	22	86	4.77	69	12.4	152	4.4	1.421	0.6	10.26	7	70
47097	1	60	2	4	3	1.14	0	29.38	1	1	2	2	15500.2	0.0587	1	1.27	0	0.0629	1	243	2	70	3100.05	4.3	43	34	32	64	13	4.64	9.6	2.4	203	5.25	23	0.96	84.86	37	79	4.39	78	14	165	3.5	1.13	0.6	10.26	7.3	73
47126	1	24	3	3	5	2.31	0	33.12	1	1	2	2	302761	0.0587	1	25	0	0.339	0	143	2	66	60552.2	4.3	43	35	30	81	12	4.28	10	2.5	155	4.008	26	0.7	61.88	32	74	4.11	67	12	135	4	1.292	0.6	10.26	7.8	78
47132	1	69	2	5	1	4.64	0	29.82	1	1	2	2	25694.1	0.0587	1	5.11	0	0.0629	1	168	2	66	5138.82	4.3	43	14	17	89	16	5.71	9.2	2.3	283	7.318	27	0.86	76.02	24	110	6.11	141	25.3	107	3.8	1.227	0.8	13.68	7.4	74
47146	1	40	1	4	1	0.7	0	26.57	2	1	2	2	59679.3	0.0587	1	1.62	0	0.0629	1	84	2	64	11935.9	4.7	47	27	23	61	15	5.36	9.8	2.45	206	5.327	26	0.78	68.95	17	85	4.72	113	20.2	134	3.4	1.098	0.6	10.26	7.5	75
47150	1	34	2	4	1	2.48	1	30.77	2	1	2	2	86978	0.0587	1	1.83	0	0.0629	1	170	2	62	17395.6	4.1	41	17	21	65	12	4.28	8.8	2.2	213	5.508	24	0.78	68.95	17	80	4.44	99	17.7	73	3	0.969	0.6	10.26	7.6	76
47152	2	29	2	3	1	1.69	0	23.85	2	2	2	2	53858	0.0587	1	1.27	0	0.0629	1	58	1	62	10771.6	4.3	43	17	22	66	10	3.57	9.6	2.4	187	4.836	23	0.52	45.97	14	85	4.72	60	10.7	117	4.2	1.356	0.5	8.55	7.6	76
47154	1	65	3	5	2	5	0	43.45	1	1	2	1	173930	0.0587	1	14.1	0	0.131	0	84	1	60	34786.1	4.3	43	45	41	65	24	8.57	9.5	2.375	159	4.112	21	1.42	125.53	20	84	4.66	77	13.8	112	3.2	1.033	0.9	15.39	6.8	68
47158	1	49	3	5	1	5	0	27.13	1	1	2	2	220512	0.0587	1	2.56	0	0.0629	1	185	1	70	44102.5	4.5	45	26	23	68	17	6.07	9.7	2.425	241	6.232	23	0.82	72.49	30	109	6.05	87	15.6	120	3.7	1.195	0.8	13.68	7.6	76
47159	2	47	5	2	1	4.24	0	37.89	1	1	2	1	296944	0.0587	1	83.6	0	0.914	0	157	1	60	59388.9	4.6	46	47	40	73	10	3.57	9.9	2.475	266	6.879	23	0.92	81.33	191	93	5.16	81	14.5	139	4.1	1.324	0.4	6.84	7.1	71
47175	1	68	3	5	1	5	0	27.81	2	1	2	1	173930	0.0587	1	0.6569	1	0.0629	1	227	1	60	34786.1	4.8	48	30	36	63	12	4.28	9.7	2.425	131	3.388	23	1.22	107.85	29	101	5.61	134	24	164	3.3	1.066	0.9	15.39	6.9	69
47183	2	37	3	5	1	4.84	0	19.53	1	1	2	2	160315	0.0587	1	1.54	0	0.0629	1	51	1	60	32063.1	4.5	45	14	22	35	9	3.21	9.7	2.425	210	5.431	22	0.82	72.49	14	72	4	60	10.7	104	4.5	1.453	0.7	11.97	7.7	77
47186	2	60	4	5	1	2.18	0	23.3	1	1	2	2	39225	0.0587	1	27.3	0	0.0629	1	93	1	68	7845.01	4.5	45	12	19	99	9	3.21	9.4	2.35	162	4.189	27	1.02	90.17	16	76	4.22	92	16.5	117	5.1	1.647	0.8	13.68	6.4	64
47204	2	20	2	3	5	2.28	1	26.21	1	2	2	2	67960.2	0.0587	1	15.1	0	0.0629	1	281	1	68	13592	4.2	42	22	20	60	6	2.14	9.2	2.3	188	4.862	23	0.72	63.65	17	90	5	91	16.3	91	3	0.969	0.6	10.26	7.2	72
47205	2	29	4	3	5	0.79	0	26.96	2	2	2	2	37229	0.0587	1	4.86	0	0.0629	1	274	1	68	7445.81	4	40	25	26	67	7	2.5	9.2	2.3	167	4.319	22	0.62	54.81	25	87	4.83	45	8.1	128	3.8	1.227	0.5	8.55	6.7	67
47210	2	80	4	5	2	1.46	0	29.68	1	2	1	1	52464.2	1.35	0	5.38	0	0.0629	1	106	1	67	10492.8	3.5	35	21	29	191	50	17.85	9	2.25	257	6.646	24	2.52	222.77	14	105	5.83	64	11.5	203	4.8	1.55	0.7	11.97	7.1	71
47222	2	66	2	2	1	1.46	0	26.46	2	1	2	2	17909.2	0.0587	1	2.44	0	0.0629	1	101	1	60	3581.84	4.4	44	17	19	96	19	6.78	9.8	2.45	227	5.87	23	0.82	72.49	15	100	5.55	63	11.3	124	5	1.615	0.6	10.26	6.9	69
47223	1	39	1	3	1	1.97	0	32.07	2	1	2	2	82878.7	0.0587	1	28	0	0.159	0	228	1	68	16575.7	4.4	44	46	38	84	13	4.64	9.2	2.3	241	6.232	25	1.02	90.17	44	91	5.05	68	12.2	139	3.5	1.13	0.8	13.68	7.5	75
47226	1	39	2	3	1	2.04	0	29.76	2	1	2	2	88320.3	0.0587	1	0.6569	1	0.0629	1	87	2	62	17664.1	4.7	47	34	23	74	15	5.36	9.1	2.275	151	3.905	21	0.89	78.68	32	92	5.11	111	19.9	146	2.7	0.872	0.5	8.55	7.6	76
47230	1	79	3	3	1	2.5	1	29.66	1	1	2	2	93315.6	0.0587	1	0.6569	1	0.0629	1	127	2	62	18663.1	4.3	43	30	34	39	18	6.43	9.1	2.275	152	3.931	27	1.02	90.17	11	141	7.83	96	17.2	134	3.7	1.195	1.5	25.65	6.7	67
47246	2	30	3	3	6	5	0	19.23	1	1	2	2	200080	0.0587	1	16.7	0	0.0629	1	211	1	63	40016	4	40	17	20	44	7	2.5	9.3	2.325	185	4.784	23	0.72	63.65	15	85	4.72	90	16.1	102	4.1	1.324	0.7	11.97	7.2	72
47255	2	37	2	3	5	4.08	0	26.49	2	1	2	2	49584	0.0587	1	2.23	0	0.0629	1	154	1	62	9916.81	3.5	35	17	20	65	12	4.28	9.4	2.35	236	6.103	21	0.62	54.81	14	86	4.77	46	8.2	114	3.7	1.195	0.4	6.84	6.8	68
47258	1	61	4	2	1	4.14	0	19.37	1	1	2	2	23003	0.0587	1	29	0	0.546	0	120	1	68	4600.6	4.2	42	23	47	64	11	3.93	8.8	2.2	150	3.879	22	0.92	81.33	22	86	4.77	70	12.5	241	3.4	1.098	1	17.1	8.2	82
47259	1	34	3	4	6	5	0	26.77	2	1	2	2	347458	2.07	0	3980	0	24.2	0	122	2	61	69491.5	4.5	45	16	21	50	10	3.57	9.5	2.375	228	5.896	26	1.06	93.7	13	105	5.83	113	20.2	130	3.5	1.13	0.9	15.39	7.7	77
47264	2	80	3	2	2	2.5	0	22.58	2	2	2	1	86606.1	0.0587	1	3.21	0	0.0629	1	229	2	60	17321.2	3.8	38	19	28	44	14	5	9.5	2.375	260	6.724	21	1.17	103.43	7	120	6.66	82	14.7	167	4.7	1.518	0.5	8.55	6.5	65
47265	2	69	2	3	1	1.93	0	25.69	1	1	3	1	22104.7	0.0587	1	14.5	0	0.0629	1	57	2	66	4420.94	3.9	39	19	17	76	21	7.5	9.6	2.4	140	3.62	24	0.93	82.21	13	98	5.44	53	9.5	107	3.4	1.098	0.6	10.26	7.5	75
47270	2	48	3	1	1	0.95	0	37.69	1	1	1	1	100855	0.0587	1	0.932	0	0.0629	1	36	1	59	20171.1	3.5	35	20	21	111	7	2.5	9.3	2.325	245	6.336	24	0.82	72.49	36	221	12.27	27	4.8	194	3.5	1.13	0.3	5.13	6.5	65
47271	2	80	3	5	2	3.43	0	28.15	1	1	1	2	98238	0.0587	1	10.8	0	0.0629	1	104	1	63	19647.6	4.6	46	19	31	51	32	11.42	9.5	2.375	187	4.836	26	1.32	116.69	13	113	6.27	68	12.2	79	3	0.969	1.1	18.81	7.3	73
47274	2	62	1	4	3	5	0	39.76	2	1	1	1	16261.5	0.0587	1	1.12	0	0.0629	1	71	1	65	3252.29	3.7	37	14	18	86	15	5.36	9.4	2.35	219	5.663	28	0.72	63.65	30	111	6.16	61	10.9	139	3.8	1.227	0.6	10.26	7.2	72
47285	1	23	2	2	6	0.66	0	30.65	1	1	2	2	129674	0.0587	1	1.72	0	0.0629	1	159	2	63	25934.9	4.5	45	52	38	85	11	3.93	9.5	2.375	182	4.707	26	0.98	86.63	33	90	5	76	13.6	123	4.3	1.388	1.1	18.81	7.1	71
47289	2	40	4	2	5	0.69	0	22.74	1	1	2	2	83956.4	0.0587	1	8.39	0	0.0629	1	268	1	61	16791.3	4.7	47	20	27	119	8	2.86	10	2.5	213	5.508	22	0.92	81.33	15	88	4.88	113	20.2	122	3.7	1.195	0.7	11.97	8.2	82
47291	1	31	3	5	6	2.35	0	25.3	1	1	2	2	66199	0.0587	1	10.3	0	0.0629	1	118	1	60	13239.8	4.6	46	20	22	54	15	5.36	9.5	2.375	216	5.586	23	1.32	116.69	22	83	4.61	70	12.5	146	5	1.615	1.1	18.81	7.2	72
47297	1	29	3	5	5	4.33	0	24.2	1	1	2	2	201404	0.0587	1	1.72	0	0.0629	1	282	2	69	40280.8	4.7	47	19	18	51	12	4.28	9.7	2.425	143	3.698	27	1.06	93.7	7	84	4.66	83	14.9	99	3.4	1.098	1.5	25.65	7	70
47303	2	56	2	1	1	3.11	0	33.6	2	1	2	2	31743	0.0587	1	3.1	0	0.0629	1	91	1	62	6348.59	4.3	43	20	26	96	17	6.07	9	2.25	211	5.456	22	0.72	63.65	10	100	5.55	53	9.5	162	4.1	1.324	0.4	6.84	7.6	76
47304	2	56	3	4	1	0.7	0	32.8	1	1	1	2	76154.5	0.0587	1	69.9	0	0.554	0	159	2	60	15230.9	4	40	20	16	72	8	2.86	9.1	2.275	162	4.189	25	0.56	49.5	22	148	8.22	99	17.7	133	4.5	1.453	0.8	13.68	6.7	67
47305	1	39	2	2	5	5	1	21.92	1	1	2	2	113613	0.0587	1	117	0	0.728	0	129	1	72	22722.5	4.5	45	35	42	47	15	5.36	9.3	2.325	195	5.043	24	1.02	90.17	56	87	4.83	93	16.7	167	3.3	1.066	1.2	20.52	7.5	75
47308	2	61	4	2	5	0.76	0	22.81	1	2	1	1	37727.1	0.0587	1	22.3	0	0.0629	1	21	1	68	7545.41	3.9	39	11	13	147	11	3.93	9.3	2.325	212	5.482	25	0.82	72.49	22	559	31.03	59	10.6	121	3.8	1.227	0.5	8.55	7	70
47309	2	64	1	4	4	0	0	32.58	1	2	1	2	17510.3	0.0587	1	3.47	0	0.0629	1	96	1	74	3502.05	4.1	41	21	23	52	12	4.28	9.7	2.425	123	3.181	25	0.71	62.76	9	106	5.88	63	11.3	122	3.4	1.098	0.8	13.68	7	70
47318	1	53	1	2	1	1.79	0	27.08	2	1	1	1	28525.4	0.0587	1	133	0	1.08	0	150	2	64	5705.08	4.3	43	26	22	62	16	5.71	9.2	2.3	261	6.749	26	0.83	73.37	28	119	6.61	149	26.7	147	3.6	1.162	0.8	13.68	7.3	73
47319	2	62	1	4	1	2.14	0	34.86	2	2	2	2	29410.8	0.0587	1	16.7	0	0.0629	1	215	2	65	5882.17	4.1	41	23	25	86	12	4.28	9	2.25	186	4.81	25	0.63	55.69	21	98	5.44	93	16.7	164	3.5	1.13	0.6	10.26	7.1	71
47321	2	75	2	1	2	1.45	0	30.2	1	2	2	1	22284.4	0.0587	1	24.4	0	0.0629	1	40	1	62	4456.87	4	40	19	23	60	19	6.78	9.3	2.325	159	4.112	30	0.62	54.81	23	126	6.99	28	5	168	4.5	1.453	0.5	8.55	6.8	68
47322	1	74	1	1	3	1.18	0	35.24	1	1	2	2	31337.6	0.0587	1	0.6569	1	0.0629	1	163	1	69	6267.51	4.3	43	16	23	90	15	5.36	9.1	2.275	232	6	26	0.82	72.49	30	114	6.33	115	20.6	162	3.4	1.098	1	17.1	7.9	79
47329	2	22	3	4	5	3.92	0	22.15	2	1	2	2	271257	0.0587	1	1.26	0	0.0629	1	149	2	63	54251.5	5.1	51	11	17	46	9	3.21	9.8	2.45	169	4.37	26	0.95	83.98	16	81	4.5	95	17	97	3.8	1.227	1.2	20.52	7.3	73
47335	1	76	3	1	1	0.94	0	24.36	1	1	1	1	36799.5	0.0587	1	1.51	0	0.0629	1	117	2	59	7359.9	3.9	39	11	20	97	31	11.07	9.5	2.375	210	5.431	20	2.57	227.19	32	95	5.27	58	10.4	101	3.6	1.162	0.4	6.84	6.7	67
47337	2	48	4	3	1	0.68	0	44.93	1	2	2	1	79383.4	0.0587	1	2.38	0	0.0629	1	145	2	67	15876.7	3.8	38	13	17	76	14	5	10	2.5	225	5.819	25	0.74	65.42	19	96	5.33	23	4.1	131	4.2	1.356	0.6	10.26	7.8	78
47340	1	32	4	3	5	2.84	0	33.65	1	1	2	2	47334.5	0.0587	1	23.7	0	0.0629	1	395	1	68	9466.89	4.4	44	31	31	86	14	5	9.5	2.375	210	5.431	26	0.82	72.49	21	97	5.38	77	13.8	192	4.3	1.388	0.5	8.55	7.3	73
47343	1	80	3	4	3	1.67	0	32.35	1	1	2	1	89572.3	0.0587	1	1.98	0	0.0629	1	221	1	69	17914.5	3.7	37	20	22	115	22	7.85	8.7	2.175	146	3.776	27	1.02	90.17	14	83	4.61	45	8.1	156	3.8	1.227	0.5	8.55	6.5	65
47345	1	61	1	5	1	5	0	21.94	2	1	2	2	29573	0.0587	1	1.02	0	0.0629	1	74	1	66	5914.6	4.4	44	11	15	63	8	2.86	9.2	2.3	245	6.336	28	0.82	72.49	14	90	5	64	11.5	85	3.9	1.259	1.3	22.23	7.4	74
47352	2	66	2	1	1	0.88	0	21.33	2	2	2	1	17909.2	0.0587	1	0.6569	1	0.0629	1	87	2	69	3581.84	4	40	24	28	80	36	12.85	9.5	2.375	259	6.698	15	1.62	143.21	37	145	8.05	69	12.4	130	3.6	1.162	0.8	13.68	7.2	72
47360	1	30	3	2	6	0.4	0	28.73	1	1	2	2	73412.2	0.0587	1	1.7	0	0.0629	1	203	2	59	14682.4	4.5	45	16	22	52	11	3.93	9.5	2.375	229	5.922	25	0.9	79.56	27	70	3.89	83	14.9	120	4.4	1.421	0.7	11.97	7.1	71
47374	2	26	3	5	5	2.74	0	28.81	1	1	2	2	227231	0.0587	1	2.44	0	0.0629	1	222	2	68	45446.2	4.6	46	19	21	44	11	3.93	9.4	2.35	159	4.112	25	0.78	68.95	12	99	5.5	93	16.7	126	4	1.292	0.8	13.68	7.5	75
47389	1	60	4	3	1	5	0	22.48	1	1	2	2	21221	0.0587	1	0.6569	1	0.0629	1	110	1	68	4244.2	4.8	48	21	24	65	6	2.14	9.8	2.45	207	5.353	25	0.82	72.49	23	91	5.05	135	24.2	117	3.7	1.195	0.6	10.26	7.6	76
47395	1	40	3	5	5	5	1	25.78	2	1	2	1	216503	0.0587	1	1.83	0	0.0629	1	227	2	69	43300.6	4.3	43	22	22	93	12	4.28	9.5	2.375	172	4.448	24	0.87	76.91	19	95	5.27	69	12.4	96	3	0.969	0.7	11.97	7	70
47402	1	26	3	5	5	2.02	0	30.27	1	1	2	2	231255	0.0587	1	1.83	0	0.0629	1	102	2	62	46251	4.5	45	33	22	43	20	7.14	9.3	2.325	255	6.594	25	0.89	78.68	41	91	5.05	98	17.6	155	5.2	1.679	0.7	11.97	7.5	75
47405	1	29	4	3	6	1.32	0	28.72	1	1	2	2	61543.8	0.0587	1	10.2	0	1.03	0	247	1	74	12308.8	4.3	43	29	31	55	9	3.21	9.5	2.375	198	5.12	25	1.2	106.08	45	87	4.83	59	10.6	146	4.5	1.453	1	17.1	7.5	75
47413	2	80	3	3	2	1.13	0	20.45	2	1	2	2	99177.7	0.0587	1	17.2	0	0.0629	1	179	1	69	19835.5	4.2	42	19	24	90	19	6.78	9.4	2.35	200	5.172	28	0.72	63.65	14	88	4.88	45	8.1	186	4.4	1.421	0.6	10.26	7	70
47432	2	58	3	5	1	5	0	30.72	2	2	2	2	341707	0.0587	1	1.62	0	0.0629	1	32	2	60	68341.4	3.8	38	16	18	74	13	4.64	9.2	2.3	177	4.577	23	0.93	82.21	20	81	4.5	69	12.4	141	3.5	1.13	0.7	11.97	6.7	67
47434	1	20	4	2	5	3.79	0	23.12	2	2	2	2	79051.5	0.0587	1	3.54	0	0.0629	1	136	1	72	15810.3	4.5	45	26	25	72	10	3.57	9.5	2.375	244	6.31	26	1.12	99.01	30	111	6.16	88	15.8	108	3.6	1.162	0.9	15.39	6.7	67
47455	1	73	3	2	1	5	0	40.7	1	1	1	2	96823.6	0.0587	1	0.6569	1	0.0629	1	184	2	70	19364.7	4	40	819	400	287	15	5.36	10	2.5	176	4.551	23	1.62	143.21	892	91	5.05	91	16.3	246	3.9	1.259	2.6	44.46	6.9	69
47466	2	47	1	3	3	1.73	0	26.58	2	1	2	2	95330.1	0.0587	1	4.51	0	0.0629	1	88	2	65	19066	4.2	42	219	329	109	12	4.28	8.9	2.225	259	6.698	23	0.72	63.65	227	99	5.5	60	10.7	341	2.8	0.904	0.7	11.97	7.2	72
47493	1	43	3	3	1	1.01	0	29.66	1	2	3	1	61839.6	0.0587	1	1.69	0	0.0629	1	178	1	59	12367.9	4.6	46	25	23	62	17	6.07	9.5	2.375	279	7.215	24	0.72	63.65	37	251	13.93	85	15.2	140	3.1	1.001	0.8	13.68	6.9	69
47511	1	71	3	1	3	0.71	0	29.6	1	2	2	1	34169.2	0.0587	1	0.6569	1	0.0629	1	105	2	59	6833.83	4.3	43	29	25	113	18	6.43	10	2.5	159	4.112	24	1	88.4	24	94	5.22	62	11.1	141	3.5	1.13	0.5	8.55	6.9	69
47513	2	50	1	2	6	1.13	0	30.1	2	2	2	2	43665.9	0.0587	1	6.3	0	0.0629	1	111	1	69	8733.18	3.6	36	31	30	94	9	3.21	9	2.25	180	4.655	26	0.62	54.81	18	96	5.33	39	7	147	4.5	1.453	0.5	8.55	6.9	69
47522	1	58	4	4	1	5	0	29.8	1	1	2	2	94250.4	0.0587	1	10.1	0	0.0629	1	114	2	65	18850.1	4.3	43	48	31	53	13	4.64	9.4	2.35	171	4.422	26	0.92	81.33	39	103	5.72	124	22.2	149	3.9	1.259	0.8	13.68	7.9	79
47528	2	40	4	5	3	2.5	0	24.26	1	1	2	2	75250.3	0.0587	1	7.22	0	0.0629	1	490	1	74	15050.1	4.2	42	12	20	41	6	2.14	9	2.25	228	5.896	21	0.77	68.07	15	97	5.38	12	2.1	123	3.6	1.162	0.5	8.55	6.9	69
47532	2	62	3	4	1	4.64	0	30.97	1	1	2	2	166859	0.0587	1	1.14	0	0.0629	1	18	2	63	33371.8	4.2	42	17	21	73	10	3.57	9.1	2.275	210	5.431	24	0.64	56.58	12	81	4.5	51	9.1	129	4.2	1.356	0.6	10.26	6.8	68
47533	2	63	3	5	1	2.92	0	30.58	1	1	2	2	155874	0.592	0	201	0	1.51	0	47	1	67	31174.9	4.4	44	24	23	73	8	2.86	9.4	2.35	173	4.474	26	0.62	54.81	23	92	5.11	79	14.1	159	3.8	1.227	0.8	13.68	7.5	75
47534	1	51	3	4	1	5	0	30.67	1	1	2	2	391385	0.0587	1	2.9	0	0.0629	1	88	2	60	78276.9	4.2	42	29	17	56	8	2.86	10.1	2.525	204	5.275	24	0.9	79.56	32	94	5.22	150	26.9	124	2.9	0.936	1.1	18.81	6.6	66
47544	1	27	1	3	6	0.73	0	21.68	1	1	2	2	123233	0.0587	1	1.08	0	0.0629	1	51	1	66	24646.5	4.5	45	30	24	65	9	3.21	9.5	2.375	209	5.405	29	0.82	72.49	31	93	5.16	93	16.7	125	3.5	1.13	0.9	15.39	7.3	73
47563	1	52	3	3	1	3.07	0	29.26	2	2	2	2	341749	0.0587	1	0.6569	1	0.0629	1	88	2	62	68349.8	4.2	42	23	26	53	16	5.71	8.8	2.2	173	4.474	26	0.81	71.6	15	115	6.38	129	23.1	176	3.1	1.001	1	17.1	6.4	64
47571	1	38	4	3	5	0.71	0	38.04	2	1	2	1	100202	0.0587	1	2.31	0	0.0629	1	248	1	59	20040.3	4.4	44	62	48	57	8	2.86	9.7	2.425	288	7.448	27	1	88.4	44	90	5	48	8.6	150	3.7	1.195	0.6	10.26	8.2	82
47572	2	68	3	2	3	0.59	0	26.06	2	2	2	1	94728.8	0.0587	1	5.91	0	0.0629	1	112	1	71	18945.8	3.8	38	19	24	75	9	3.21	9.7	2.425	234	6.051	23	0.82	72.49	13	110	6.11	45	8.1	124	3.7	1.195	0.6	10.26	6.4	64
47577	1	24	4	2	5	4.29	0	41.54	2	2	2	2	83472.9	0.0587	1	2.68	0	0.0629	1	161	2	67	16694.6	4.1	41	27	21	66	9	3.21	9.7	2.425	192	4.965	25	0.98	86.63	25	83	4.61	114	20.4	127	3.7	1.195	0.9	15.39	7.7	77
47580	2	48	4	2	3	0.51	0	30.7	1	2	2	2	82474.8	0.0587	1	0.6569	1	0.0629	1	98	1	73	16495	4.2	42	23	28	77	16	5.71	9.2	2.3	177	4.577	22	0.72	63.65	20	92	5.11	73	13.1	127	5	1.615	0.5	8.55	7	70
47607	1	51	5	4	1	1.42	1	29.34	1	2	2	1	81982.8	0.0587	1	20.8	0	0.0629	1	201	2	60	16396.6	3.8	38	50	33	107	10	3.57	9	2.25	242	6.258	23	0.83	73.37	35	109	6.05	72	12.9	144	4.3	1.388	0.7	11.97	6.7	67
47619	2	37	1	3	1	1.04	0	25.52	2	2	2	2	49332.1	0.0587	1	0.6569	1	0.0629	1	178	1	62	9866.42	4.3	43	17	23	57	11	3.93	8.9	2.225	197	5.094	25	0.52	45.97	14	89	4.94	59	10.6	147	4.4	1.421	0.4	6.84	6.6	66
47624	2	58	3	3	1	2.19	0	31.88	2	1	2	2	306972	0.0587	1	0.6569	1	0.0629	1	17	1	61	61394.3	4.3	43	18	21	63	15	5.36	9.9	2.475	241	6.232	24	0.62	54.81	20	85	4.72	39	7	121	5.2	1.679	0.9	15.39	6.9	69
47635	1	66	1	4	5	2.98	0	29.16	2	1	2	2	26390.8	0.0587	1	4.39	0	0.0629	1	51	2	66	5278.17	4.4	44	23	20	59	8	2.86	9.6	2.4	172	4.448	24	0.91	80.44	20	85	4.72	90	16.1	102	4	1.292	0.8	13.68	6.9	69
47649	1	33	2	3	1	0.7	0	34.35	2	1	2	2	122008	0.0587	1	3.45	0	0.0629	1	119	1	71	24401.5	4.6	46	32	27	84	9	3.21	9.7	2.425	238	6.155	23	1.02	90.17	30	90	5	109	19.5	152	4.7	1.518	1.3	22.23	7.9	79
47650	2	63	3	5	2	5	0	31.29	1	1	2	1	160645	0.0587	1	12.5	0	0.0629	1	163	2	69	32128.9	3.8	38	49	38	61	23	8.21	9.4	2.35	208	5.379	25	0.86	76.02	28	111	6.16	84	15	144	3.6	1.162	0.7	11.97	7	70
47659	1	43	3	5	1	5	0	27.56	2	NA	2	1	408742	0.0587	1	0.6569	1	0.0629	1	61	2	65	81748.4	4.5	45	17	22	51	11	3.93	9.8	2.45	182	4.707	25	0.93	82.21	22	92	5.11	77	13.8	114	3.9	1.259	1	17.1	7.1	71
47671	2	59	3	3	1	3.41	0	23.56	2	2	2	2	316489	0.0587	1	0.6569	1	0.0629	1	16	2	67	63297.7	4	40	17	20	72	13	4.64	9.3	2.325	209	5.405	25	0.71	62.76	13	81	4.5	62	11.1	129	3.6	1.162	0.5	8.55	6.6	66
47677	2	57	4	2	4	0.57	0	37.68	2	1	2	1	67565.2	0.0587	1	2.17	0	0.0629	1	286	2	64	13513	3.9	39	17	19	59	8	2.86	9.3	2.325	274	7.086	25	0.85	75.14	17	71	3.94	67	12	133	3.4	1.098	0.7	11.97	7.4	74
47678	1	62	1	3	1	2.15	0	28.9	1	1	2	1	27202	0.0587	1	51.5	0	0.435	0	86	1	66	5440.4	4.3	43	25	28	65	9	3.21	9.7	2.425	272	7.034	27	0.82	72.49	41	128	7.11	76	13.6	136	3	0.969	1.1	18.81	7.8	78
47685	1	53	1	1	1	1.24	0	27.75	1	1	2	2	38378.2	0.0587	1	0.979	0	0.0629	1	21	1	66	7675.64	3.9	39	20	19	114	14	5	9.2	2.3	173	4.474	24	0.62	54.81	22	87	4.83	40	7.2	130	4	1.292	0.6	10.26	7.4	74
47699	2	71	4	2	2	2.6	0	16.87	1	1	2	1	41295.6	0.0587	1	13.6	0	0.106	0	107	1	64	8259.12	4.5	45	10	23	73	23	8.21	9.9	2.475	226	5.844	25	1.72	152.05	19	93	5.16	117	21	146	3.5	1.13	0.9	15.39	7.8	78
47715	2	80	3	3	1	5	0	20.09	2	2	2	1	126643	0.0587	1	0.6569	1	0.0629	1	87	2	59	25328.7	3.8	38	19	23	91	28	10	9.3	2.325	205	5.301	26	0.65	57.46	15	95	5.27	50	9	150	2.8	0.904	0.4	6.84	7.3	73
47736	2	36	4	3	1	0.97	0	33.62	1	1	2	2	77021.8	0.0587	1	0.6569	1	0.0629	1	69	2	70	15404.4	4.2	42	11	18	63	5	1.79	9.2	2.3	204	5.275	23	0.79	69.84	21	74	4.11	43	7.7	129	4.2	1.356	0.3	5.13	6.8	68
47740	2	67	3	4	3	3.92	0	38.83	2	2	1	1	167701	0.0587	1	4	0	0.0629	1	84	2	60	33540.3	4.4	44	21	23	86	22	7.85	9.6	2.4	163	4.215	25	0.72	63.65	11	191	10.6	72	12.9	172	3.5	1.13	0.7	11.97	7.1	71
47741	1	51	3	5	1	2.49	1	31.8	2	1	2	2	260872	0.0587	1	120	0	1.05	0	156	1	64	52174.3	4.6	46	26	20	52	18	6.43	9.4	2.35	171	4.422	23	1.12	99.01	26	93	5.16	90	16.1	126	2.9	0.936	2	34.2	7.1	71
47743	2	31	2	4	1	1.36	0	32.79	2	1	2	2	74326.7	0.0587	1	2.04	0	0.0629	1	149	1	71	14865.3	4.1	41	22	19	67	13	4.64	9.7	2.425	210	5.431	19	0.72	63.65	38	103	5.72	32	5.7	117	4.3	1.388	0.5	8.55	7.6	76
47746	2	58	5	5	5	4.81	0	26.15	1	1	2	2	373792	0.0587	1	1.32	0	0.0629	1	12	2	60	74758.4	4.3	43	21	23	59	15	5.36	8.9	2.225	217	5.612	24	0.85	75.14	12	96	5.33	81	14.5	165	3.9	1.259	0.8	13.68	7.4	74
47754	2	70	4	5	1	1.46	0	35.19	2	2	2	1	37184.2	0.0587	1	0.6569	1	0.0629	1	91	1	62	7436.84	4	40	19	25	165	10	3.57	9.7	2.425	164	4.241	26	0.92	81.33	21	87	4.83	90	16.1	141	3.5	1.13	0.6	10.26	6.7	67
47758	2	71	3	5	2	1.32	0	27.57	2	2	2	2	132460	0.0587	1	1.93	0	0.0629	1	113	2	60	26492	4.2	42	13	26	85	11	3.93	8.8	2.2	215	5.56	22	0.84	74.26	111	90	5	90	16.1	118	3.6	1.162	0.5	8.55	7.2	72
47759	1	54	1	3	1	2.42	0	30.35	1	1	2	2	28616.6	0.0587	1	0.6569	1	0.0629	1	183	1	65	5723.33	4.4	44	29	25	79	15	5.36	9.3	2.325	294	7.603	27	0.82	72.49	15	96	5.33	86	15.4	118	3.7	1.195	0.7	11.97	7.8	78
47762	1	32	4	5	6	1.83	0	25.08	2	1	2	2	84390.9	0.0587	1	0.6569	1	0.0629	1	118	2	68	16878.2	4.2	42	17	18	50	11	3.93	9.2	2.3	135	3.491	26	0.81	71.6	16	92	5.11	78	14	116	4.4	1.421	0.8	13.68	7.3	73
47775	1	26	3	1	5	0.86	0	30.65	1	1	2	1	139962	0.0587	1	2.35	0	0.0629	1	119	2	59	27992.4	4.6	46	19	20	72	5	1.79	9.4	2.35	213	5.508	29	0.85	75.14	23	91	5.05	83	14.9	123	4	1.292	0.7	11.97	7.4	74
47800	1	20	1	2	5	2.14	0	27.38	2	1	2	2	112989	0.0587	1	11.2	0	0.0629	1	76	2	66	22597.8	4.3	43	29	21	94	8	2.86	9.7	2.425	169	4.37	25	0.78	68.95	27	110	6.11	59	10.6	139	3.9	1.259	0.8	13.68	7.1	71
47802	2	40	1	4	1	3.68	0	32.62	2	2	2	2	46391.5	0.0587	1	2.68	0	0.0629	1	229	2	66	9278.31	3.9	39	16	17	79	8	2.86	9.2	2.3	268	6.93	23	0.68	60.11	15	89	4.94	31	5.6	143	3.8	1.227	0.5	8.55	6.6	66
47807	2	31	1	2	3	1.01	0	27.23	2	NA	2	2	54573.6	0.0587	1	183	0	0.0629	1	132	2	72	10914.7	4.2	42	890	1034	234	12	4.28	9.5	2.375	147	3.801	25	0.62	54.81	286	81	4.5	130	23.3	661	4.4	1.421	2.5	42.75	7.1	71
47824	1	70	3	4	1	0.97	0	35.88	1	2	2	1	45557	0.0587	1	1.79	0	0.0629	1	60	2	64	9111.4	4.1	41	17	15	64	10	3.57	9.8	2.45	158	4.086	26	0.77	68.07	31	137	7.6	151	27	94	2.9	0.936	0.9	15.39	7	70
47833	1	35	3	3	1	0.69	0	33.59	1	1	2	2	72208.1	0.0587	1	2.41	0	0.0629	1	107	2	63	14441.6	4.4	44	25	16	93	11	3.93	9.1	2.275	201	5.198	26	0.82	72.49	64	95	5.27	52	9.3	119	3	0.969	0.5	8.55	7.4	74
47838	2	27	3	3	6	5	0	25.56	2	1	2	2	291389	0.0587	1	10.3	0	0.0629	1	110	2	61	58277.9	4	40	14	17	48	6	2.14	8.8	2.2	173	4.474	23	0.78	68.95	21	84	4.66	70	12.5	93	3.3	1.066	0.7	11.97	6.6	66
47843	1	32	3	2	3	5	0	32.88	1	1	2	2	234570	0.0587	1	3.08	0	0.0629	1	235	2	60	46914.1	4	40	38	21	81	8	2.86	9.1	2.275	197	5.094	24	1.06	93.7	59	83	4.61	134	24	139	3.3	1.066	1.2	20.52	6.6	66
47846	1	79	3	2	1	1.31	0	38.94	1	1	2	1	36336.8	0.0587	1	0.6569	1	0.0629	1	160	1	60	7267.35	4.1	41	15	20	51	23	8.21	9.6	2.4	210	5.431	29	1.42	125.53	34	93	5.16	72	12.9	126	3	0.969	1.1	18.81	6.4	64
47859	1	47	3	2	1	0.88	0	15.66	1	1	2	2	89224	0.0587	1	31.7	0	0.417	0	87	1	67	17844.8	4.3	43	12	27	78	7	2.5	9.3	2.325	203	5.25	21	0.72	63.65	101	92	5.11	54	9.7	136	3.9	1.259	0.5	8.55	6.7	67
47868	1	72	4	5	1	3.41	0	27.05	1	1	1	1	31494.6	0.0587	1	2.02	0	0.0629	1	62	1	74	6298.92	4.7	47	27	27	50	26	9.28	9.6	2.4	164	4.241	24	1.63	144.09	30	96	5.33	79	14.1	102	4.4	1.421	0.8	13.68	7.8	78
47871	1	29	4	2	6	2.35	0	23.3	2	1	2	1	66409.3	0.0587	1	8.49	0	0.0629	1	315	1	72	13281.9	4.5	45	22	24	91	8	2.86	9.2	2.3	156	4.034	25	0.92	81.33	28	61	3.39	52	9.3	165	3.6	1.162	0.6	10.26	7.7	77
47874	2	79	3	3	2	1.12	0	20.36	1	1	2	1	70067.4	0.0587	1	16.2	0	0.0629	1	29	2	69	14013.5	4.4	44	15	29	55	17	6.07	9.8	2.45	251	6.491	25	0.82	72.49	19	119	6.61	149	26.7	144	4.5	1.453	1.2	20.52	7.4	74
47877	1	55	5	4	4	0.82	0	25.05	2	2	2	2	62482.4	0.0587	1	0.935	0	0.0629	1	172	1	70	12496.5	4.5	45	12	23	53	15	5.36	9.9	2.475	197	5.094	26	0.92	81.33	19	96	5.33	79	14.1	106	3.9	1.259	0.5	8.55	7.6	76
47886	2	74	3	5	2	4.9	0	23	1	1	2	2	90817.7	0.0587	1	0.6569	1	0.0629	1	46	1	67	18163.5	4.1	41	15	22	71	8	2.86	9.6	2.4	197	5.094	28	0.82	72.49	28	105	5.83	144	25.8	137	4.5	1.453	1	17.1	6.6	66
47887	2	80	3	1	1	2.92	0	24.32	1	1	2	1	95933.7	0.0587	1	0.6569	1	0.0629	1	57	1	60	19186.7	4.3	43	12	20	51	11	3.93	9.6	2.4	200	5.172	23	0.82	72.49	15	86	4.77	62	11.1	126	3.1	1.001	1	17.1	6.8	68
47890	1	33	5	5	1	5	0	27.46	2	2	2	1	201478	0.0587	1	8.3	0	0.0629	1	115	1	64	40295.5	4.5	45	31	25	36	13	4.64	9.2	2.3	171	4.422	24	0.92	81.33	14	96	5.33	117	21	115	3	0.969	1.1	18.81	7.4	74
47894	1	43	3	5	1	0.81	0	27.59	1	1	2	2	192760	0.0587	1	2.46	0	0.0629	1	55	1	60	38552	4.5	45	30	28	60	10	3.57	9.2	2.3	200	5.172	23	0.92	81.33	36	60	3.33	101	18.1	119	3.3	1.066	0.7	11.97	7	70
47897	1	26	4	4	5	3.02	0	21.54	2	2	2	2	64633.4	0.0587	1	1.16	0	0.0629	1	221	2	67	12926.7	4.3	43	19	29	44	7	2.5	9.6	2.4	165	4.267	27	0.88	77.79	21	95	5.27	45	8.1	178	3.5	1.13	1.6	27.36	7.7	77
47899	2	39	1	4	1	2.66	0	22.04	2	1	2	2	57750.9	0.0587	1	1.98	0	0.0629	1	317	2	71	11550.2	4.2	42	12	18	35	13	4.64	9	2.25	155	4.008	25	0.78	68.95	5	68	3.77	149	26.7	120	3.6	1.162	0.7	11.97	7.2	72
47931	2	80	3	3	2	2.07	0	36.71	2	2	2	1	98191.3	0.0587	1	53.9	0	0.0629	1	222	2	64	19638.3	3.9	39	20	22	95	14	5	9.5	2.375	189	4.888	26	1.16	102.54	33	134	7.44	79	14.1	133	3.5	1.13	0.7	11.97	7	70
47936	2	46	3	5	1	5	0	24.06	2	1	2	2	390427	0.0587	1	2.62	0	0.0629	1	154	1	71	78085.5	4.3	43	17	18	45	12	4.28	9.2	2.3	188	4.862	25	0.92	81.33	8	90	5	43	7.7	123	3.6	1.162	0.5	8.55	6.3	63
47937	2	60	3	4	1	5	0	28.81	1	2	2	1	251604	0.0587	1	4.21	0	0.0629	1	166	2	60	50320.8	4.2	42	16	24	65	14	5	9.1	2.275	198	5.12	24	0.7	61.88	8	63	3.5	56	10	152	3.4	1.098	0.7	11.97	6.8	68
47939	1	75	4	5	2	5	1	27.61	1	2	1	1	29684.4	0.0587	1	7.52	0	0.129	0	136	1	74	5936.88	3.9	39	13	21	64	18	6.43	9.2	2.3	141	3.646	26	1.42	125.53	10	98	5.44	59	10.6	120	3.9	1.259	0.8	13.68	6.4	64
47951	1	25	1	3	1	3.65	0	34.87	1	1	2	1	74915.1	0.0587	1	1.94	0	0.0629	1	290	1	70	14983	5	50	194	97	64	11	3.93	10	2.5	209	5.405	23	0.82	72.49	59	91	5.05	138	24.7	209	4.3	1.388	1.2	20.52	8	80
47960	1	64	3	3	1	2.64	1	28.38	1	NA	1	1	267358	0.0587	1	20.9	0	0.184	0	92	2	60	53471.6	4.2	42	16	20	66	14	5	9.2	2.3	123	3.181	20	0.87	76.91	11	108	6	86	15.4	114	3.8	1.227	1	17.1	6.8	68
47963	2	60	4	2	2	4.9	0	37.97	2	2	3	2	44215.3	0.0587	1	10.3	0	0.0629	1	259	1	68	8843.06	3.3	33	60	78	71	10	3.57	8.9	2.225	189	4.888	25	0.72	63.65	41	126	6.99	44	7.9	260	4.3	1.388	1	17.1	7.8	78
47977	1	77	3	1	1	1.89	0	22.37	1	1	2	2	126018	0.0587	1	0.6569	1	0.0629	1	71	2	67	25203.6	4.6	46	19	23	66	13	4.64	9.7	2.425	128	3.31	27	0.83	73.37	24	100	5.55	118	21.1	118	3.6	1.162	0.8	13.68	6.6	66
47982	1	45	3	5	1	3.32	0	24.15	2	1	2	2	192760	0.0587	1	0.6569	1	0.0629	1	56	1	60	38552	4.6	46	18	18	51	11	3.93	9.3	2.325	176	4.551	25	0.82	72.49	22	97	5.38	80	14.3	112	3	0.969	0.7	11.97	7	70
47986	1	71	3	4	3	3.93	0	20.56	1	1	1	2	94334.7	0.0587	1	0.6569	1	0.0629	1	116	2	74	18866.9	4.3	43	15	22	61	13	4.64	9.5	2.375	220	5.689	30	0.83	73.37	17	178	9.88	99	17.7	145	4	1.292	0.8	13.68	6.7	67
47988	1	38	2	4	5	1.36	0	31.29	1	1	2	2	77632.6	0.0587	1	3.01	0	0.0629	1	194	1	62	15526.5	4.2	42	22	23	92	11	3.93	9.7	2.425	232	6	25	1.12	99.01	18	86	4.77	52	9.3	144	4.3	1.388	0.7	11.97	7.1	71
47997	2	44	1	3	1	3.23	0	29.22	2	2	2	2	75099.6	0.0587	1	0.6569	1	0.0629	1	11	2	71	15019.9	4.3	43	41	43	75	9	3.21	9.6	2.4	184	4.758	23	0.58	51.27	46	90	5	58	10.4	126	4.7	1.518	0.4	6.84	7.7	77
48003	2	36	3	5	1	5	0	19.96	2	1	2	2	209695	0.0587	1	3.08	0	0.0629	1	63	2	63	41938.9	4.8	48	17	25	34	9	3.21	9.5	2.375	156	4.034	25	0.88	77.79	10	74	4.11	134	24	94	3.4	1.098	1.2	20.52	7.8	78
48005	2	73	3	3	1	1.79	1	31.14	2	2	1	1	141269	0.0587	1	1.43	0	0.0629	1	134	2	61	28253.8	3.6	36	31	32	79	41	14.64	8.7	2.175	268	6.93	26	1.96	173.26	20	111	6.16	71	12.7	188	4	1.292	1	17.1	7.1	71
48006	1	78	3	3	1	2.56	0	28.73	1	1	1	1	117266	0.0587	1	1.57	0	0.0629	1	62	1	67	23453.2	4.4	44	21	20	65	19	6.78	9.8	2.45	166	4.293	25	1.12	99.01	55	92	5.11	75	13.4	99	3	0.969	1.1	18.81	7.1	71
48021	2	58	4	4	2	3.23	0	41.16	1	2	2	1	59220.9	0.0587	1	4.05	0	0.0629	1	253	1	74	11844.2	4.1	41	14	19	80	4	1.43	9.1	2.275	273	7.06	24	0.81	71.6	22	91	5.05	79	14.1	157	3.5	1.13	0.9	15.39	7.5	75
48024	1	35	1	2	1	0.46	0	26.85	1	1	2	2	90580.4	0.0587	1	7.6	0	0.0629	1	52	2	64	18116.1	4.8	48	24	23	48	16	5.71	9.2	2.3	256	6.62	22	1	88.4	29	123	6.83	57	10.2	152	2.8	0.904	0.6	10.26	6.8	68
48028	1	80	3	3	1	1.49	0	25.31	2	2	2	1	68590.7	0.0587	1	9.95	0	0.179	0	46	1	61	13718.1	4	40	16	20	65	21	7.5	9.5	2.375	150	3.879	25	1.12	99.01	20	93	5.16	42	7.5	137	3.8	1.227	0.6	10.26	6.9	69
48051	1	46	3	2	5	1.15	0	34.67	2	1	1	1	77151.2	0.0587	1	1.08	0	0.0629	1	119	2	62	15430.2	4.4	44	33	33	66	13	4.64	9.1	2.275	298	7.706	23	0.86	76.02	102	115	6.38	91	16.3	100	4	1.292	0.6	10.26	8.1	81
48052	2	32	3	4	5	0.88	0	46.44	2	2	2	2	91751.6	0.0587	1	5.07	0	0.0629	1	101	2	59	18350.3	3.8	38	27	20	65	11	3.93	9.3	2.325	187	4.836	23	0.82	72.49	13	83	4.61	48	8.6	127	3.2	1.033	0.3	5.13	7	70
48063	1	44	4	4	3	3.43	0	25.81	2	1	2	2	73182.3	0.0587	1	7.22	0	0.0629	1	229	1	64	14636.5	4.9	49	36	33	80	9	3.21	10	2.5	214	5.534	25	1.12	99.01	54	87	4.83	48	8.6	159	4	1.292	0.7	11.97	7.8	78
48065	1	79	3	1	1	1.43	0	26.97	1	2	1	1	31056.1	0.0587	1	10.6	0	0.164	0	170	1	61	6211.23	4.6	46	22	34	85	30	10.71	10.5	2.625	164	4.241	22	1.32	116.69	23	158	8.77	67	12	187	3.8	1.227	0.8	13.68	8.2	82
48066	2	32	1	5	1	4.66	0	24.05	2	1	2	2	80894.6	0.0587	1	4.76	0	0.0629	1	36	1	66	16178.9	4.5	45	19	21	46	9	3.21	9.4	2.35	216	5.586	25	0.62	54.81	17	106	5.88	123	22	109	3.4	1.098	0.5	8.55	7.2	72
48076	1	70	3	4	1	4.67	0	29.15	1	1	2	1	98166.3	0.0587	1	4.01	0	0.0629	1	104	1	60	19633.3	4.1	41	27	38	75	14	5	9.4	2.35	184	4.758	18	1.02	90.17	26	95	5.27	106	19	152	4	1.292	1.9	32.49	7.1	71
48077	2	39	4	5	1	3.77	0	31.38	2	1	2	2	99160.8	0.0587	1	9.65	0	0.0629	1	69	2	68	19832.2	3.6	36	12	13	58	12	4.28	9.1	2.275	197	5.094	28	0.65	57.46	10	74	4.11	96	17.2	106	4	1.292	0.3	5.13	6.7	67
48087	2	33	4	5	1	3.11	0	33.89	2	2	2	1	96461.3	0.163	0	0.6569	1	0.0629	1	38	2	67	19292.3	4.3	43	37	29	47	8	2.86	9.7	2.425	153	3.957	25	0.72	63.65	17	89	4.94	102	18.3	135	3.8	1.227	0.8	13.68	7.1	71
48088	2	37	2	2	1	1.79	0	36.86	1	1	2	2	48648.5	0.0587	1	2.85	0	0.0629	1	182	1	62	9729.7	4.3	43	52	29	92	17	6.07	9.9	2.475	231	5.974	22	0.92	81.33	45	77	4.27	104	18.6	150	3.4	1.098	0.3	5.13	8.1	81
48089	1	40	3	4	5	5	0	35.04	2	1	2	2	278888	0.0587	1	556	0	6.48	0	138	1	63	55777.6	4.4	44	28	22	51	7	2.5	9.5	2.375	187	4.836	24	0.92	81.33	18	89	4.94	88	15.8	98	3.5	1.13	0.5	8.55	7.2	72
48103	1	49	5	5	1	1.08	0	32.72	2	2	2	2	69141.3	0.0587	1	3.53	0	0.0629	1	60	1	65	13828.3	3.7	37	50	58	150	9	3.21	9.5	2.375	175	4.526	24	0.82	72.49	240	128	7.11	79	14.1	124	3.4	1.098	0.9	15.39	8.9	89
48107	2	25	4	2	5	2.45	0	45.43	2	1	2	2	79791.6	0.0587	1	6.12	0	0.0629	1	267	1	64	15958.3	3.5	35	12	15	61	12	4.28	8.9	2.225	196	5.069	23	0.62	54.81	13	135	7.49	71	12.7	84	4.2	1.356	1	17.1	7.3	73
48125	2	64	1	1	1	0.06	0	28.82	2	NA	2	2	24728.5	0.0587	1	4.23	0	0.0629	1	109	1	66	4945.7	4.7	47	17	17	48	17	6.07	9.6	2.4	264	6.827	30	0.72	63.65	16	93	5.16	78	14	164	5	1.615	0.9	15.39	7.4	74
48135	2	64	3	4	2	0.41	1	23.72	1	1	2	1	79675.3	0.0587	1	0.929	0	0.0629	1	218	2	61	15935.1	4.1	41	19	24	81	16	5.71	9.8	2.45	188	4.862	29	0.98	86.63	14	106	5.88	99	17.7	158	4	1.292	1.1	18.81	7.1	71
48140	2	69	1	2	3	0.98	0	27.16	2	1	1	1	17909.2	0.0587	1	1.1	0	0.0629	1	101	2	69	3581.84	4	40	64	53	87	26	9.28	9.9	2.475	250	6.465	19	0.82	72.49	111	155	8.6	110	19.7	188	4	1.292	0.6	10.26	7.2	72
48155	2	38	4	4	5	1.27	0	49.82	2	2	2	1	102608	0.0587	1	12.2	0	0.0629	1	167	1	72	20521.7	3.7	37	16	17	73	7	2.5	9.2	2.3	164	4.241	24	0.72	63.65	19	90	5	48	8.6	112	3.8	1.227	0.5	8.55	7	70
48156	2	57	3	5	5	3.93	0	30.82	2	1	2	1	330128	0.0587	1	1.29	0	0.0629	1	151	2	62	66025.7	4.2	42	17	19	55	16	5.71	9.4	2.35	225	5.819	27	0.9	79.56	10	99	5.5	84	15	142	4	1.292	0.8	13.68	7.1	71
48159	1	61	4	4	3	2.35	0	23.83	1	1	1	1	20482.8	0.0587	1	1.55	0	NA	NA	259	1	65	4096.56	4.5	45	20	22	90	34	12.14	10	2.5	194	5.017	23	2.82	249.29	56	164	9.1	83	14.9	140	3.8	1.227	0.9	15.39	7.9	79
48168	2	47	3	5	1	5	0	37.2	2	1	2	2	300845	0.102	0	213	0	1.91	0	101	1	63	60169	3.8	38	18	20	61	5	1.79	9.2	2.3	240	6.206	24	0.62	54.81	24	132	7.33	32	5.7	101	3.8	1.227	0.6	10.26	6.7	67
48181	2	40	3	5	1	5	0	26.9	2	1	2	2	494149	0.0587	1	15.7	0	0.0629	1	109	2	65	98829.9	4	40	16	18	57	8	2.86	8.9	2.225	160	4.138	22	0.77	68.07	12	80	4.44	48	8.6	125	3.6	1.162	0.7	11.97	6.7	67
48190	1	59	3	3	3	0.67	0	38.39	1	1	2	1	80382.7	0.0587	1	1.02	0	0.0629	1	179	2	62	16076.5	3.8	38	18	19	86	12	4.28	9.3	2.325	205	5.301	25	0.7	61.88	23	107	5.94	80	14.3	146	3.3	1.066	0.6	10.26	6.5	65
48191	2	48	1	4	3	4.62	0	38.93	1	1	2	1	99645.9	0.0587	1	0.6569	1	0.0629	1	95	2	70	19929.2	3.8	38	21	17	52	18	6.43	9.2	2.3	221	5.715	23	0.8	70.72	14	98	5.44	56	10	99	3.6	1.162	0.5	8.55	7.4	74
48196	1	33	3	2	5	0.52	1	35.9	1	1	1	1	84515.2	0.0587	1	4.26	0	0.0629	1	159	2	63	16903	4.6	46	13	12	78	20	7.14	9.6	2.4	203	5.25	26	1.02	90.17	27	163	9.05	103	18.4	108	3.9	1.259	0.7	11.97	7.4	74
48208	1	52	3	4	5	4.04	0	28.29	1	1	2	1	268108	0.0587	1	0.6569	1	0.0629	1	22	1	61	53621.7	4.9	49	54	29	73	15	5.36	9.3	2.325	271	7.008	24	0.71	62.76	51	95	5.27	113	20.2	119	3.1	1.001	0.8	13.68	7.7	77
48219	1	28	4	3	6	3.04	0	28.77	1	1	2	2	78863.9	0.0587	1	2.86	0	0.0629	1	223	1	68	15772.8	4.6	46	21	22	63	12	4.28	9.9	2.475	157	4.06	27	1.22	107.85	32	100	5.55	119	21.3	124	3.3	1.066	0.9	15.39	7.8	78
48222	1	35	3	3	1	1.65	1	54.31	2	1	2	2	213727	0.0587	1	6.36	0	0.0629	1	84	1	67	42745.4	4.5	45	27	25	87	21	7.5	9.9	2.475	234	6.051	21	0.92	81.33	24	90	5	69	12.4	156	4.4	1.421	0.6	10.26	7.1	71
48241	2	33	1	2	3	0.96	0	24.86	2	1	2	2	76746.5	0.0587	1	0.6569	1	0.0629	1	156	2	61	15349.3	3.9	39	13	16	40	6	2.14	8.7	2.175	168	4.344	23	0.66	58.34	14	115	6.38	99	17.7	102	2.4	0.775	0.5	8.55	7.2	72
48257	2	51	3	3	4	1.82	0	47.34	2	2	1	1	114426	0.0587	1	115	0	1.39	0	225	2	64	22885.1	3.9	39	15	21	76	10	3.57	9.4	2.35	322	8.327	25	0.73	64.53	23	152	8.44	62	11.1	150	3.9	1.259	0.8	13.68	6.8	68
48260	2	68	4	5	1	3.07	0	33.93	2	2	2	2	40946.4	0.0587	1	31.2	0	0.0629	1	84	1	68	8189.27	4.1	41	20	34	55	13	4.64	9.6	2.4	240	6.206	25	0.82	72.49	11	93	5.16	84	15	241	3.9	1.259	0.6	10.26	7.3	73
48264	2	44	2	5	5	3.13	0	39.85	2	1	2	1	70268.5	0.0587	1	9.9	0	0.0629	1	123	2	60	14053.7	4	40	20	20	99	9	3.21	8.5	2.125	226	5.844	24	0.57	50.39	36	90	5	51	9.1	136	3.6	1.162	0.8	13.68	6.9	69
48270	1	31	3	2	1	2.42	0	33.5	2	1	2	1	210511	0.0587	1	2.21	0	0.0629	1	50	2	63	42102.1	4.5	45	30	22	40	15	5.36	9.5	2.375	208	5.379	24	0.88	77.79	14	94	5.22	105	18.8	105	3.3	1.066	1	17.1	6.9	69
48276	1	64	4	3	1	5	0	27.93	2	2	2	1	22056.7	0.0587	1	2.46	0	0.0629	1	169	1	59	4411.33	4.4	44	40	30	57	9	3.21	8.8	2.2	143	3.698	25	0.82	72.49	34	82	4.55	82	14.7	158	3.8	1.227	0.6	10.26	7.1	71
48278	1	74	4	4	1	2.36	0	28.34	2	1	2	1	29684.4	0.0587	1	4.37	0	0.0629	1	155	1	74	5936.88	4.3	43	19	25	39	13	4.64	9.4	2.35	264	6.827	25	1.08	95.47	26	88	4.88	95	17	143	3.5	1.13	1.1	18.81	7.6	76
48286	1	37	3	5	1	4.25	0	37.85	1	1	2	1	283040	0.0587	1	0.6569	1	0.0629	1	52	2	59	56607.9	4.5	45	21	24	63	10	3.57	9.5	2.375	173	4.474	24	0.91	80.44	19	89	4.94	72	12.9	106	3.9	1.259	0.4	6.84	7.2	72
48290	1	23	3	5	5	1.96	0	26.9	2	2	2	2	267200	0.0587	1	1.8	0	0.0629	1	222	1	68	53440.1	4.4	44	51	30	67	14	5	9.7	2.425	127	3.284	24	1.02	90.17	18	151	8.38	137	24.5	146	3.5	1.13	1	17.1	7.2	72
48297	1	53	3	4	1	2.59	0	27.37	1	1	2	2	266010	0.0587	1	17.1	0	1.62	0	187	2	68	53202	4.9	49	61	36	52	17	6.07	10.1	2.525	241	6.232	23	1.01	89.28	27	82	4.55	98	17.6	121	4.7	1.518	0.7	11.97	7.2	72
48300	1	28	1	2	1	1.03	0	30.09	2	1	2	2	100770	0.0587	1	0.6569	1	0.0629	1	95	1	69	20154.1	4.2	42	36	29	54	17	6.07	9.6	2.4	180	4.655	24	0.82	72.49	27	88	4.88	101	18.1	154	3.9	1.259	0.8	13.68	7.2	72
48308	1	37	1	3	1	0.74	0	42.36	1	1	3	2	71867.3	0.0587	1	0.6569	1	0.0629	1	47	1	65	14373.5	3.9	39	41	22	105	5	1.79	9.5	2.375	193	4.991	22	1.02	90.17	23	96	5.33	77	13.8	116	3.7	1.195	0.8	13.68	7.6	76
48315	2	40	3	4	1	0.74	0	20.61	1	2	2	2	103562	0.0587	1	3.49	0	0.0629	1	87	2	59	20712.5	4	40	11	18	68	5	1.79	9	2.25	221	5.715	24	0.73	64.53	15	81	4.5	62	11.1	125	3.2	1.033	0.6	10.26	6.9	69
48327	2	73	5	4	4	2.19	0	20.01	2	NA	2	1	92147.7	0.0587	1	1.05	0	0.0629	1	85	2	73	18429.5	4.1	41	20	29	57	19	6.78	9.7	2.425	220	5.689	28	0.82	72.49	18	83	4.61	84	15	141	4.3	1.388	0.6	10.26	8	80
48336	2	44	3	3	1	4.07	0	26.91	1	2	2	2	329819	0.0587	1	0.6569	1	0.0629	1	133	2	59	65963.8	4.1	41	11	15	110	13	4.64	8.7	2.175	116	3	23	0.81	71.6	13	77	4.27	103	18.4	116	3.9	1.259	0.4	6.84	6.7	67
48338	1	80	3	5	1	2.67	0	27.27	1	1	2	1	66414.5	0.0587	1	0.6569	1	0.0629	1	105	1	61	13282.9	3.9	39	19	34	62	19	6.78	9.2	2.3	183	4.732	27	1.12	99.01	11	102	5.66	116	20.8	154	3.3	1.066	0.9	15.39	6.1	61
48349	1	21	4	2	5	1.45	0	22.6	2	1	2	2	64399.8	0.0587	1	16.6	0	0.257	0	136	1	64	12880	4.4	44	21	30	81	10	3.57	9.7	2.425	125	3.233	25	0.72	63.65	23	64	3.55	114	20.4	166	3.9	1.259	1	17.1	8.2	82
48353	2	37	1	2	1	0.74	0	22.35	2	2	2	2	59439.7	0.0587	1	2.13	0	0.0629	1	71	2	66	11887.9	4.4	44	20	22	32	12	4.28	9.2	2.3	197	5.094	24	0.56	49.5	37	89	4.94	24	4.3	116	4.6	1.485	0.5	8.55	7.2	72
48354	2	74	4	1	5	0.67	0	24.71	2	NA	2	1	45355.1	0.0587	1	6.54	0	0.0629	1	230	1	59	9071.02	4.5	45	20	28	59	17	6.07	10.1	2.525	253	6.543	27	1.12	99.01	15	90	5	66	11.8	117	3.2	1.033	0.7	11.97	7.9	79
48359	2	33	3	3	5	0.65	0	32.38	1	1	2	2	118723	0.0587	1	0.6569	1	0.0629	1	99	2	61	23744.6	3.8	38	13	15	54	6	2.14	8.9	2.225	223	5.767	26	0.82	72.49	17	144	7.99	65	11.6	106	3.6	1.162	0.7	11.97	6.6	66
48365	2	53	1	1	1	1.83	0	36.06	1	1	2	2	50683	0.0587	1	4.67	0	0.0629	1	85	1	66	10136.6	4.1	41	28	25	87	14	5	9.3	2.325	234	6.051	25	0.52	45.97	58	103	5.72	72	12.9	118	3.1	1.001	0.4	6.84	7.4	74
48372	1	47	3	5	1	5	1	29.32	2	1	2	2	253143	0.0587	1	1.11	0	0.0629	1	31	2	62	50628.7	3.8	38	20	19	60	9	3.21	8.5	2.125	159	4.112	26	0.8	70.72	16	91	5.05	101	18.1	98	3	0.969	0.8	13.68	6.3	63
48379	2	31	3	4	3	0.58	0	23.46	1	1	2	2	71688.6	0.0587	1	5.02	0	0.401	0	147	1	60	14337.7	4.3	43	143	150	93	7	2.5	9	2.25	267	6.905	21	0.72	63.65	100	77	4.27	166	29.7	172	4	1.292	0.5	8.55	7.1	71
48398	2	63	4	2	1	0.89	0	28.97	1	1	2	1	34711.4	0.0587	1	9.58	0	0.0629	1	24	2	64	6942.28	4.6	46	14	21	48	13	4.64	9.8	2.45	256	6.62	26	1.41	124.64	50	94	5.22	104	18.6	199	3.4	1.098	1.7	29.07	7.7	77
48401	2	60	3	4	1	5	0	28.07	2	1	2	1	211890	0.0587	1	1.5	0	0.0629	1	129	2	61	42378	4.4	44	65	34	87	14	5	8.7	2.175	154	3.982	30	0.88	77.79	64	82	4.55	94	16.8	184	3.9	1.259	0.8	13.68	7	70
48403	1	39	3	2	1	1.09	0	22.26	2	NA	2	2	30695.8	0.0587	1	1.46	0	0.0629	1	53	2	66	6139.15	4.5	45	23	24	45	16	5.71	9.3	2.325	234	6.051	26	0.76	67.18	35	83	4.61	120	21.5	126	3.6	1.162	0.7	11.97	7.7	77
48406	2	30	4	5	5	3.85	0	43.5	2	2	2	2	107948	0.0587	1	0.6569	1	0.0629	1	468	2	68	21589.7	3.5	35	12	18	62	9	3.21	8.8	2.2	231	5.974	22	0.78	68.95	11	95	5.27	40	7.2	166	3.3	1.066	0.5	8.55	6.8	68
48424	2	80	3	4	2	3.61	0	26.29	1	2	2	1	118016	0.0587	1	10.3	0	0.0629	1	162	2	61	23603.2	3.7	37	14	18	57	25	8.93	9.1	2.275	225	5.819	27	1.03	91.05	14	91	5.05	71	12.7	142	3.5	1.13	0.6	10.26	7	70
48425	1	39	3	5	1	1.98	0	33.13	1	1	2	2	239318	0.0587	1	1.88	0	0.0629	1	170	2	59	47863.6	4.2	42	44	23	99	12	4.28	9.4	2.35	259	6.698	28	0.98	86.63	40	153	8.49	81	14.5	125	3	0.969	0.8	13.68	6.9	69
48433	1	74	3	5	1	2.78	0	32.18	1	1	1	1	93497	0.0587	1	20.6	0	0.0629	1	115	1	67	18699.4	4	40	23	22	79	22	7.85	9.4	2.35	160	4.138	24	2.02	178.57	64	124	6.88	47	8.4	143	3.7	1.195	0.6	10.26	6.6	66
48438	2	54	1	4	1	5	0	23.87	2	1	1	1	41042.9	0.0587	1	1.33	0	0.0629	1	30	2	72	8208.58	3.9	39	48	42	87	14	5	9.2	2.3	242	6.258	25	0.77	68.07	37	124	6.88	56	10	131	3.4	1.098	0.6	10.26	7.2	72
48443	2	47	4	4	5	1.08	0	29.23	1	1	2	1	83956.4	0.0587	1	1.68	0	0.0629	1	244	1	61	16791.3	4.3	43	13	25	68	8	2.86	9.7	2.425	202	5.224	30	0.82	72.49	35	87	4.83	58	10.4	136	3.9	1.259	0.6	10.26	7.1	71
48450	2	80	5	4	2	2.33	0	22.88	2	NA	1	1	73188.8	0.0587	1	2.28	0	0.0629	1	188	1	62	14637.8	3.9	39	17	23	57	25	8.93	9.4	2.35	151	3.905	26	0.82	72.49	19	89	4.94	46	8.2	204	4.1	1.324	1.1	18.81	6.9	69
48456	1	38	2	2	1	1.16	0	29.3	1	1	2	2	77632.6	0.0587	1	12.9	0	0.0629	1	243	1	62	15526.5	4.1	41	43	33	72	20	7.14	9.3	2.325	267	6.905	24	0.92	81.33	35	92	5.11	71	12.7	107	3.1	1.001	0.8	13.68	6.9	69
48458	2	51	4	3	4	1.43	1	31.64	1	2	2	2	65388.5	0.0587	1	325	0	0.0629	1	417	1	63	13077.7	4.1	41	16	22	116	7	2.5	9.5	2.375	241	6.232	22	0.92	81.33	16	67	3.72	75	13.4	156	4.3	1.388	0.6	10.26	7.7	77
48460	2	37	1	4	1	1.4	0	32.32	2	2	2	2	53950.6	0.0587	1	8.64	0	0.0629	1	152	1	59	10790.1	4.3	43	25	25	63	17	6.07	10.1	2.525	244	6.31	27	0.72	63.65	16	101	5.61	68	12.2	127	4.5	1.453	0.4	6.84	7.1	71
48465	2	30	4	3	5	3.86	0	26.41	1	1	2	2	96403.9	0.0587	1	5.56	0	0.0629	1	265	2	74	19280.8	4.3	43	14	16	74	8	2.86	8.8	2.2	196	5.069	26	0.97	85.75	31	82	4.55	102	18.3	82	3.9	1.259	0.8	13.68	7.5	75
48471	2	67	3	2	1	1.71	0	28.27	1	1	2	1	195573	0.52	0	906	0	7.85	0	151	1	64	39114.5	4	40	46	37	111	22	7.85	9.3	2.325	218	5.637	26	1.09	96.36	27	137	7.6	77	13.8	143	4.6	1.485	0.8	13.68	6.3	63
48474	2	39	1	1	1	2.28	0	26.03	2	2	2	1	44345.4	0.0587	1	17	0	0.0629	1	214	1	65	8869.08	4.4	44	18	22	86	9	3.21	9.3	2.325	195	5.043	22	0.52	45.97	36	85	4.72	20	3.6	112	3.4	1.098	0.7	11.97	7.4	74
48478	1	25	4	2	6	0.36	0	25.51	1	1	2	2	66973.8	0.0587	1	851	0	3.48	0	384	2	64	13394.8	4.1	41	21	20	60	7	2.5	9.2	2.3	201	5.198	23	1.06	93.7	25	74	4.11	59	10.6	106	4.2	1.356	0.7	11.97	7.3	73
48485	1	28	4	2	6	0.5	0	31.8	1	1	2	2	61064.6	0.0587	1	13.6	0	0.0629	1	183	1	68	12212.9	4.9	49	49	33	101	7	2.5	9.8	2.45	213	5.508	25	0.82	72.49	61	92	5.11	50	9	177	4.1	1.324	0.7	11.97	7.5	75
48488	2	28	2	2	5	0.34	0	26.67	1	2	2	2	83787.5	0.0587	1	0.6569	1	0.0629	1	78	2	61	16757.5	4.3	43	26	21	45	8	2.86	9.3	2.325	213	5.508	21	0.58	51.27	21	121	6.72	74	13.3	132	3.6	1.162	0.4	6.84	6.8	68
48496	1	58	4	4	1	5	0	27.98	1	2	1	1	57709.3	0.0587	1	1.16	0	0.0629	1	124	1	63	11541.9	4.5	45	15	20	47	12	4.28	9.6	2.4	150	3.879	30	0.92	81.33	11	79	4.39	64	11.5	162	3.7	1.195	0.8	13.68	6.9	69
48504	2	70	3	2	2	1.01	0	20.78	1	1	1	2	76789.9	0.0587	1	2.72	0	0.0629	1	53	2	63	15358	3.8	38	11	17	56	9	3.21	9.6	2.4	120	3.103	30	0.81	71.6	9	130	7.22	32	5.7	112	3.3	1.066	0.5	8.55	6.6	66
48522	2	64	3	4	1	5	0	19.86	2	1	2	2	166859	0.0587	1	1.11	0	0.0629	1	30	2	63	33371.8	4	40	19	22	46	16	5.71	9	2.25	158	4.086	26	0.69	61	14	113	6.27	68	12.2	118	3.7	1.195	0.8	13.68	6.4	64
48526	1	44	1	1	5	0.62	0	24.2	1	1	2	2	73083.9	0.0587	1	1.63	0	0.0629	1	260	1	69	14616.8	4.3	43	26	22	71	10	3.57	9.4	2.35	192	4.965	25	0.72	63.65	62	85	4.72	99	17.7	132	4	1.292	0.7	11.97	7.2	72
48531	2	69	4	5	1	5	0	24.54	1	2	1	1	43850.1	0.0587	1	0.6569	1	0.0629	1	149	2	67	8770.02	4.3	43	9	16	51	25	8.93	10.2	2.55	136	3.517	26	0.9	79.56	11	119	6.61	54	9.7	105	2.9	0.936	0.5	8.55	7.1	71
48541	2	37	3	5	1	5	0	23.42	2	1	2	2	177054	0.0587	1	1.45	0	0.0629	1	183	2	69	35410.7	3.8	38	15	19	40	19	6.78	9.1	2.275	138	3.569	27	0.79	69.84	8	85	4.72	163	29.2	106	3.4	1.098	1.2	20.52	6.1	61
48557	1	70	2	1	1	2.88	0	23.99	2	1	2	1	16473.9	0.0587	1	0.6569	1	0.0629	1	45	2	69	3294.77	4.4	44	22	23	85	11	3.93	9.6	2.4	192	4.965	29	1.06	93.7	15	110	6.11	94	16.8	113	4	1.292	0.8	13.68	7.9	79
48558	1	51	1	4	1	0.92	0	28.97	1	1	2	2	48108.3	0.0587	1	0.951	0	0.0629	1	80	2	65	9621.67	4.3	43	20	22	70	12	4.28	9.3	2.325	219	5.663	24	0.67	59.23	23	79	4.39	90	16.1	148	4.2	1.356	0.8	13.68	7.1	71
48561	2	78	3	2	2	0.41	1	40.24	1	NA	1	1	79798.7	0.0587	1	16.3	0	0.13	0	33	2	59	15959.7	4.5	45	21	24	74	14	5	9.4	2.35	149	3.853	25	0.73	64.53	47	157	8.72	71	12.7	221	4.2	1.356	1.2	20.52	7.3	73
48562	1	76	3	5	1	3.65	0	27.47	1	2	2	2	125179	0.0587	1	0.6569	1	0.0629	1	104	1	60	25035.8	4.2	42	18	32	106	25	8.93	8.9	2.225	165	4.267	21	1.32	116.69	16	85	4.72	53	9.5	189	3.5	1.13	0.9	15.39	6.3	63
48576	2	67	3	3	1	0.86	0	32.27	1	2	2	2	72695.7	0.0587	1	1.23	0	0.0629	1	76	1	67	14539.1	4.1	41	23	23	82	17	6.07	9.2	2.3	243	6.284	23	0.6	53.04	93	90	5	92	16.5	114	4.4	1.421	0.4	6.84	7.8	78
48579	2	38	4	2	1	3.62	0	35.29	2	1	2	1	94350.4	0.0587	1	15	0	0.128	0	126	1	68	18870.1	3.7	37	30	24	60	16	5.71	8.9	2.225	153	3.957	22	0.62	54.81	20	86	4.77	54	9.7	229	3.6	1.162	0.4	6.84	6.9	69
48588	2	66	1	1	5	0.3	0	23.46	2	1	2	1	19498.6	0.0587	1	2.45	0	0.0629	1	100	1	71	3899.73	4.1	41	17	22	75	12	4.28	9.2	2.3	163	4.215	23	0.72	63.65	16	99	5.5	81	14.5	177	4.4	1.421	0.6	10.26	6.6	66
48589	2	55	4	4	3	1.69	0	47.71	2	2	1	1	66825.8	0.0587	1	12.8	0	0.0629	1	132	1	64	13365.2	4.2	42	23	21	127	14	5	9.7	2.425	223	5.767	26	0.72	63.65	27	101	5.61	51	9.1	216	4.4	1.421	0.9	15.39	7.6	76
48594	2	68	1	1	1	1.29	0	31.71	1	1	2	1	28410.7	0.0587	1	3.32	0	0.0629	1	82	2	65	5682.14	3.8	38	22	24	62	16	5.71	9.3	2.325	159	4.112	25	0.8	70.72	17	81	4.5	35	6.3	131	4.3	1.388	0.7	11.97	7.9	79
48600	2	44	2	4	1	1.13	0	27.7	2	2	2	2	110376	0.0587	1	0.6569	1	0.0629	1	52	2	61	22075.2	4.4	44	15	17	61	10	3.57	9.4	2.35	171	4.422	23	0.61	53.92	26	74	4.11	49	8.8	122	4.7	1.518	0.6	10.26	7.6	76
48604	1	22	3	4	5	1.92	0	27.17	1	1	2	2	275709	0.0587	1	2.36	0	0.0629	1	87	2	67	55141.8	4.6	46	21	27	78	14	5	9.8	2.45	154	3.982	26	1.08	95.47	16	91	5.05	83	14.9	106	3.6	1.162	0.6	10.26	7.2	72
48609	1	77	3	3	1	1.79	0	28.19	2	2	2	2	24271.6	0.0587	1	0.6569	1	0.0629	1	76	2	69	4854.33	3.2	32	26	19	54	20	7.14	9	2.25	162	4.189	26	0.84	74.26	55	164	9.1	26	4.7	103	3.1	1.001	0.4	6.84	7	70
48617	2	76	3	5	2	5	0	20.93	2	1	2	2	90517.6	0.0587	1	0.6569	1	0.0629	1	18	1	65	18103.5	4	40	27	27	37	12	4.28	9.2	2.3	209	5.405	28	0.82	72.49	14	86	4.77	98	17.6	150	4.2	1.356	0.9	15.39	7	70
48620	1	39	1	4	4	1.76	0	25.81	1	1	2	2	82420	0.0587	1	0.6569	1	0.0629	1	63	1	73	16484	4.5	45	42	36	121	13	4.64	9.5	2.375	183	4.732	26	0.62	54.81	20	104	5.77	48	8.6	170	3.8	1.227	0.7	11.97	8	80
48626	2	52	3	4	1	5	0	32.71	2	2	2	2	275632	0.0587	1	2.4	0	0.0629	1	115	2	63	55126.5	4	40	29	24	90	13	4.64	9.8	2.45	243	6.284	29	0.79	69.84	28	95	5.27	121	21.7	130	4.9	1.582	0.7	11.97	7.5	75
48636	1	51	4	2	1	2.91	0	25.29	1	NA	2	1	55753.8	0.0587	1	2.62	0	0.0629	1	261	1	63	11150.8	4.6	46	30	51	108	8	2.86	9.4	2.35	250	6.465	23	0.82	72.49	366	96	5.33	199	35.6	178	5.1	1.647	0.7	11.97	7.6	76
48642	1	53	2	3	1	1.18	0	28.37	1	1	1	2	25107.2	0.0587	1	3.04	0	0.0629	1	131	1	62	5021.43	4.2	42	17	16	83	10	3.57	9	2.25	201	5.198	27	0.62	54.81	17	286	15.88	143	25.6	156	3.5	1.13	1.3	22.23	7.3	73
48644	1	40	3	5	5	4.37	0	24.92	2	1	2	2	229840	0.0587	1	1.87	0	0.0629	1	148	1	62	45968	4.3	43	22	23	59	18	6.43	9.6	2.4	166	4.293	27	0.82	72.49	14	84	4.66	87	15.6	125	4	1.292	0.9	15.39	7.3	73
48647	1	44	4	2	3	0.19	0	26.44	1	1	2	2	70395.9	0.0587	1	1.03	0	0.0629	1	20	2	68	14079.2	4.3	43	21	17	69	6	2.14	9.6	2.4	226	5.844	27	0.7	61.88	12	90	5	83	14.9	136	4	1.292	0.6	10.26	8.1	81
48648	1	61	4	2	1	1.64	0	21.89	1	1	2	1	19675.3	0.0587	1	0.6569	1	0.0629	1	137	2	62	3935.07	4.3	43	13	18	122	7	2.5	8.9	2.225	243	6.284	24	0.78	68.95	21	94	5.22	27	4.8	102	3.6	1.162	0.2	3.42	7.4	74
48650	2	35	5	2	1	0.57	0	35.79	1	2	2	1	99279.4	0.0587	1	0.6569	1	0.0629	1	131	2	59	19855.9	3.7	37	37	21	112	16	5.71	9.2	2.3	259	6.698	25	0.8	70.72	36	80	4.44	90	16.1	121	4.4	1.421	0.3	5.13	7.3	73
48655	2	61	2	4	1	5	0	23.6	1	1	2	2	17456.7	0.0587	1	325	0	2.73	0	103	1	63	3491.34	4.4	44	29	26	63	18	6.43	10	2.5	196	5.069	28	0.82	72.49	16	92	5.11	78	14	153	4.2	1.356	0.7	11.97	7.3	73
48660	1	32	4	4	5	1.76	0	29.52	1	1	2	2	73708.8	0.0587	1	26	0	1.3	0	296	2	74	14741.8	4.5	45	20	20	81	16	5.71	9.4	2.35	245	6.336	22	1.16	102.54	42	89	4.94	79	14.1	139	4.2	1.356	0.7	11.97	7.6	76
48668	2	80	3	3	1	1.28	0	27.31	2	1	2	1	72576	0.0587	1	5.27	0	0.0629	1	42	1	61	14515.2	4.1	41	19	26	42	20	7.14	9.5	2.375	185	4.784	27	1.02	90.17	11	94	5.22	74	13.3	139	3.8	1.227	0.7	11.97	6.4	64
48670	2	72	3	3	1	2.19	0	28.65	2	2	2	2	87253.9	0.0587	1	0.6569	1	0.0629	1	43	1	61	17450.8	4.1	41	19	21	66	18	6.43	9.5	2.375	228	5.896	23	1.02	90.17	12	100	5.55	91	16.3	145	3.9	1.259	1.3	22.23	7.3	73
48691	1	56	4	5	3	4.11	0	22.96	1	NA	2	2	57709.3	0.0587	1	19.9	0	0.0629	1	519	1	59	11541.9	4	40	13	19	51	11	3.93	9.1	2.275	175	4.526	26	1.42	125.53	22	95	5.27	26	4.7	119	3.4	1.098	0.4	6.84	6.6	66
48701	1	49	3	4	1	5	0	26.79	2	1	2	2	298017	0.0587	1	1.76	0	0.0629	1	144	2	64	59603.4	4.2	42	26	26	61	7	2.5	9.6	2.4	217	5.612	30	0.72	63.65	17	100	5.55	161	28.8	154	3	0.969	1.3	22.23	7.4	74
48705	1	60	4	2	1	5	0	24.66	2	1	2	1	22491.4	0.0587	1	35.4	0	0.0629	1	222	1	59	4498.28	4.4	44	27	27	39	13	4.64	9.6	2.4	160	4.138	29	0.92	81.33	26	120	6.66	49	8.8	137	4.2	1.356	0.5	8.55	6.9	69
48706	2	40	1	5	1	3.63	0	29.71	1	1	2	2	67658.9	0.0587	1	59.8	0	0.682	0	200	2	74	13531.8	4.3	43	27	24	55	10	3.57	9.9	2.475	233	6.025	27	0.69	61	18	84	4.66	85	15.2	108	3.6	1.162	0.8	13.68	6.9	69
48715	2	73	1	1	2	1.73	0	27.65	1	1	1	1	41570.1	0.0587	1	3.98	0	0.0629	1	84	2	65	8314.03	4.1	41	22	26	88	12	4.28	8.8	2.2	129	3.336	24	0.69	61	16	112	6.22	83	14.9	126	2	0.646	0.7	11.97	7.4	74
48718	2	80	3	4	2	1.47	0	31.56	2	2	2	1	84674.3	0.0587	1	1.02	0	0.0629	1	72	1	61	16934.9	3.7	37	14	19	76	20	7.14	9.5	2.375	194	5.017	27	0.82	72.49	7	88	4.88	111	19.9	128	3.1	1.001	0.6	10.26	6.5	65
48721	2	39	3	3	6	2.22	0	33.91	1	1	2	2	197361	0.0587	1	3.1	0	0.0629	1	94	2	62	39472.3	4	40	11	14	81	10	3.57	9.3	2.325	170	4.396	25	0.7	61.88	18	85	4.72	39	7	115	3.7	1.195	0.5	8.55	6.9	69
48722	2	28	3	5	1	4.83	0	23.98	1	1	2	2	234038	0.0587	1	22.8	0	0.196	0	51	2	64	46807.6	3.7	37	14	17	27	8	2.86	9.3	2.325	224	5.793	21	0.64	56.58	13	77	4.27	86	15.4	103	4	1.292	0.8	13.68	7.1	71
48729	1	80	3	4	1	1.75	0	29.84	1	1	2	1	109340	0.0587	1	13.4	0	0.0629	1	179	1	66	21868.1	4.7	47	16	18	67	18	6.43	9.4	2.35	183	4.732	26	1.02	90.17	50	106	5.88	64	11.5	132	4.2	1.356	1.3	22.23	6.9	69
48740	2	64	4	2	6	0.73	0	26.66	2	1	2	1	42175.5	0.0587	1	6.11	0	0.0629	1	336	1	59	8435.1	4	40	14	19	73	14	5	10.6	2.65	239	6.181	21	1.1	97.24	31	111	6.16	150	26.9	126	4.7	1.518	0.6	10.26	8.4	84
48751	2	52	1	3	1	5	0	38.4	1	2	2	1	34251.5	0.0587	1	0.6569	1	0.0629	1	52	1	65	6850.31	4.4	44	48	32	56	17	6.07	9.5	2.375	200	5.172	25	0.82	72.49	59	98	5.44	107	19.2	116	3.1	1.001	0.7	11.97	7.8	78
48755	2	52	5	5	1	0.88	0	19.99	2	2	2	2	253843	0.0587	1	9.98	0	0.0629	1	59	2	60	50768.7	4.1	41	21	28	82	12	4.28	9.6	2.4	186	4.81	29	0.62	54.81	19	87	4.83	171	30.6	166	3.7	1.195	0.9	15.39	7.1	71
48765	2	54	5	3	1	1.17	0	34.52	2	1	1	1	79581.8	0.0587	1	1.84	0	0.0629	1	104	1	67	15916.4	4.4	44	35	40	70	13	4.64	9.9	2.475	201	5.198	24	0.82	72.49	117	132	7.33	84	15	119	4.2	1.356	0.5	8.55	7.2	72
48772	2	39	3	5	1	5	0	19.99	2	1	2	2	260081	0.0587	1	0.6569	1	0.0629	1	35	1	69	52016.3	4.5	45	15	22	54	8	2.86	9.7	2.425	157	4.06	25	0.72	63.65	23	102	5.66	59	10.6	112	3.4	1.098	1.3	22.23	7.3	73
48776	1	35	1	2	1	0.65	0	31.6	1	1	2	2	96096.3	0.0587	1	86.8	0	0.344	0	113	2	72	19219.3	4	40	28	22	49	15	5.36	9.1	2.275	187	4.836	24	0.99	87.52	49	109	6.05	141	25.3	126	2.7	0.872	0.8	13.68	6.5	65
48780	1	27	1	2	1	0.94	0	35.57	1	1	2	2	136113	0.0587	1	75.6	0	0.526	0	109	2	65	27222.7	4.1	41	70	38	115	12	4.28	8.4	2.1	226	5.844	22	0.72	63.65	62	97	5.38	151	27	179	3.7	1.195	0.8	13.68	7	70
48784	2	80	3	3	2	2.06	0	34.29	2	1	2	2	91717	0.0587	1	0.6569	1	0.0629	1	106	2	63	18343.4	4	40	15	23	71	23	8.21	9.2	2.3	162	4.189	26	0.82	72.49	9	81	4.5	43	7.7	130	4	1.292	0.7	11.97	6.8	68
48786	1	69	3	3	1	2.42	0	41.92	1	1	2	1	60306.4	0.0587	1	0.6569	1	0.0629	1	150	1	61	12061.3	4.2	42	20	19	57	12	4.28	9.6	2.4	222	5.741	26	1.12	99.01	29	114	6.33	66	11.8	120	2.6	0.84	0.9	15.39	6.4	64
48791	2	38	2	4	1	3.52	0	32.02	2	1	2	2	50116	0.0587	1	4.19	0	0.0629	1	81	1	73	10023.2	4.1	41	17	24	69	13	4.64	9.5	2.375	205	5.301	25	0.74	65.42	11	73	4.05	76	13.6	146	3.8	1.227	0.7	11.97	7.1	71
48813	1	80	3	3	2	2.6	1	31.47	2	1	2	2	41327.9	0.0587	1	2.49	0	0.0629	1	118	2	63	8265.58	3.9	39	17	20	73	21	7.5	9.1	2.275	100	2.586	24	1.16	102.54	56	104	5.77	82	14.7	175	3.2	1.033	1.5	25.65	7.2	72
48816	1	26	1	1	1	0.4	0	21.51	1	1	2	2	90507.1	0.0587	1	0.6569	1	0.0629	1	99	2	71	18101.4	4.6	46	22	27	91	18	6.43	10.2	2.55	212	5.482	24	0.78	68.95	17	61	3.39	98	17.6	124	4.3	1.388	0.6	10.26	8.1	81
48823	2	60	3	5	1	5	0	29.69	2	1	2	1	169646	0.0587	1	25.5	0	0.382	0	152	2	63	33929.1	4.3	43	21	21	66	17	6.07	9.2	2.3	180	4.655	25	0.79	69.84	24	98	5.44	111	19.9	141	4	1.292	1	17.1	6.5	65
48826	1	71	3	3	1	2.14	0	33.69	1	1	1	1	53465.6	0.0587	1	2.93	0	0.0629	1	106	2	60	10693.1	4.4	44	23	23	30	18	6.43	9.2	2.3	138	3.569	22	1.18	104.31	18	104	5.77	69	12.4	130	3.6	1.162	0.7	11.97	6.9	69
48827	2	54	3	5	2	2.59	1	36	1	1	2	1	115219	0.176	0	252	0	2.75	0	156	2	60	23043.7	4	40	293	206	157	14	5	9.5	2.375	291	7.525	23	0.85	75.14	512	141	7.83	63	11.3	277	3.8	1.227	1.7	29.07	7.1	71
48830	1	45	3	4	5	1.06	0	39.07	1	1	2	1	118007	0.0587	1	17	0	0.0629	1	299	2	64	23601.4	4.3	43	44	35	53	11	3.93	8.7	2.175	289	7.474	24	0.81	71.6	79	91	5.05	101	18.1	143	4	1.292	1	17.1	7.4	74
48833	2	71	3	2	2	3.08	0	32.09	1	1	2	1	107062	0.0587	1	0.6569	1	0.0629	1	51	2	63	21412.5	3.8	38	15	20	94	12	4.28	9.3	2.325	249	6.439	29	0.85	75.14	25	77	4.27	61	10.9	136	3.9	1.259	0.7	11.97	6.4	64
48837	1	20	4	4	5	2.42	0	20.3	2	1	2	2	65164.5	0.0587	1	61	0	1.29	0	211	2	72	13032.9	4.4	44	13	14	67	14	5	9.2	2.3	128	3.31	27	1.29	114.04	20	73	4.05	88	15.8	100	3.6	1.162	0.9	15.39	7.1	71
48838	1	31	2	2	6	0.34	0	21.31	1	1	2	2	120774	0.0587	1	2.52	0	0.0629	1	217	2	61	24154.8	4.2	42	24	24	36	11	3.93	9.5	2.375	162	4.189	27	0.88	77.79	20	84	4.66	36	6.4	138	3.8	1.227	0.6	10.26	6.6	66
48842	1	26	5	5	5	0.78	0	24.51	1	1	2	2	251955	0.0587	1	0.6569	1	0.0629	1	113	1	59	50391	4.6	46	13	26	72	6	2.14	9.5	2.375	175	4.526	27	0.92	81.33	32	92	5.11	80	14.3	148	3.4	1.098	0.7	11.97	7.2	72
48846	2	51	1	1	1	1.16	0	29.8	2	1	2	2	47849.1	0.0587	1	24	0	0.0629	1	385	1	66	9569.83	4.6	46	30	26	82	19	6.78	9.6	2.4	204	5.275	26	0.62	54.81	25	88	4.88	53	9.5	147	4.1	1.324	0.5	8.55	7.7	77
48871	2	80	3	4	3	2.31	0	24.43	2	2	2	2	89817.6	0.0587	1	0.6569	1	0.0629	1	63	2	62	17963.5	3.9	39	21	26	77	17	6.07	9.1	2.275	231	5.974	27	0.64	56.58	19	124	6.88	73	13.1	143	3.9	1.259	0.6	10.26	7.5	75
48878	2	21	3	4	5	5	0	26.53	2	1	2	2	272197	0.0587	1	3.06	0	0.0629	1	53	1	69	54439.4	4.2	42	17	20	38	8	2.86	9.5	2.375	176	4.551	22	0.62	54.81	26	78	4.33	138	24.7	87	4.6	1.485	0.4	6.84	7.2	72
48887	1	72	4	2	1	3.07	0	25.81	2	2	1	2	34160.2	0.0587	1	2.82	0	0.0629	1	69	1	63	6832.03	4.2	42	23	23	56	22	7.85	10	2.5	141	3.646	27	1.12	99.01	21	369	20.48	72	12.9	140	3.8	1.227	1	17.1	7.2	72
48897	2	31	5	5	1	4.02	0	26	2	2	2	2	216213	0.0587	1	0.6569	1	0.0629	1	15	1	59	43242.6	2.8	28	18	18	72	3	1.07	8.6	2.15	234	6.051	25	0.32	28.29	19	102	5.66	18	3.2	99	3.6	1.162	0.2	3.42	6.2	62
48901	1	34	3	4	6	5	0	32.58	2	1	2	2	180352	0.0587	1	0.6569	1	0.0629	1	177	1	70	36070.4	4.5	45	43	30	84	13	4.64	9.6	2.4	167	4.319	26	1.02	90.17	54	86	4.77	98	17.6	144	3.3	1.066	0.6	10.26	6.8	68
48902	1	30	2	5	4	5	0	23.94	2	1	2	2	90963.1	0.0587	1	2.44	0	0.0629	1	224	2	68	18192.6	4.5	45	20	26	48	17	6.07	9.8	2.45	165	4.267	27	1.04	91.94	19	96	5.33	118	21.1	128	3.8	1.227	1.1	18.81	7.4	74
48905	2	73	3	5	1	3.22	0	33.52	2	NA	2	1	134863	0.0587	1	1.89	0	0.0629	1	74	2	60	26972.6	4.5	45	21	30	73	13	4.64	9.6	2.4	291	7.525	23	0.83	73.37	13	102	5.66	112	20.1	144	3.6	1.162	0.7	11.97	7.4	74
48919	1	28	4	2	1	1.45	0	40.06	1	1	2	2	63031.7	0.0587	1	24.4	0	0.47	0	254	1	65	12606.3	4.2	42	29	26	67	13	4.64	9.6	2.4	167	4.319	28	0.92	81.33	28	141	7.83	60	10.7	149	2.9	0.936	0.8	13.68	7.3	73
48938	2	28	3	5	6	4.32	0	27.51	2	1	2	2	271257	0.0587	1	0.6569	1	0.0629	1	23	2	61	54251.5	4.1	41	18	21	51	8	2.86	9.4	2.35	227	5.87	27	0.79	69.84	12	77	4.27	83	14.9	99	3.6	1.162	0.7	11.97	7.1	71
48939	2	80	2	5	3	2.25	0	25.02	2	1	3	1	46758.8	0.0587	1	1.3	0	0.0629	1	165	1	72	9351.75	4.3	43	37	48	79	14	5	9.9	2.475	163	4.215	26	0.82	72.49	26	171	9.49	92	16.5	122	3.4	1.098	1	17.1	7.1	71
48948	2	64	3	4	3	5	0	20.57	1	1	2	1	128478	0.0587	1	2.35	0	0.0629	1	88	1	70	25695.6	3.6	36	17	26	65	21	7.5	9.4	2.35	176	4.551	22	1.02	90.17	17	100	5.55	42	7.5	184	3.2	1.033	0.5	8.55	7.6	76
48949	1	51	3	4	1	1.42	0	30.7	1	1	2	2	84429.1	0.0587	1	0.6569	1	0.0629	1	77	1	67	16885.8	4.3	43	48	36	64	8	2.86	9.6	2.4	253	6.543	25	0.81	71.6	45	134	7.44	124	22.2	144	3.3	1.066	0.8	13.68	7.3	73
48953	2	56	3	3	1	1.98	0	42.71	1	1	1	1	93062.2	0.0587	1	0.6569	1	0.0629	1	83	1	61	18612.4	4.4	44	22	27	73	7	2.5	9.8	2.45	236	6.103	28	0.62	54.81	16	80	4.44	62	11.1	181	3.9	1.259	0.6	10.26	7.5	75
48954	1	80	3	2	2	1.23	1	27.75	1	2	2	2	40648.7	0.0587	1	2.17	0	0.0629	1	147	1	67	8129.73	3.9	39	23	31	51	17	6.07	9.4	2.35	203	5.25	24	1.12	99.01	27	129	7.16	22	3.9	131	2.5	0.807	0.5	8.55	7	70
48962	1	64	5	2	1	2.05	0	34.61	2	1	2	1	223566	0.0587	1	4.06	0	0.0629	1	364	1	69	44713.2	4.1	41	19	20	81	15	5.36	10	2.5	186	4.81	28	1.12	99.01	17	93	5.16	87	15.6	139	3.3	1.066	0.9	15.39	7.4	74
48979	1	33	3	2	5	1.19	0	25.99	1	1	2	2	71285.1	0.0587	1	138	0	1.63	0	120	2	60	14257	4.6	46	25	23	71	10	3.57	9.4	2.35	192	4.965	22	0.69	61	40	102	5.66	59	10.6	120	2.9	0.936	0.5	8.55	6.8	68
48987	2	49	1	2	5	0.7	0	19.21	1	1	2	2	96654.8	0.0587	1	9.58	0	0.0629	1	165	1	71	19331	4.7	47	21	30	96	5	1.79	9.9	2.475	222	5.741	24	0.72	63.65	22	75	4.16	142	25.4	172	3.5	1.13	0.8	13.68	8.2	82
49004	2	72	5	5	1	5	0	21.97	2	2	2	2	106186	0.0587	1	1.57	0	0.0629	1	136	2	71	21237.2	3	30	12	19	72	13	4.64	8.8	2.2	168	4.344	26	0.66	58.34	23	110	6.11	21	3.8	112	3.7	1.195	0.5	8.55	6.3	63
49010	2	32	3	5	1	5	0	28.8	2	1	2	2	233537	0.0587	1	2.26	0	0.0629	1	173	1	61	46707.3	3.2	32	40	26	46	6	2.14	8.9	2.225	256	6.62	23	0.52	45.97	8	82	4.55	74	13.3	104	3.7	1.195	0.6	10.26	6	60
49012	2	44	4	2	4	0.87	0	40.96	1	2	2	1	75191.9	0.0587	1	4.13	0	0.0629	1	127	2	68	15038.4	3.2	32	18	16	111	8	2.86	8.7	2.175	173	4.474	27	0.86	76.02	19	109	6.05	28	5	130	3.3	1.066	0.3	5.13	7.3	73
49018	1	35	3	4	5	5	0	27.61	1	1	2	2	225572	0.0587	1	82	0	0.767	0	143	1	59	45114.4	4.8	48	30	21	46	16	5.71	9.3	2.325	191	4.939	23	1.02	90.17	30	105	5.83	90	16.1	101	3.7	1.195	0.7	11.97	6.6	66
49028	1	60	4	5	1	5	0	21.54	2	1	2	2	33860.4	0.128	0	451	0	3.99	0	112	2	65	6772.08	3.8	38	17	20	70	10	3.57	8.8	2.2	192	4.965	22	0.94	83.1	23	84	4.66	97	17.4	132	3	0.969	0.9	15.39	7.7	77
49035	2	60	3	5	1	5	0	36.67	2	2	2	1	194090	0.0587	1	20.5	0	0.0629	1	60	2	72	38818	4.4	44	40	33	56	12	4.28	9.3	2.325	181	4.681	26	0.62	54.81	19	89	4.94	69	12.4	161	4	1.292	0.8	13.68	7.2	72
49038	2	31	3	5	1	5	0	22.45	2	1	2	2	204241	0.0587	1	2.1	0	0.0629	1	45	2	68	40848.1	4.2	42	18	24	56	15	5.36	9.9	2.475	233	6.025	23	0.66	58.34	25	86	4.77	279	50	131	4.5	1.453	0.7	11.97	7.4	74
49039	1	80	1	1	1	1.33	0	21.57	2	2	2	2	23146.3	0.0587	1	2.67	0	0.0629	1	95	1	65	4629.26	3.3	33	9	22	108	13	4.64	8.9	2.225	174	4.5	27	1.02	90.17	15	80	4.44	47	8.4	98	4	1.292	0.9	15.39	7.1	71
49045	1	40	1	2	1	0.58	0	32.8	1	1	2	2	78202.2	0.0587	1	4.82	0	0.0629	1	73	1	66	15640.4	4.5	45	64	35	65	11	3.93	9.8	2.45	202	5.224	23	0.92	81.33	92	89	4.94	97	17.4	141	4.5	1.453	0.6	10.26	NA	NA
49047	2	25	3	5	1	5	0	20	2	1	2	2	371594	0.0587	1	0.6569	1	0.0629	1	78	2	65	74318.8	4.2	42	15	20	39	10	3.57	9.2	2.3	180	4.655	24	0.68	60.11	9	70	3.89	86	15.4	124	3.9	1.259	1.1	18.81	6.7	67
49049	2	37	1	2	1	1.01	0	28.95	2	2	2	2	59439.7	0.0587	1	13.4	0	0.0629	1	93	2	66	11887.9	4.4	44	63	32	110	10	3.57	8.9	2.225	201	5.198	22	0.48	42.43	39	87	4.83	63	11.3	117	3.3	1.066	0.5	8.55	7.3	73
49061	2	76	3	4	1	5	0	24.17	2	1	2	2	119267	0.0587	1	0.6569	1	0.0629	1	56	1	69	23853.4	4.5	45	19	25	40	11	3.93	9.6	2.4	281	7.267	27	0.82	72.49	20	85	4.72	139	24.9	149	4.5	1.453	0.7	11.97	7.4	74
49066	1	60	3	5	1	5	0	21.89	2	1	2	2	207766	0.0587	1	0.6569	1	0.0629	1	66	2	61	41553.2	4.8	48	24	29	55	12	4.28	10.2	2.55	225	5.819	29	0.89	78.68	42	101	5.61	81	14.5	133	3.8	1.227	1.2	20.52	7.6	76
49070	1	27	3	3	5	2.45	0	27.48	1	1	2	2	337401	0.237	0	1060	0	6.37	0	148	2	60	67480.2	4.9	49	32	25	70	8	2.86	9.3	2.325	237	6.129	20	0.81	71.6	25	94	5.22	135	24.2	119	2.8	0.904	0.6	10.26	8.3	83
49075	2	63	4	4	3	1.32	0	35.49	1	2	2	1	36058.6	0.0587	1	1.29	0	0.0629	1	145	1	62	7211.72	4.2	42	17	31	112	9	3.21	9.4	2.35	150	3.879	26	0.82	72.49	63	95	5.27	72	12.9	225	3.9	1.259	0.6	10.26	7.2	72
49077	1	79	4	1	2	1.1	0	27.07	2	2	2	1	36116.5	0.0587	1	3.79	0	0.0629	1	142	1	59	7223.29	4.1	41	13	24	73	14	5	9.3	2.325	152	3.931	31	1.12	99.01	12	81	4.5	45	8.1	155	3.5	1.13	0.5	8.55	7.2	72
49081	1	47	5	5	1	0.48	0	28.91	2	2	2	2	285141	0.0587	1	19.7	0	0.0629	1	120	1	68	57028.1	4	40	20	22	65	9	3.21	8.9	2.225	254	6.568	23	1.02	90.17	22	101	5.61	93	16.7	99	2.9	0.936	0.7	11.97	6.8	68
49083	1	47	3	4	1	2.18	0	27.43	2	2	2	1	204499	0.0587	1	2.31	0	0.0629	1	46	1	60	40899.9	4.5	45	57	39	80	17	6.07	9.5	2.375	106	2.741	24	1.22	107.85	34	104	5.77	150	26.9	136	3.5	1.13	1.1	18.81	7	70
49084	1	80	3	3	2	5	1	27.21	2	1	2	2	68461.7	0.0587	1	0.6569	1	0.0629	1	97	1	73	13692.3	4.4	44	17	25	101	21	7.5	9.6	2.4	322	8.327	22	1.12	99.01	26	96	5.33	65	11.6	139	2.9	0.936	0.8	13.68	7.3	73
49092	1	80	3	5	1	5	0	24.42	1	1	2	1	57928.9	0.0587	1	0.6569	1	0.0629	1	268	1	70	11585.8	4	40	18	26	88	11	3.93	9.7	2.425	195	5.043	24	1.02	90.17	19	101	5.61	105	18.8	121	3.1	1.001	1.7	29.07	7.5	75
49095	2	66	3	4	1	2.86	1	36.28	2	2	2	2	166859	0.0587	1	4.56	0	0.122	0	104	2	63	33371.8	4	40	37	32	54	9	3.21	9.2	2.3	241	6.232	28	0.78	68.95	29	104	5.77	95	17	135	4.6	1.485	0.8	13.68	7	70
49099	2	21	3	4	1	2.14	1	35.05	1	1	2	1	262002	0.0587	1	1.58	0	0.0629	1	113	2	59	52400.3	2.8	28	14	18	119	5	1.79	8	2	183	4.732	19	0.43	38.01	14	133	7.38	41	7.3	131	3.6	1.162	0.3	5.13	5.9	59
49100	1	80	3	3	2	3.37	0	27.02	2	1	1	1	91721	0.0587	1	19.9	0	0.0629	1	177	2	61	18344.2	4.3	43	26	26	35	20	7.14	9.5	2.375	194	5.017	28	0.97	85.75	12	225	12.49	65	11.6	134	4	1.292	0.9	15.39	6.7	67
49101	2	30	1	1	1	0.6	0	33.56	2	1	2	2	73091.9	0.0587	1	1.71	0	0.0629	1	198	2	61	14618.4	4.1	41	38	25	80	11	3.93	8.9	2.225	164	4.241	27	0.45	39.78	37	89	4.94	41	7.3	120	2.7	0.872	0.5	8.55	7.4	74
49103	2	51	1	4	3	3.92	0	19.76	2	1	2	2	36629.7	0.0587	1	9.05	0	0.0629	1	206	1	60	7325.93	4.4	44	14	19	66	12	4.28	9.6	2.4	193	4.991	24	0.82	72.49	15	84	4.66	60	10.7	133	3.4	1.098	0.8	13.68	6.9	69
49106	2	65	3	4	3	1.25	0	36.65	1	1	1	1	91885.9	0.0587	1	1.69	0	0.0629	1	163	2	60	18377.2	4.1	41	31	28	46	16	5.71	9.3	2.325	177	4.577	22	0.78	68.95	60	118	6.55	37	6.6	150	3.2	1.033	0.7	11.97	7	70
49114	1	41	4	3	5	2.88	0	27.84	2	2	2	2	90684.7	0.0587	1	2.77	0	0.0629	1	171	2	67	18136.9	4.3	43	23	26	43	16	5.71	9.1	2.275	151	3.905	25	1.13	99.89	37	83	4.61	73	13.1	112	3.7	1.195	0.7	11.97	6.9	69
49116	1	74	3	5	1	5	0	21.92	1	1	2	1	95685.9	0.0587	1	287	0	3.07	0	267	1	63	19137.2	4	40	23	26	50	20	7.14	9.4	2.35	185	4.784	28	1.12	99.01	40	138	7.66	121	21.7	181	3.9	1.259	1.1	18.81	6.2	62
49120	2	60	3	3	3	3.13	0	21.47	1	1	2	2	160632	0.0587	1	0.936	0	0.0629	1	76	1	67	32126.5	4.6	46	29	25	52	11	3.93	9.7	2.425	285	7.37	27	1.02	90.17	51	94	5.22	87	15.6	127	4.3	1.388	0.6	10.26	7.3	73
49129	1	38	3	4	1	4.01	0	30.55	2	1	2	2	337435	0.0587	1	10.6	0	0.0629	1	188	2	63	67487	4.3	43	28	20	62	7	2.5	9.3	2.325	207	5.353	28	0.88	77.79	27	93	5.16	123	22	141	3.3	1.066	0.9	15.39	7.3	73
49140	2	37	3	2	5	1.39	0	31.37	1	1	2	1	91751.6	0.0587	1	2.23	0	0.0629	1	104	1	67	18350.3	3.9	39	13	14	42	13	4.64	9.3	2.325	143	3.698	25	0.72	63.65	16	105	5.83	48	8.6	102	4.7	1.518	0.3	5.13	6.4	64
49166	2	73	3	2	1	2.56	0	31.2	2	2	1	1	57593	0.0587	1	25.2	0	0.0629	1	82	1	67	11518.6	4.2	42	38	47	48	35	12.5	9.9	2.475	182	4.707	25	1.82	160.89	20	133	7.38	116	20.8	186	3.9	1.259	1	17.1	7.2	72
49177	2	63	1	2	3	2.39	1	43.14	2	2	1	1	17512.5	0.0587	1	5.72	0	0.0629	1	200	2	64	3502.49	3.7	37	25	26	123	11	3.93	9.2	2.3	139	3.595	21	0.76	67.18	40	94	5.22	73	13.1	170	3.6	1.162	0.6	10.26	7.1	71
49184	1	44	2	1	1	3.33	0	22.61	2	1	2	2	59698.6	0.0587	1	2.46	0	0.0629	1	224	1	65	11939.7	4.2	42	24	28	69	11	3.93	9	2.25	171	4.422	28	0.72	63.65	25	86	4.77	112	20.1	119	3.3	1.066	0.5	8.55	7.4	74
49187	1	76	3	2	2	1.2	0	27.88	1	1	1	2	29690.6	0.0587	1	1.21	0	0.0629	1	30	2	64	5938.11	4.1	41	19	20	71	19	6.78	9.6	2.4	142	3.672	22	1.04	91.94	23	147	8.16	77	13.8	159	2.9	0.936	0.9	15.39	7	70
49189	1	41	3	3	1	5	0	30.73	1	1	2	1	273902	0.0587	1	11.2	0	0.0629	1	235	2	72	54780.4	4.6	46	51	29	109	14	5	9.6	2.4	229	5.922	26	1.16	102.54	26	94	5.22	135	24.2	108	3.5	1.13	0.8	13.68	7.4	74
49194	1	41	4	5	1	5	1	33.47	2	1	2	1	93033.2	0.0587	1	1.02	0	0.0629	1	241	1	69	18606.6	4.2	42	28	31	54	14	5	9.6	2.4	231	5.974	23	1.32	116.69	30	104	5.77	71	12.7	136	3.8	1.227	0.7	11.97	7	70
49196	2	71	2	1	3	0.7	0	34.94	1	2	1	2	22725.8	0.0587	1	0.6569	1	0.0629	1	142	2	73	4545.16	4.1	41	18	27	77	8	2.86	9.5	2.375	255	6.594	25	0.52	45.97	27	169	9.38	77	13.8	93	3.4	1.098	1.1	18.81	7.6	76
49198	1	79	3	1	2	1.18	0	20.23	1	1	2	2	30938.5	0.0587	1	1.61	0	0.0629	1	35	1	60	6187.71	4	40	15	26	61	8	2.86	9.4	2.35	182	4.707	24	0.82	72.49	15	85	4.72	70	12.5	129	3.5	1.13	1.4	23.94	7.6	76
49208	2	41	4	4	4	1.61	0	32.76	1	1	2	2	83956.4	0.0587	1	13.2	0	0.617	0	374	1	61	16791.3	4.2	42	13	19	70	12	4.28	9.4	2.35	168	4.344	21	0.92	81.33	14	92	5.11	93	16.7	151	4.5	1.453	0.5	8.55	7.2	72
49216	2	36	1	4	1	5	0	27.32	1	1	2	2	44345.4	0.0587	1	14.7	0	0.0977	0	98	1	65	8869.08	4.4	44	51	36	83	9	3.21	9.4	2.35	273	7.06	26	0.62	54.81	61	127	7.05	113	20.2	121	4.1	1.324	0.8	13.68	7.8	78
49221	1	27	3	4	5	5	0	24.02	2	1	2	2	285102	0.0587	1	1.62	0	0.0629	1	166	1	69	57020.3	4.4	44	23	28	54	9	3.21	9.3	2.325	190	4.913	26	0.82	72.49	23	90	5	79	14.1	148	2.9	0.936	0.7	11.97	7	70
49225	2	25	3	5	5	5	0	26.63	1	1	2	2	266119	0.0587	1	6.59	0	0.0629	1	114	2	62	53223.8	4.7	47	12	18	50	9	3.21	8.6	2.15	144	3.724	21	0.62	54.81	16	79	4.39	106	19	108	3.7	1.195	0.7	11.97	7.7	77
49228	1	52	2	4	4	2.35	0	28.32	1	1	2	2	26036.9	0.0587	1	1.34	0	0.0629	1	66	1	70	5207.38	4.4	44	31	27	89	10	3.57	9.3	2.325	226	5.844	21	0.72	63.65	25	86	4.77	70	12.5	114	3.8	1.227	0.7	11.97	7.5	75
49229	1	24	3	5	5	2.4	0	28.47	2	1	2	2	234037	0.0587	1	26.5	0	0.323	0	166	2	64	46807.4	4.4	44	24	23	32	10	3.57	9.3	2.325	177	4.577	26	1.13	99.89	31	77	4.27	123	22	116	2.9	0.936	0.9	15.39	6.6	66
49230	2	49	2	1	1	0.4	0	29.58	2	1	2	1	87636.5	0.0587	1	6.56	0	0.0629	1	89	1	66	17527.3	3.7	37	17	21	106	14	5	9.2	2.3	148	3.827	25	0.42	37.13	18	114	6.33	27	4.8	159	3.7	1.195	0.6	10.26	7.6	76
49235	1	40	2	1	1	1.24	0	31.12	2	1	2	2	59397.9	0.0587	1	21.5	0	0.0629	1	327	1	72	11879.6	4.5	45	55	30	56	12	4.28	9.2	2.3	211	5.456	25	1.12	99.01	32	88	4.88	76	13.6	131	3.6	1.162	1.1	18.81	7.4	74
49236	2	32	4	5	5	5	0	27.67	2	1	2	2	111238	0.0587	1	0.6569	1	0.0629	1	163	1	68	22247.5	4.2	42	22	25	69	10	3.57	9.2	2.3	164	4.241	22	1.02	90.17	22	95	5.27	70	12.5	137	4.3	1.388	0.7	11.97	7.2	72
49238	1	32	4	4	6	5	0	23.05	2	1	2	2	71774.4	0.0587	1	1.94	0	0.183	0	185	1	62	14354.9	4.4	44	24	21	78	9	3.21	9.4	2.35	139	3.595	23	0.82	72.49	16	102	5.66	68	12.2	145	4.8	1.55	0.7	11.97	7.5	75
49241	1	35	5	5	1	5	0	22.36	2	1	2	2	207891	0.0587	1	3.07	0	0.0629	1	109	2	68	41578.1	4.7	47	20	19	62	15	5.36	9.3	2.325	163	4.215	27	1.01	89.28	22	93	5.16	112	20.1	92	2.9	0.936	1.1	18.81	7.8	78
49247	2	74	3	5	1	5	0	32.25	1	1	2	2	110238	0.0587	1	0.6569	1	0.0629	1	47	2	63	22047.5	4.2	42	13	16	41	27	9.64	9	2.25	237	6.129	26	1.07	94.59	17	105	5.83	95	17	143	4.1	1.324	0.9	15.39	6.9	69
49250	2	65	4	3	1	0.73	0	20.96	2	2	1	2	38684.9	0.0587	1	10.7	0	0.0629	1	55	2	67	7736.98	3.4	34	15	31	49	21	7.5	9.8	2.45	124	3.207	26	1.02	90.17	16	93	5.16	48	8.6	144	3.9	1.259	0.4	6.84	7.5	75
49252	1	34	3	5	1	5	0	34.11	1	1	2	2	334301	0.0587	1	6.79	0	0.0629	1	265	2	65	66860.1	4.2	42	24	23	43	14	5	9.4	2.35	181	4.681	25	1.07	94.59	59	102	5.66	54	9.7	125	5.5	1.776	0.6	10.26	6.5	65
49255	2	65	4	3	1	5	0	28.84	1	2	2	1	38087.6	0.0587	1	32.1	0	0.256	0	64	1	63	7617.53	4.1	41	12	21	85	14	5	9	2.25	182	4.707	27	1.02	90.17	18	93	5.16	82	14.7	146	3.5	1.13	0.6	10.26	6.5	65
49259	2	45	3	1	1	5	0	24.16	1	1	2	1	428765	0.0587	1	0.6569	1	0.0629	1	80	2	60	85753	4.1	41	27	25	60	11	3.93	9.5	2.375	239	6.181	22	0.79	69.84	17	83	4.61	57	10.2	113	3.2	1.033	0.7	11.97	6.8	68
49265	2	46	1	1	1	0.7	0	22.46	1	1	2	1	78308.9	0.0587	1	32.4	0	0.128	0	31	2	72	15661.8	4.7	47	21	20	113	6	2.14	9.5	2.375	212	5.482	25	0.81	71.6	18	70	3.89	117	21	109	3.8	1.227	0.7	11.97	7.8	78
49269	1	39	4	3	1	2.03	0	28.15	1	1	2	2	125081	0.0587	1	8.31	0	0.0629	1	134	2	65	25016.1	3.5	35	15	22	103	11	3.93	8.9	2.225	166	4.293	23	1.12	99.01	31	122	6.77	105	18.8	107	3.3	1.066	0.8	13.68	6.9	69
49275	2	30	3	4	1	1.89	0	31.02	1	1	2	2	160315	0.0587	1	52.5	0	0.0629	1	143	1	60	32063.1	4.3	43	17	24	57	8	2.86	9.4	2.35	188	4.862	20	0.82	72.49	15	103	5.72	87	15.6	112	2.8	0.904	0.5	8.55	6.8	68
49280	2	52	4	5	3	2.48	0	40.65	2	1	2	1	64968.5	0.0587	1	6.58	0	0.0629	1	175	1	64	12993.7	3.9	39	26	37	114	17	6.07	9.4	2.35	201	5.198	26	1.12	99.01	23	99	5.5	64	11.5	147	5.1	1.647	0.7	11.97	7.2	72
49292	2	60	1	5	1	0.83	0	25.39	2	2	2	2	25105.7	0.0587	1	1.87	0	0.0629	1	56	1	66	5021.13	4	40	18	23	83	14	5	8.8	2.2	213	5.508	26	0.62	54.81	7	94	5.22	97	17.4	131	4.3	1.388	1.1	18.81	7.2	72
49298	2	23	3	5	5	0.96	0	21.75	2	1	2	2	267880	0.0587	1	2.92	0	0.0629	1	104	2	67	53576	4.3	43	25	31	42	20	7.14	9.5	2.375	233	6.025	20	0.72	63.65	11	84	4.66	44	7.9	107	4	1.292	0.8	13.68	7	70
49304	1	34	1	2	5	0.44	0	23.49	1	1	9	2	86093.6	0.0587	1	1.15	0	0.0629	1	157	1	59	17218.7	4.7	47	32	30	101	11	3.93	9.8	2.45	218	5.637	28	0.82	72.49	31	60	3.33	133	23.8	137	4.4	1.421	0.6	10.26	7.7	77
49309	1	54	2	3	1	5	0	27.84	1	NA	2	1	37065.6	0.0587	1	6.63	0	0.0629	1	69	2	70	7413.12	4.7	47	22	20	54	15	5.36	9.7	2.425	320	8.275	25	0.76	67.18	24	90	5	124	22.2	123	4.1	1.324	0.8	13.68	7.8	78
49315	2	23	4	5	5	0.57	0	29.68	2	2	2	1	92915.2	0.0587	1	0.6569	1	0.0629	1	158	2	67	18583	4.2	42	24	24	64	9	3.21	9.3	2.325	197	5.094	24	0.7	61.88	11	77	4.27	67	12	136	2.9	0.936	0.6	10.26	7.6	76
49322	2	30	1	4	1	1.45	0	40.19	2	1	2	2	68857.8	0.0587	1	3.66	0	0.0629	1	55	1	71	13771.6	4	40	16	18	51	11	3.93	9.1	2.275	138	3.569	27	0.72	63.65	14	86	4.77	75	13.4	157	3.8	1.227	0.6	10.26	6.9	69
49324	1	58	1	1	1	0.97	0	27.2	1	1	2	2	43488.7	0.0587	1	3.26	0	0.0629	1	44	1	66	8697.74	3.9	39	61	55	97	8	2.86	9.5	2.375	221	5.715	25	0.92	81.33	37	537	29.81	58	10.4	108	4.4	1.421	0.9	15.39	7.4	74
49328	2	21	3	3	5	3.96	0	37.49	1	1	2	2	214571	0.0587	1	65.3	0	0.81	0	357	2	74	42914.3	4.2	42	16	23	81	16	5.71	8.8	2.2	147	3.801	22	0.94	83.1	18	86	4.77	24	4.3	141	3.2	1.033	0.5	8.55	7.3	73
49333	1	80	3	1	1	1.31	0	27.08	1	1	2	2	42024.6	0.0587	1	2.49	0	0.0629	1	48	2	64	8404.92	4.2	42	22	26	59	18	6.43	9.4	2.35	204	5.275	26	1.22	107.85	17	95	5.27	122	21.9	158	3.8	1.227	0.9	15.39	6.5	65
49338	2	53	1	1	3	0	0	26.02	1	2	2	2	33478.3	0.0587	1	2.66	0	0.0629	1	32	2	74	6695.66	4	40	29	33	109	7	2.5	9.1	2.275	146	3.776	24	0.55	48.62	25	92	5.11	84	15	134	3.9	1.259	0.8	13.68	6.7	67
49351	1	31	3	3	1	2.36	0	23.44	2	1	2	2	232245	0.0587	1	1.19	0	0.0629	1	276	2	62	46449	4.6	46	30	20	67	13	4.64	9.6	2.4	200	5.172	28	0.89	78.68	8	89	4.94	142	25.4	122	3.9	1.259	1.9	32.49	7	70
49355	1	32	3	4	3	1.79	0	21.49	1	1	2	2	54318.1	0.0587	1	0.6569	1	0.0629	1	91	2	69	10863.6	4.6	46	19	21	48	16	5.71	9.6	2.4	193	4.991	26	0.91	80.44	13	94	5.22	93	16.7	106	4	1.292	1.6	27.36	7.1	71
49358	2	29	2	2	5	0.47	0	21.34	2	2	2	2	59318.7	0.0587	1	36.4	0	0.501	0	217	2	62	11863.7	4	40	11	15	44	7	2.5	9.1	2.275	146	3.776	23	0.45	39.78	7	80	4.44	87	15.6	97	3.5	1.13	0.4	6.84	6.8	68
49359	2	42	4	5	1	3.77	0	30.05	2	NA	2	2	75943.8	0.0587	1	0.6569	1	0.0629	1	97	2	68	15188.8	4.1	41	20	22	46	8	2.86	9.3	2.325	198	5.12	27	0.61	53.92	15	109	6.05	50	9	168	3.8	1.227	0.4	6.84	7.6	76
49363	1	62	3	5	1	5	1	23.3	2	1	2	1	172321	0.0587	1	3.07	0	0.0629	1	116	1	60	34464.1	4.3	43	34	31	61	17	6.07	9.3	2.325	190	4.913	21	1.02	90.17	21	85	4.72	85	15.2	189	3.6	1.162	1.2	20.52	6.7	67
49374	2	54	3	2	1	4.75	1	31.31	2	2	3	1	269701	0.0587	1	0.6569	1	0.0629	1	74	1	67	53940.2	4	40	66	49	98	12	4.28	10	2.5	203	5.25	25	0.62	54.81	39	128	7.11	73	13.1	129	4.3	1.388	0.7	11.97	6.9	69
49382	2	23	4	4	5	3.49	0	17.62	2	1	2	2	82668.1	0.0587	1	0.6569	1	0.0629	1	24	1	63	16533.6	4.3	43	18	21	38	9	3.21	9.7	2.425	170	4.396	21	0.72	63.65	44	74	4.11	123	22	103	3.4	1.098	0.8	13.68	7.5	75
49401	2	57	3	4	3	3.85	0	36.07	2	1	2	2	344264	0.0587	1	1.53	0	0.0959	0	109	2	61	68852.8	4.1	41	28	30	85	9	3.21	9.3	2.325	132	3.414	27	0.72	63.65	25	83	4.61	68	12.2	132	3.5	1.13	0.9	15.39	6.8	68
49404	2	44	3	4	3	0.58	0	38.48	1	2	2	1	95709.9	0.0587	1	2.69	0	0.0629	1	109	1	67	19142	4.6	46	120	64	100	11	3.93	10.2	2.55	298	7.706	21	0.72	63.65	683	95	5.27	105	18.8	136	4.8	1.55	0.6	10.26	8	80
49405	1	61	3	3	1	4.36	0	41.69	1	1	2	2	166448	0.0587	1	0.6569	1	0.0629	1	89	2	62	33289.5	4.2	42	48	37	48	15	5.36	9.4	2.35	181	4.681	26	0.85	75.14	43	117	6.49	80	14.3	143	4.4	1.421	0.5	8.55	7.6	76
49412	2	39	3	5	4	1.22	0	22.59	1	NA	2	2	80130.1	0.0587	1	2.31	0	0.0629	1	136	1	62	16026	3.9	39	26	19	40	11	3.93	9.6	2.4	218	5.637	21	0.72	63.65	28	103	5.72	52	9.3	118	3.7	1.195	0.6	10.26	7	70
49416	1	61	3	5	1	4.75	0	36.37	2	2	1	1	205736	0.0587	1	0.6569	1	0.0629	1	92	1	69	41147.3	4.7	47	41	25	50	23	8.21	9.8	2.45	201	5.198	27	0.82	72.49	89	132	7.33	119	21.3	98	3.7	1.195	1.3	22.23	7.1	71
49428	1	36	3	3	1	0.58	0	33.62	1	1	2	2	72208.1	0.0587	1	12.1	0	0.0629	1	140	1	61	14441.6	4.6	46	61	32	70	13	4.64	10.2	2.55	258	6.672	24	1.12	99.01	60	84	4.66	114	20.4	136	2.3	0.743	0.8	13.68	7.6	76
49437	1	64	4	2	3	1.73	0	41.03	1	1	2	1	20496.7	0.0587	1	7.03	0	0.0629	1	401	2	64	4099.35	3.9	39	30	44	100	9	3.21	9.2	2.3	133	3.439	22	1.03	91.05	36	84	4.66	68	12.2	127	3.8	1.227	0.9	15.39	7.6	76
49450	1	23	1	1	5	0.96	0	31.28	2	1	2	2	112385	0.0587	1	0.6569	1	0.0629	1	94	2	61	22476.9	5	50	37	26	68	12	4.28	10	2.5	186	4.81	26	0.78	68.95	32	98	5.44	68	12.2	159	3.9	1.259	0.8	13.68	7.9	79
49457	2	39	3	4	3	1.18	0	17.44	1	1	2	2	92497.3	0.0587	1	3.43	0	0.0629	1	17	2	69	18499.5	4.9	49	17	27	51	5	1.79	9.7	2.425	160	4.138	23	0.72	63.65	26	94	5.22	78	14	133	4.4	1.421	0.7	11.97	8	80
49458	2	35	1	3	4	0.18	0	36.35	2	2	2	2	54573.6	0.0587	1	1.16	0	0.0629	1	29	2	72	10914.7	3.9	39	30	23	64	8	2.86	9.2	2.3	117	3.026	24	0.69	61	43	127	7.05	35	6.3	137	3.8	1.227	0.6	10.26	7.6	76
49460	1	32	3	3	1	5	0	23.27	1	1	2	2	284911	0.0587	1	127	0	1.57	0	146	2	60	56982.2	4.6	46	47	32	69	13	4.64	9.1	2.275	203	5.25	27	0.88	77.79	43	69	3.83	148	26.5	111	3.7	1.195	1	17.1	6.9	69
49462	2	20	3	2	5	0.71	0	73.43	2	2	2	2	225343	0.0587	1	1.6	0	0.0629	1	189	2	62	45068.5	3.5	35	23	24	62	11	3.93	8.4	2.1	147	3.801	24	0.75	66.3	15	81	4.5	28	5	164	3.4	1.098	0.1	1.71	7.1	71
49465	2	43	1	2	3	5	0	28.67	2	1	2	2	59777.1	0.0587	1	0.6569	1	0.0629	1	137	1	70	11955.4	4.3	43	17	20	79	13	4.64	9.3	2.325	245	6.336	22	0.62	54.81	16	92	5.11	135	24.2	126	3.6	1.162	1.2	20.52	7.4	74
49489	2	55	3	3	1	5	0	29.28	2	1	2	1	417089	0.0587	1	18.6	0	0.0629	1	141	2	63	83417.8	3.9	39	20	21	67	13	4.64	9	2.25	239	6.181	26	0.73	64.53	11	97	5.38	115	20.6	122	3.8	1.227	1	17.1	7.1	71
49492	1	51	4	4	1	5	0	22.95	2	1	2	2	86871.2	0.0587	1	4.71	0	0.0629	1	162	2	65	17374.2	4.5	45	26	26	59	16	5.71	9.3	2.325	196	5.069	28	1.2	106.08	30	84	4.66	65	11.6	105	3.3	1.066	0.7	11.97	6.7	67
49505	1	80	2	5	2	4.9	0	26.55	1	1	2	1	36120.7	0.0587	1	3.72	0	0.198	0	130	1	66	7224.14	3.7	37	11	17	67	41	14.64	8.5	2.125	183	4.732	24	1.12	99.01	20	99	5.5	125	22.4	120	3	0.969	1.1	18.81	6.4	64
49516	1	44	4	5	1	5	0	29.86	2	1	2	2	83584.6	0.0587	1	4.5	0	0.0629	1	138	2	67	16716.9	4	40	23	19	74	11	3.93	9.4	2.35	166	4.293	25	1.35	119.34	23	83	4.61	54	9.7	111	4.7	1.518	0.9	15.39	7.3	73
49529	2	42	4	5	1	1.69	0	24.76	2	NA	2	2	84349.6	0.0587	1	19.5	0	0.0629	1	161	1	68	16869.9	4.1	41	44	51	81	11	3.93	9.2	2.3	218	5.637	27	0.62	54.81	16	83	4.61	49	8.8	260	4.2	1.356	0.5	8.55	7.2	72
49530	1	40	1	1	1	0.39	0	24.78	1	1	2	2	56736.1	0.0587	1	2.28	0	0.0629	1	161	1	59	11347.2	4.7	47	23	25	88	13	4.64	9	2.25	248	6.413	27	0.72	63.65	28	89	4.94	149	26.7	120	3.2	1.033	1.4	23.94	7.4	74
49555	2	69	1	1	4	0.73	0	31.74	2	2	2	1	28623.6	0.0587	1	2.05	0	0.0629	1	34	1	66	5724.72	3.9	39	17	19	58	22	7.85	9.1	2.275	239	6.181	28	1.12	99.01	19	97	5.38	83	14.9	124	4.8	1.55	0.5	8.55	7.4	74
49557	2	72	3	3	1	5	0	28.99	1	1	2	1	90817.7	0.0587	1	4.32	0	0.0629	1	103	1	67	18163.5	4.6	46	19	23	69	21	7.5	9.8	2.45	253	6.543	26	1.12	99.01	24	120	6.66	93	16.7	115	3.4	1.098	1.3	22.23	6.5	65
49564	1	26	3	5	5	5	0	25.81	1	1	2	2	233155	0.0587	1	1.23	0	0.0629	1	80	1	63	46631	4.3	43	38	38	61	14	5	9.1	2.275	103	2.664	22	0.82	72.49	18	86	4.77	34	6.1	108	4	1.292	0.7	11.97	6.9	69
49570	2	34	2	4	5	1.69	0	20.01	2	2	2	2	48648.5	0.0587	1	0.6569	1	0.0629	1	11	1	62	9729.7	4.4	44	14	18	56	13	4.64	9.2	2.3	185	4.784	22	0.62	54.81	12	81	4.5	62	11.1	112	3.2	1.033	0.8	13.68	7.4	74
49571	1	65	2	5	1	1.23	0	28	1	1	2	2	19468.8	0.0587	1	2.08	0	0.0629	1	164	2	68	3893.77	4.1	41	49	34	38	23	8.21	9.4	2.35	203	5.25	28	1.13	99.89	33	108	6	69	12.4	113	4.2	1.356	0.5	8.55	7.4	74
49585	1	78	5	1	1	3.39	0	26.14	1	1	1	2	97875.2	0.0587	1	0.6569	1	0.0629	1	58	1	63	19575	3.8	38	14	19	65	11	3.93	9.3	2.325	139	3.595	27	1.02	90.17	17	131	7.27	48	8.6	107	2.8	0.904	0.6	10.26	6.8	68
49589	2	50	3	2	1	3.92	0	38.45	2	2	2	1	320479	0.0587	1	3.08	0	0.0629	1	141	2	63	64095.8	4.3	43	21	18	51	7	2.5	8.8	2.2	189	4.888	22	0.78	68.95	21	98	5.44	78	14	120	3	0.969	0.7	11.97	7	70
49599	1	41	3	5	1	5	0	30.73	2	1	2	2	356551	0.0587	1	0.6569	1	0.0629	1	234	1	71	71310.2	4.4	44	30	22	72	13	4.64	9.6	2.4	198	5.12	26	0.92	81.33	24	82	4.55	113	20.2	121	2.8	0.904	0.7	11.97	7.5	75
49600	1	23	3	4	1	2.18	0	28.56	1	1	2	2	254774	0.0587	1	2.48	0	0.0629	1	137	1	63	50954.8	4.5	45	28	23	60	8	2.86	9.8	2.45	245	6.336	27	0.92	81.33	17	89	4.94	147	26.3	133	3.7	1.195	1.2	20.52	7.3	73
49602	1	51	3	5	1	5	1	32.07	2	NA	2	2	386520	0.0587	1	17.7	0	0.0629	1	228	2	60	77304.1	4.2	42	22	23	80	11	3.93	8.6	2.15	172	4.448	24	1.1	97.24	21	77	4.27	77	13.8	132	3.6	1.162	0.9	15.39	7.1	71
49612	1	46	3	5	5	4.81	0	25.14	2	1	2	2	216503	0.0587	1	0.6569	1	0.0629	1	23	2	69	43300.6	4.8	48	25	29	22	19	6.78	10	2.5	190	4.913	28	1.15	101.66	7	88	4.88	129	23.1	146	3.9	1.259	0.8	13.68	7.1	71
49616	2	39	1	3	1	2.49	0	32.54	2	2	2	2	67391.7	0.0587	1	33	0	0.32	0	95	1	66	13478.3	4.3	43	32	32	61	12	4.28	9.5	2.375	181	4.681	27	0.82	72.49	26	89	4.94	17	3	103	4.8	1.55	0.4	6.84	7.1	71
49624	2	50	3	3	5	1	0	38.01	1	1	2	1	76548.5	0.0587	1	0.958	0	0.0629	1	18	2	62	15309.7	4.3	43	25	22	63	13	4.64	9.2	2.3	182	4.707	22	0.79	69.84	21	74	4.11	70	12.5	110	3.1	1.001	0.3	5.13	7	70
49643	1	22	3	4	5	1.96	0	27.21	1	1	2	2	251955	0.0587	1	0.6569	1	0.0629	1	38	1	59	50391	4.7	47	19	19	62	10	3.57	9.4	2.35	155	4.008	28	0.92	81.33	19	89	4.94	58	10.4	103	4.1	1.324	0.6	10.26	7	70
49664	2	57	4	2	4	1.26	1	30.62	2	1	1	1	66760	0.0587	1	41.2	0	0.439	0	147	1	59	13352	4.3	43	11	19	109	21	7.5	9.8	2.45	237	6.129	26	1.32	116.69	27	188	10.44	49	8.8	117	3.6	1.162	0.4	6.84	7.3	73
49667	2	35	5	5	1	5	0	19.49	2	2	2	2	202785	0.0587	1	3.42	0	0.0629	1	89	2	68	40557	4.3	43	16	14	41	15	5.36	9.4	2.35	152	3.931	24	0.68	60.11	9	88	4.88	124	22.2	91	4	1.292	1	17.1	6.9	69
49713	2	35	4	5	3	2.91	0	18.2	2	1	2	2	94350.4	0.0587	1	9.05	0	0.0629	1	205	1	68	18870.1	5	50	17	22	53	8	2.86	10	2.5	198	5.12	27	0.92	81.33	10	69	3.83	107	19.2	137	4.2	1.356	1.1	18.81	7.9	79
49725	2	56	5	3	1	4.38	0	32.65	1	1	2	2	271893	0.0587	1	1.32	0	0.0629	1	32	1	60	54378.5	4.4	44	20	18	71	11	3.93	9.7	2.425	242	6.258	23	0.92	81.33	17	98	5.44	99	17.7	149	3.5	1.13	0.8	13.68	6.9	69
49739	2	32	3	2	1	1.36	0	33.45	2	2	3	1	102738	0.0587	1	1.18	0	0.0629	1	191	2	59	20547.5	3.9	39	40	27	102	12	4.28	9	2.25	203	5.25	26	0.73	64.53	31	106	5.88	52	9.3	124	3.1	1.001	0.6	10.26	7.6	76
49742	2	51	1	2	6	1.29	0	29.28	2	1	2	2	45661.8	0.0587	1	1.27	0	0.0629	1	58	1	71	9132.35	4.2	42	29	31	64	17	6.07	9.2	2.3	263	6.801	21	0.82	72.49	14	114	6.33	74	13.3	149	3.3	1.066	0.3	5.13	7.4	74
49744	2	39	3	2	1	0.68	0	32.17	1	1	2	1	111012	0.0587	1	7.65	0	0.092	0	128	2	59	22202.5	4.4	44	14	18	54	7	2.5	9.1	2.275	150	3.879	22	0.81	71.6	24	95	5.27	62	11.1	121	4.8	1.55	0.5	8.55	6.7	67
49745	1	79	3	4	1	0.96	0	31.91	1	1	2	1	45090.1	0.0587	1	2.15	0	0.0629	1	109	1	66	9018.01	4.1	41	21	27	75	10	3.57	9.3	2.325	222	5.741	27	0.82	72.49	23	93	5.16	100	17.9	167	3.9	1.259	0.6	10.26	7.1	71
49758	2	69	3	3	1	1.31	0	29.68	2	2	2	1	73777.2	0.0587	1	1.92	0	0.0629	1	79	2	59	14755.4	4.2	42	20	25	46	14	5	9.4	2.35	181	4.681	22	0.82	72.49	45	100	5.55	46	8.2	119	3.4	1.098	0.5	8.55	7.3	73
49762	1	44	3	4	1	0.83	0	27.01	2	2	2	2	75227.2	0.0587	1	1.06	0	0.0629	1	114	2	59	15045.4	4.3	43	29	28	42	12	4.28	9	2.25	198	5.12	28	0.97	85.75	23	88	4.88	155	27.8	130	3.1	1.001	0.8	13.68	7.4	74
49768	2	36	3	4	1	5	0	19.19	1	1	2	1	302302	0.0587	1	5.61	0	0.0629	1	195	2	65	60460.3	4.5	45	16	17	71	11	3.93	9.5	2.375	176	4.551	26	0.59	52.16	13	84	4.66	87	15.6	102	4.2	1.356	0.8	13.68	7	70
49772	1	80	3	3	2	1.72	0	31.85	1	1	2	1	77699.6	1.12	0	981	0	9.95	0	111	2	63	15539.9	3.9	39	20	22	89	30	10.71	9.2	2.3	200	5.172	24	1.33	117.57	48	90	5	62	11.1	156	3.8	1.227	1	17.1	6.6	66
49773	1	57	3	5	3	3.28	0	24.6	2	1	2	2	291864	0.0587	1	5.24	0	0.0629	1	188	1	63	58372.9	4.3	43	25	26	43	12	4.28	9.5	2.375	177	4.577	27	1.02	90.17	15	86	4.77	128	22.9	134	3.4	1.098	0.9	15.39	7.1	71
49775	2	23	1	2	5	1.27	0	20.98	2	1	2	2	71608.4	0.0587	1	1.01	0	0.0629	1	45	2	70	14321.7	4.9	49	17	31	72	15	5.36	10.1	2.525	212	5.482	26	0.66	58.34	10	86	4.77	81	14.5	133	4.9	1.582	0.9	15.39	7.5	75
49788	1	41	3	3	1	3.78	0	28.41	2	1	2	2	275802	0.0587	1	3.49	0	0.0629	1	256	1	59	55160.5	4.8	48	20	20	70	27	9.64	9.7	2.425	247	6.387	28	1.02	90.17	31	100	5.55	73	13.1	140	3.4	1.098	1.3	22.23	7.1	71
49796	1	46	2	4	1	4.97	0	29.62	1	NA	2	2	55623.1	0.0587	1	0.6569	1	0.0629	1	177	2	73	11124.6	4.3	43	46	32	49	10	3.57	9.5	2.375	184	4.758	23	0.87	76.91	93	88	4.88	126	22.6	106	4.1	1.324	0.5	8.55	7.1	71
49799	2	69	3	1	2	1.07	1	27.19	1	1	1	2	70542.4	0.0587	1	2.49	0	0.0629	1	86	2	59	14108.5	4	40	18	26	77	10	3.57	8.6	2.15	173	4.474	26	0.76	67.18	39	111	6.16	287	51.4	145	4.3	1.388	0.5	8.55	7.7	77
49811	2	34	3	3	1	2.73	0	18.04	2	1	2	2	197361	0.0587	1	3.23	0	0.0629	1	30	2	62	39472.3	4.6	46	18	24	42	14	5	9.2	2.3	184	4.758	26	0.73	64.53	21	77	4.27	65	11.6	126	3.6	1.162	0.8	13.68	7	70
49815	2	78	3	1	1	1.7	0	31.6	2	1	2	2	54344.3	0.0587	1	0.6569	1	0.0629	1	132	2	62	10868.9	4.4	44	30	25	77	17	6.07	9.4	2.35	231	5.974	25	0.92	81.33	40	137	7.6	120	21.5	159	4.6	1.485	0.7	11.97	6.9	69
49819	2	37	3	4	3	0.91	0	30.5	1	1	2	2	99279.4	0.0587	1	1.31	0	0.0629	1	101	2	59	19855.9	3.9	39	21	21	48	11	3.93	8.7	2.175	171	4.422	25	0.6	53.04	21	76	4.22	69	12.4	162	4.3	1.388	0.3	5.13	6.5	65
49821	1	72	4	1	2	0.94	0	25.54	1	1	2	1	45685.3	0.0587	1	200	0	2.14	0	193	2	66	9137.07	4.1	41	20	21	60	9	3.21	9.3	2.325	220	5.689	28	0.95	83.98	96	123	6.83	108	19.3	93	3.6	1.162	0.7	11.97	7.2	72
49843	1	73	1	1	2	1.42	0	23.43	1	1	2	2	24483.5	0.0587	1	0.6569	1	0.0629	1	154	1	59	4896.7	4.4	44	24	26	85	12	4.28	9.4	2.35	249	6.439	26	0.82	72.49	31	122	6.77	70	12.5	126	3.9	1.259	0.5	8.55	7.6	76
49848	1	20	3	2	6	0.19	0	24.38	1	1	2	2	165318	0.0587	1	4.31	0	0.117	0	131	2	64	33063.7	4.9	49	37	26	66	19	6.78	9.2	2.3	178	4.603	26	0.93	82.21	22	96	5.33	133	23.8	121	4.2	1.356	1.2	20.52	7.4	74
49859	1	20	2	2	5	0.66	0	20.95	1	1	2	2	96299.8	0.0587	1	149	0	0.0629	1	192	2	72	19260	4.6	46	16	24	48	11	3.93	9.2	2.3	157	4.06	24	0.81	71.6	15	82	4.55	97	17.4	113	4	1.292	1	17.1	7.3	73
49868	1	40	5	5	1	5	0	24.22	2	1	2	2	201793	0.0587	1	0.6569	1	0.0629	1	107	2	69	40358.6	4.2	42	27	25	62	13	4.64	9.5	2.375	224	5.793	26	0.78	68.95	18	87	4.83	124	22.2	128	4	1.292	1.2	20.52	7.6	76
49871	2	63	3	2	1	1.45	0	32.25	1	1	2	2	164374	0.0587	1	1.45	0	0.0629	1	121	1	59	32874.7	4.2	42	17	18	72	24	8.57	9.3	2.325	234	6.051	25	1.02	90.17	10	103	5.72	37	6.6	115	4	1.292	0.5	8.55	6.8	68
49873	2	58	3	4	1	4.57	0	19.02	1	NA	2	2	350036	0.0587	1	8.58	0	0.0629	1	71	2	66	70007.2	4	40	14	15	97	12	4.28	9.1	2.275	218	5.637	27	0.94	83.1	23	88	4.88	88	15.8	124	4.1	1.324	0.7	11.97	6.7	67
49875	2	57	4	2	6	1.35	0	32.27	1	1	2	1	61945.3	0.0587	1	11.4	0	0.0629	1	183	1	74	12389.1	4.4	44	16	21	68	26	9.28	9.7	2.425	224	5.793	25	0.98	86.63	40	98	5.44	58	10.4	130	4.6	1.485	0.9	15.39	8.1	81
49876	2	80	3	4	2	3.92	0	27.62	2	2	2	1	70904.5	0.0587	1	3.61	0	0.0629	1	53	2	59	14180.9	4	40	14	21	77	44	15.71	9.5	2.375	189	4.888	26	1.92	169.73	13	159	8.83	52	9.3	134	4.4	1.421	0.6	10.26	6.8	68
49879	1	58	3	4	1	1.29	1	32.82	1	1	1	1	80774.4	0.0587	1	18.7	0	0.162	0	152	2	64	16154.9	3.8	38	15	23	57	14	5	9.1	2.275	132	3.414	25	0.76	67.18	18	116	6.44	95	17	144	3.4	1.098	1.2	20.52	6.3	63
49885	1	32	1	4	6	3.61	0	32.83	2	1	2	1	114609	0.0587	1	0.6569	1	0.0629	1	77	1	67	22921.7	4.4	44	31	28	89	14	5	9.6	2.4	228	5.896	27	0.9	79.56	41	90	5	81	14.5	135	3.3	1.066	0.6	10.26	7.5	75
49886	1	36	3	4	1	4.83	0	20.65	1	1	2	2	282255	0.141	0	885	0	6.12	0	205	2	60	56451.1	4.6	46	19	23	75	13	4.64	9	2.25	163	4.215	21	0.88	77.79	15	85	4.72	96	17.2	105	3.3	1.066	0.9	15.39	7.4	74
49904	1	20	5	4	5	0.29	0	22.58	2	2	2	2	110906	0.0587	1	2.96	0	0.0629	1	83	1	73	22181.2	4.4	44	18	22	76	11	3.93	9.5	2.375	178	4.603	23	0.82	72.49	17	92	5.11	96	17.2	101	4.1	1.324	1.2	20.52	7	70
49919	2	32	3	3	3	0.75	0	25.96	1	1	2	2	197361	0.0587	1	1.97	0	0.0629	1	93	2	62	39472.3	3.9	39	17	19	61	11	3.93	9.1	2.275	197	5.094	25	0.73	64.53	28	78	4.33	104	18.6	116	3.9	1.259	0.6	10.26	6.8	68
49920	1	60	1	5	1	5	0	30.49	1	1	2	2	23398.4	0.0587	1	5.97	0	0.0629	1	166	2	67	4679.67	4	40	31	19	75	17	6.07	9.7	2.425	230	5.948	26	1.09	96.36	28	97	5.38	63	11.3	144	4.9	1.582	0.6	10.26	6.5	65
49924	2	77	1	1	1	0.82	0	30.94	2	2	2	1	39991.8	0.0587	1	4.42	0	0.326	0	122	2	65	7998.36	4.4	44	12	17	53	30	10.71	9.4	2.35	166	4.293	19	1.08	95.47	19	102	5.66	71	12.7	120	3.7	1.195	0.8	13.68	7.2	72
49928	2	47	3	2	6	2.4	0	32.9	1	1	2	2	301029	0.0587	1	1.31	0	0.0629	1	78	2	63	60205.8	3.6	36	15	19	88	10	3.57	9.2	2.3	255	6.594	24	0.85	75.14	18	108	6	47	8.4	98	4.8	1.55	0.4	6.84	6.7	67
49944	2	63	1	3	2	1.18	0	26.1	2	2	1	1	25060.4	0.0587	1	7.37	0	0.0629	1	80	1	66	5012.08	3.9	39	23	28	72	27	9.64	9.9	2.475	129	3.336	24	0.92	81.33	16	307	17.04	81	14.5	106	4.4	1.421	0.9	15.39	7.1	71
49948	2	80	3	2	2	1.35	0	23.9	1	1	2	2	103897	0.0587	1	15	0	0.0629	1	101	2	62	20779.4	3.8	38	21	24	57	16	5.71	8.7	2.175	254	6.568	24	0.63	55.69	13	104	5.77	44	7.9	138	3.8	1.227	0.6	10.26	6.7	67
49963	1	49	3	3	1	5	0	24.82	2	1	2	2	279943	0.0587	1	28.5	0	0.191	0	115	2	64	55988.6	4.4	44	26	26	68	13	4.64	9.6	2.4	212	5.482	22	0.73	64.53	17	82	4.55	137	24.5	126	3.8	1.227	1.5	25.65	7	70
49974	1	55	2	3	6	2.14	0	26.78	1	1	2	1	37199.5	0.0587	1	5.01	0	0.0629	1	89	2	61	7439.9	4	40	17	18	65	10	3.57	9.3	2.325	241	6.232	29	1.12	99.01	18	98	5.44	89	15.9	109	3.8	1.227	0.5	8.55	6.6	66
49996	2	61	1	1	4	0.29	0	35.22	2	2	2	1	28623.6	0.0587	1	5.54	0	0.0629	1	191	1	66	5724.72	4.3	43	35	29	67	10	3.57	9.4	2.35	207	5.353	28	0.52	45.97	16	133	7.38	104	18.6	155	3.5	1.13	0.7	11.97	6.8	68
50002	1	46	4	4	3	4.62	0	26.72	2	1	2	2	76107.3	0.0587	1	14.7	0	0.0629	1	268	2	64	15221.5	4	40	20	24	65	15	5.36	9.3	2.325	175	4.526	25	1.04	91.94	58	98	5.44	84	15	145	3.4	1.098	1	17.1	7.1	71
50004	1	80	4	3	1	1.83	0	23.47	1	1	2	2	36758.7	0.0587	1	10.9	0	0.0629	1	66	1	68	7351.73	4.4	44	14	22	50	16	5.71	9.5	2.375	254	6.568	21	1.32	116.69	22	97	5.38	92	16.5	103	2.3	0.743	0.8	13.68	7.4	74
50005	1	45	2	2	1	0.41	0	32.91	9	NA	2	1	85067.6	0.0587	1	4.93	0	0.0629	1	134	2	65	17013.5	4.1	41	14	19	72	10	3.57	9.5	2.375	197	5.094	23	0.64	56.58	20	120	6.66	124	22.2	98	4.1	1.324	0.6	10.26	7.2	72
50006	2	29	3	5	5	4.81	0	22.61	2	1	2	2	223444	0.0587	1	1.07	0	0.0629	1	68	2	64	44688.8	4.5	45	14	16	47	9	3.21	9.7	2.425	191	4.939	26	0.6	53.04	11	83	4.61	103	18.4	86	3.7	1.195	0.9	15.39	7.2	72
50017	1	29	3	4	1	2.57	0	35.56	2	1	2	2	88998.1	0.0587	1	7.95	0	0.0629	1	164	1	60	17799.6	4.4	44	59	35	60	15	5.36	10.2	2.55	153	3.957	22	1.32	116.69	31	86	4.77	65	11.6	159	4.3	1.388	1.1	18.81	7	70
50023	2	62	3	5	3	5	0	26.92	1	1	2	1	159767	0.0587	1	4.61	0	0.0629	1	29	1	63	31953.4	4.5	45	22	25	71	13	4.64	9.7	2.425	262	6.775	28	0.72	63.65	22	86	4.77	81	14.5	165	2.8	0.904	1	17.1	6.8	68
50024	2	26	1	4	1	2.33	0	21.23	2	1	2	2	88200.2	0.0587	1	2.37	0	0.0629	1	74	1	66	17640	5	50	17	20	65	13	4.64	9.8	2.45	147	3.801	26	0.72	63.65	10	71	3.94	91	16.3	120	4.2	1.356	1.1	18.81	7.8	78
50026	1	61	4	4	1	4.25	0	18	2	2	2	2	19410.2	0.0587	1	2.79	0	0.0629	1	97	2	68	3882.05	4.5	45	14	23	46	13	4.64	9.6	2.4	192	4.965	26	0.96	84.86	15	109	6.05	54	9.7	109	3.7	1.195	0.5	8.55	7.4	74
50028	2	32	3	4	3	0.57	0	35.3	1	2	2	1	132576	0.0587	1	1.91	0	0.0629	1	97	1	64	26515.1	4.1	41	48	34	109	12	4.28	9	2.25	221	5.715	29	0.73	64.53	56	89	4.94	80	14.3	165	4.8	1.55	0.7	11.97	7.4	74
50031	2	78	2	1	2	0.94	0	33.08	2	2	2	2	42436.7	0.0587	1	1.26	0	0.0629	1	30	1	72	8487.34	3.9	39	13	24	61	11	3.93	9	2.25	240	6.206	27	0.62	54.81	20	101	5.61	98	17.6	140	3.8	1.227	0.7	11.97	6.9	69
50037	2	74	3	3	2	3.08	0	33.66	2	2	2	2	100767	0.0587	1	0.6569	1	0.0629	1	63	2	68	20153.4	3.7	37	16	22	93	12	4.28	9.5	2.375	267	6.905	26	0.85	75.14	23	87	4.83	67	12	131	4.2	1.356	0.3	5.13	6.6	66
50040	2	56	3	5	1	4.38	0	25.61	2	1	2	2	271893	0.0587	1	5.28	0	0.0629	1	106	1	60	54378.5	4.1	41	35	27	101	14	5	9.2	2.3	296	7.655	18	0.92	81.33	32	92	5.11	138	24.7	140	3.8	1.227	0.8	13.68	7.1	71
50062	2	23	4	3	6	0.29	0	20.41	2	2	2	2	79791.6	0.0587	1	4.06	0	0.0629	1	308	1	64	15958.3	4.2	42	26	30	59	16	5.71	9.7	2.425	276	7.137	22	1.12	99.01	10	85	4.72	59	10.6	135	3.9	1.259	0.9	15.39	8.6	86
50067	1	74	3	5	1	4.75	0	24.76	2	1	2	2	99083.3	0.0587	1	0.6569	1	0.0629	1	14	1	60	19816.7	4.6	46	22	21	83	25	8.93	9.4	2.35	199	5.146	24	1.12	99.01	30	94	5.22	103	18.4	160	3.7	1.195	1.8	30.78	6.5	65
50070	1	51	3	2	4	2.35	0	25.95	1	1	2	1	303562	0.0587	1	0.6569	1	0.0629	1	42	1	61	60712.5	4.7	47	22	26	71	8	2.86	9.5	2.375	252	6.517	25	0.72	63.65	48	93	5.16	167	29.9	176	3.5	1.13	0.7	11.97	7.6	76
50074	2	66	1	3	3	2.4	0	28.86	2	2	2	2	22284.3	0.0587	1	4.9	0	0.0629	1	67	2	72	4456.86	3.9	39	17	18	79	15	5.36	9.2	2.3	178	4.603	25	0.86	76.02	10	84	4.66	76	13.6	136	3.9	1.259	1.1	18.81	6.7	67
50086	1	22	3	2	5	0.99	1	29.06	1	1	2	1	113726	0.0587	1	29.8	0	0.0629	1	140	1	67	22745.3	4.2	42	18	19	80	15	5.36	9.3	2.325	137	3.543	23	1.12	99.01	15	76	4.22	106	19	120	3.9	1.259	0.4	6.84	7.3	73
50093	1	78	3	2	1	1.64	1	34.44	1	1	1	2	101667	0.0587	1	1.64	0	0.0629	1	253	2	63	20333.5	4	40	33	26	130	16	5.71	9.1	2.275	122	3.155	28	1.1	97.24	24	239	13.27	116	20.8	117	2.7	0.872	1.1	18.81	6.5	65
50096	1	50	4	2	5	0.34	0	27.42	1	NA	2	2	45383	0.141	0	636	0	8.03	0	106	2	68	9076.59	3.9	39	128	89	92	19	6.78	9.7	2.425	214	5.534	25	0.99	87.52	23	98	5.44	160	28.7	145	4	1.292	0.6	10.26	7.8	78
50107	1	23	4	4	5	1.35	0	22.5	2	1	2	2	83472.9	0.0587	1	10.1	0	0.0629	1	284	2	67	16694.6	4.7	47	18	22	53	10	3.57	9.7	2.425	181	4.681	28	1	88.4	26	80	4.44	119	21.3	113	5.1	1.647	1.3	22.23	7.8	78
50111	1	57	1	3	1	3.98	0	34.53	1	1	2	1	38357.2	0.0587	1	69.4	0	0.668	0	169	2	66	7671.43	4	40	24	19	96	14	5	9.1	2.275	206	5.327	24	1.1	97.24	29	92	5.11	70	12.5	113	3.1	1.001	0.6	10.26	6.9	69
50112	1	80	4	1	1	0.9	0	30.07	1	1	1	1	32427.1	0.0587	1	1.82	0	0.0629	1	149	1	67	6485.42	4.1	41	30	28	45	21	7.5	10.2	2.55	220	5.689	25	1.22	107.85	37	170	9.44	90	16.1	163	3.9	1.259	0.8	13.68	6.9	69
50128	2	27	3	4	1	1.95	0	22.41	2	1	2	2	174679	0.0587	1	0.6569	1	0.0629	1	48	2	65	34935.8	4.2	42	12	16	55	7	2.5	9.1	2.275	152	3.931	24	0.62	54.81	12	84	4.66	18	3.2	91	3.5	1.13	0.5	8.55	6.7	67
50129	2	48	3	1	1	0.55	0	25.01	2	2	2	2	92511.7	0.0587	1	0.6569	1	0.0629	1	50	1	64	18502.3	4.3	43	23	22	66	7	2.5	9.4	2.35	223	5.767	22	0.42	37.13	52	101	5.61	50	9	105	3.5	1.13	0.6	10.26	6.7	67
50137	2	44	3	4	1	5	0	27.02	2	1	2	2	134544	0.0587	1	4.09	0	0.0629	1	34	2	65	26908.8	4.4	44	18	19	64	11	3.93	9.5	2.375	227	5.87	22	0.73	64.53	14	80	4.44	120	21.5	127	3.6	1.162	0.7	11.97	7.3	73
50144	1	73	3	4	1	2.64	0	26.88	2	1	2	2	92926.9	0.0587	1	46.9	0	0.0629	1	248	2	62	18585.4	3.8	38	27	32	82	17	6.07	8.6	2.15	234	6.051	24	0.91	80.44	48	115	6.38	37	6.6	150	3.9	1.259	0.6	10.26	6.3	63
50146	1	37	1	1	5	1.31	1	26.71	2	1	2	2	116675	0.0587	1	0.6569	1	0.0629	1	91	1	69	23334.9	4.5	45	77	40	83	11	3.93	9	2.25	218	5.637	25	0.72	63.65	34	87	4.83	149	26.7	116	3.2	1.033	1	17.1	7.2	72
50165	1	55	4	3	1	4.14	0	31.01	1	NA	2	2	60601.8	0.0587	1	0.6569	1	0.0629	1	137	1	68	12120.4	4	40	27	27	91	18	6.43	8.9	2.225	217	5.612	23	0.92	81.33	38	101	5.61	85	15.2	71	3.5	1.13	0.5	8.55	6.8	68
50169	2	67	4	4	1	5	0	30.18	1	1	2	1	22977.4	0.0587	1	0.6569	1	0.0629	1	76	2	70	4595.48	3.9	39	27	27	84	14	5	9.5	2.375	156	4.034	26	0.84	74.26	35	148	8.22	71	12.7	234	3.8	1.227	0.6	10.26	7.3	73
50173	1	35	1	3	1	0.7	0	27.7	2	1	2	2	122008	0.0587	1	12.5	0	0.201	0	43	1	71	24401.5	4.5	45	30	17	51	13	4.64	9.4	2.35	150	3.879	25	0.82	72.49	53	88	4.88	89	15.9	98	4.1	1.324	0.5	8.55	7.5	75
50178	2	27	3	5	6	3.65	0	24.12	2	1	2	2	266119	0.0587	1	0.6569	1	0.0629	1	50	2	62	53223.8	3.7	37	14	14	32	9	3.21	9	2.25	213	5.508	26	0.71	62.76	33	76	4.22	72	12.9	110	3.2	1.033	0.5	8.55	6.5	65
50181	1	26	3	5	5	2.5	0	32.57	2	1	2	2	244359	0.0587	1	22.4	0	0.0629	1	349	2	63	48871.8	4.6	46	19	21	69	5	1.79	9.5	2.375	164	4.241	26	1.07	94.59	17	100	5.55	68	12.2	138	3.4	1.098	0.6	10.26	7.2	72
50186	2	29	1	4	4	0.52	0	25.99	2	NA	2	2	89557.2	0.0587	1	12.1	0	0.0629	1	61	1	66	17911.4	4.7	47	14	14	61	10	3.57	9.5	2.375	155	4.008	25	0.52	45.97	8	86	4.77	48	8.6	113	3.2	1.033	0.7	11.97	7.5	75
50216	2	21	2	3	5	0.91	0	22.49	2	2	2	2	65804.7	0.0587	1	37.9	0	0.444	0	122	2	66	13160.9	4.4	44	36	56	70	10	3.57	9.5	2.375	190	4.913	25	0.77	68.07	20	49	2.72	172	30.8	149	3.8	1.227	0.8	13.68	7.5	75
50229	1	52	4	5	4	0.98	0	29.04	2	1	2	2	77111.2	0.0587	1	0.6569	1	0.0629	1	110	1	69	15422.2	4.3	43	27	37	48	11	3.93	9.6	2.4	150	3.879	26	1.02	90.17	42	91	5.05	101	18.1	124	4	1.292	0.9	15.39	7.5	75
50233	1	80	3	5	1	5	0	21.47	2	NA	2	1	57928.9	0.0587	1	0.6569	1	0.0629	1	70	1	70	11585.8	4.1	41	17	34	94	29	10.35	9.3	2.325	174	4.5	26	1.52	134.37	20	86	4.77	60	10.7	195	4.1	1.324	0.8	13.68	6.6	66
50243	2	43	3	4	1	0.7	0	43.46	2	2	2	2	88552.4	0.0587	1	0.6569	1	0.0629	1	25	2	59	17710.5	4	40	17	16	64	7	2.5	8.4	2.1	210	5.431	24	0.69	61	36	74	4.11	49	8.8	134	3.7	1.195	0.3	5.13	7.1	71
50248	2	34	4	3	5	0.44	1	25.04	2	2	1	2	80446.7	0.0587	1	1.29	0	0.0629	1	63	1	59	16089.3	4	40	14	16	78	12	4.28	9.7	2.425	253	6.543	25	0.62	54.81	18	382	21.2	94	16.8	145	4.4	1.421	1	17.1	7.2	72
50253	1	23	3	3	5	2.02	0	25.38	1	1	2	2	220356	0.0587	1	16.5	0	0.0629	1	124	2	74	44071.3	4.6	46	25	23	119	12	4.28	10	2.5	185	4.784	27	1.02	90.17	22	80	4.44	138	24.7	126	2.9	0.936	1.9	32.49	7.3	73
50260	1	52	3	3	1	1.46	0	22.64	1	2	2	2	82872.4	0.0587	1	0.6569	1	0.0629	1	32	1	67	16574.5	4	40	16	26	92	9	3.21	9.4	2.35	163	4.215	23	0.92	81.33	15	74	4.11	72	12.9	119	3.8	1.227	0.4	6.84	7.3	73
50275	2	62	5	2	2	1.49	0	27.5	2	2	1	2	64890.6	0.0587	1	0.6569	1	0.0629	1	12	1	73	12978.1	4.4	44	14	21	78	10	3.57	9.6	2.4	246	6.362	28	0.52	45.97	32	166	9.21	68	12.2	143	4.2	1.356	0.5	8.55	7.4	74
50292	1	36	3	3	6	5	0	27.56	1	1	2	2	273245	0.0587	1	16.3	0	0.0629	1	127	2	61	54649	4.3	43	24	23	76	16	5.71	9	2.25	188	4.862	25	0.98	86.63	43	93	5.16	170	30.4	113	3.1	1.001	0.9	15.39	7	70
50303	2	65	3	3	2	1.35	0	20.74	2	2	2	2	78984	0.0587	1	1.96	0	0.0629	1	241	1	60	15796.8	4	40	22	25	111	19	6.78	10.6	2.65	244	6.31	24	0.72	63.65	46	93	5.16	63	11.3	126	3.4	1.098	0.6	10.26	6.9	69
50304	1	30	3	4	1	0.71	0	36.18	1	1	2	2	73412.2	0.0587	1	4.23	0	0.0629	1	75	2	59	14682.4	4.1	41	59	45	129	13	4.64	9.5	2.375	295	7.629	22	0.9	79.56	59	269	14.93	76	13.6	131	2.9	0.936	0.5	8.55	7.2	72
50319	1	60	4	4	1	1.58	0	26.43	2	2	2	1	23671.7	0.0587	1	1.96	0	0.0629	1	260	2	67	4734.34	3.7	37	26	25	55	12	4.28	9.9	2.475	168	4.344	28	1.27	112.27	44	82	4.55	70	12.5	137	2.9	0.936	0.5	8.55	6.3	63
50322	1	46	3	4	1	0.81	0	24.54	1	2	2	2	85088.6	0.0587	1	0.939	0	0.0629	1	102	2	72	17017.7	4.7	47	37	23	49	6	2.14	10	2.5	232	6	25	0.88	77.79	15	92	5.11	53	9.5	108	3.7	1.195	1.6	27.36	7.9	79
50324	2	68	1	3	1	0.82	0	34.99	1	2	2	2	29774.9	0.0587	1	20.5	0	0.0629	1	130	1	66	5954.97	4.1	41	28	35	81	11	3.93	9	2.25	172	4.448	25	0.72	63.65	40	106	5.88	67	12	117	3.1	1.001	0.7	11.97	7.1	71
50329	1	29	5	2	1	0.8	0	28.15	1	2	2	2	209967	0.0587	1	0.6569	1	0.0629	1	133	1	62	41993.3	4.5	45	17	19	62	15	5.36	9.5	2.375	268	6.93	25	1.12	99.01	12	105	5.83	121	21.7	96	4	1.292	0.8	13.68	7.1	71
50334	1	28	3	5	5	5	0	34.19	1	1	2	2	201446	0.0587	1	5.25	0	0.0629	1	268	1	70	40289.1	4.6	46	127	49	92	11	3.93	10.1	2.525	281	7.267	24	1.12	99.01	66	89	4.94	104	18.6	131	3.8	1.227	0.8	13.68	7.9	79
50335	2	70	3	5	3	5	1	41.89	2	2	2	1	119508	0.0587	1	6.15	0	0.0629	1	211	2	66	23901.7	4.8	48	22	28	150	17	6.07	10.2	2.55	222	5.741	23	1.2	106.08	36	91	5.05	53	9.5	198	4.2	1.356	0.8	13.68	7.2	72
50338	1	20	2	4	5	5	0	22.75	2	1	2	2	70200.8	0.0587	1	2.89	0	0.0629	1	199	2	69	14040.2	4.7	47	20	28	67	10	3.57	9.9	2.475	146	3.776	25	0.8	70.72	10	94	5.22	88	15.8	88	4.3	1.388	1	17.1	7.2	72
50340	2	68	5	1	2	1.49	0	21.18	1	2	1	1	177357	0.0587	1	0.6569	1	0.0629	1	45	2	71	35471.4	4.4	44	22	25	71	19	6.78	8.8	2.2	165	4.267	22	0.86	76.02	21	68	3.77	64	11.5	160	5.8	1.873	0.5	8.55	7.7	77
50347	1	44	4	4	5	2.12	0	27.32	2	2	2	2	73115.7	0.0587	1	4.2	0	0.0629	1	172	2	64	14623.1	4.4	44	52	36	74	14	5	9.4	2.35	225	5.819	27	1.15	101.66	87	86	4.77	136	24.4	163	3.9	1.259	0.6	10.26	7.2	72
50348	1	26	4	4	1	5	0	32.43	2	1	2	2	84158.8	0.0587	1	3.3	0	0.0629	1	284	2	72	16831.8	4.6	46	20	15	79	8	2.86	9.9	2.475	167	4.319	27	1.16	102.54	23	67	3.72	129	23.1	129	3.3	1.066	1.2	20.52	7.8	78
50351	1	22	4	4	5	1.44	0	21.83	1	1	2	2	84118.2	0.0587	1	3.82	0	0.0629	1	312	2	70	16823.6	4.4	44	15	20	92	17	6.07	10.2	2.55	142	3.672	27	1.1	97.24	9	92	5.11	71	12.7	93	3.6	1.162	0.6	10.26	7	70
50355	1	48	1	2	1	1.45	0	28.27	2	2	2	1	58311.4	0.0587	1	0.6569	1	0.0629	1	90	1	65	11662.3	4.3	43	17	15	72	16	5.71	9.2	2.3	182	4.707	26	0.82	72.49	21	91	5.05	66	11.8	108	3.3	1.066	1.8	30.78	7.3	73
50358	1	48	3	5	3	5	0	23.31	2	1	2	2	263858	0.0587	1	7.15	0	0.0629	1	146	1	60	52771.7	4.6	46	22	24	39	6	2.14	9.6	2.4	201	5.198	29	0.92	81.33	29	86	4.77	120	21.5	124	5	1.615	1.1	18.81	7	70
50365	1	64	3	3	1	2.14	1	31.1	1	1	1	1	235447	0.0587	1	135	0	1.81	0	83	2	60	47089.4	3.8	38	17	16	47	21	7.5	8.8	2.2	137	3.543	23	0.91	80.44	21	139	7.72	50	9	151	2.8	0.904	0.6	10.26	6	60
50378	2	28	2	4	3	3.11	0	22.8	2	1	2	2	54614.8	0.0587	1	11.9	0	0.0629	1	176	1	62	10923	4.1	41	15	25	44	9	3.21	9.3	2.325	187	4.836	21	0.52	45.97	20	85	4.72	114	20.4	109	3.7	1.195	0.6	10.26	7.2	72
50383	1	74	3	4	1	1.46	0	29.75	1	1	1	2	28761.6	0.0587	1	0.6569	1	0.0629	1	69	1	61	5752.31	3.6	36	17	14	51	33	11.78	9.7	2.425	161	4.163	26	1.32	116.69	12	209	11.6	74	13.3	101	3.2	1.033	0.6	10.26	6.5	65
50391	2	37	1	4	1	3.07	0	35.85	1	1	2	2	71349.3	0.0587	1	27.3	0	0.216	0	66	2	66	14269.9	4.3	43	23	23	89	12	4.28	9.4	2.35	189	4.888	25	0.72	63.65	22	75	4.16	71	12.7	103	2.8	0.904	0.8	13.68	7.4	74
50401	2	29	1	4	1	1.99	0	25.16	2	1	2	2	77295.8	0.0587	1	0.6569	1	0.0629	1	103	2	70	15459.2	4	40	13	18	118	10	3.57	9.2	2.3	140	3.62	28	0.54	47.74	6	83	4.61	72	12.9	99	3	0.969	1.1	18.81	7	70
50413	1	28	1	3	1	1.27	0	22.17	1	1	2	2	81049	0.0587	1	1.28	0	0.0629	1	179	1	64	16209.8	4.4	44	19	23	90	15	5.36	9.6	2.4	178	4.603	24	0.62	54.81	27	90	5	227	40.7	136	4.6	1.485	1.7	29.07	6.9	69
50431	1	79	4	1	1	0.75	1	26.43	1	1	2	1	36451.6	0.0587	1	1.26	0	0.0629	1	156	1	59	7290.32	3.8	38	42	58	84	16	5.71	9.3	2.325	202	5.224	34	1.32	116.69	33	155	8.6	151	27	177	2.8	0.904	0.9	15.39	6.4	64
50439	2	51	1	2	1	1.04	1	39.55	2	1	2	2	43363.5	0.0587	1	1.59	0	0.119	0	99	1	66	8672.69	4.1	41	101	89	122	7	2.5	9.4	2.35	187	4.836	26	0.52	45.97	63	99	5.5	182	32.6	153	3.4	1.098	1.5	25.65	7.7	77
50477	2	53	3	3	1	4.5	0	26.1	2	2	2	1	91338.4	0.0587	1	0.6569	1	0.0629	1	36	2	59	18267.7	4.1	41	20	23	66	14	5	9	2.25	181	4.681	26	0.91	80.44	13	81	4.5	98	17.6	123	3.1	1.001	0.4	6.84	7.5	75
50480	1	80	3	3	2	1.92	0	25	2	2	2	2	111225	0.0587	1	0.6569	1	0.0629	1	160	2	60	22245	4.4	44	19	21	59	16	5.71	9.2	2.3	165	4.267	24	0.96	84.86	19	106	5.88	171	30.6	135	3.7	1.195	1.2	20.52	7.3	73
50487	1	54	1	2	1	2.49	1	28.81	2	2	1	1	35321.8	0.0587	1	1.63	0	0.0629	1	117	1	66	7064.35	4.1	41	30	24	82	19	6.78	8.8	2.2	159	4.112	23	0.82	72.49	27	163	9.05	79	14.1	120	2.8	0.904	1.2	20.52	6.8	68
50498	2	77	3	4	1	2.56	0	32.53	2	2	1	1	95371.9	0.0587	1	2.07	0	0.0629	1	71	1	67	19074.4	4.1	41	26	38	100	25	8.93	10.2	2.55	217	5.612	27	0.92	81.33	28	72	4	106	19	161	2.8	0.904	1	17.1	7.3	73
50499	2	80	3	5	2	4.9	0	20.72	2	2	2	2	115741	0.0587	1	0.6569	1	0.0629	1	48	1	60	23148.1	4.3	43	20	29	71	11	3.93	9.5	2.375	244	6.31	25	0.72	63.65	22	95	5.27	107	19.2	155	3.7	1.195	0.6	10.26	6.8	68
50503	1	26	3	1	1	2.5	0	23.8	2	2	2	2	284113	0.0587	1	1.98	0	0.0629	1	80	2	62	56822.7	4.3	43	18	21	46	11	3.93	9.1	2.275	201	5.198	26	0.76	67.18	17	88	4.88	73	13.1	107	3.7	1.195	1.1	18.81	7.1	71
50504	2	40	3	3	3	0.73	0	21.04	1	1	2	2	121319	0.0587	1	3.82	0	0.0629	1	53	1	69	24263.7	4.4	44	20	22	60	4	1.43	9.2	2.3	155	4.008	21	0.52	45.97	35	79	4.39	75	13.4	106	3	0.969	0.7	11.97	7	70
50505	1	61	3	5	1	1.41	0	34.43	1	1	2	1	73740.9	0.0587	1	7.85	0	0.0629	1	147	2	63	14748.2	4.2	42	20	22	62	20	7.14	9.3	2.325	173	4.474	25	1.13	99.89	19	95	5.27	91	16.3	154	3.9	1.259	1.6	27.36	6.7	67
50506	1	36	3	3	1	3.29	0	19.44	1	2	2	2	64032.5	0.0587	1	2.27	0	0.0629	1	134	1	63	12806.5	4.3	43	13	19	111	12	4.28	9.7	2.425	184	4.758	29	0.82	72.49	27	88	4.88	131	23.5	105	3.2	1.033	1.5	25.65	6.9	69
50510	2	35	3	5	5	1.31	0	16.7	1	1	2	2	79046.6	0.0587	1	6.38	0	0.0629	1	131	1	62	15809.3	4.7	47	19	19	61	16	5.71	9.4	2.35	186	4.81	26	0.52	45.97	12	90	5	129	23.1	107	4.2	1.356	1	17.1	6.9	69
50520	2	21	5	5	5	1.43	0	18.83	2	2	2	2	199364	0.0587	1	1.56	0	0.0629	1	239	1	62	39872.8	4.4	44	15	19	51	11	3.93	10.1	2.525	159	4.112	26	0.72	63.65	18	73	4.05	119	21.3	84	3	0.969	0.8	13.68	7.7	77
50528	2	80	3	3	3	1.92	0	23.82	2	1	2	2	96975.1	0.0587	1	1.2	0	0.0629	1	87	2	62	19395	4.1	41	11	22	68	11	3.93	8.9	2.225	255	6.594	23	0.61	53.92	17	141	7.83	115	20.6	142	4.2	1.356	1.2	20.52	7.5	75
50530	1	33	4	3	4	1.25	0	29.27	1	1	2	2	81599	0.0587	1	4.72	0	0.0629	1	220	2	59	16319.8	4.2	42	17	29	88	8	2.86	9.5	2.375	171	4.422	25	1.21	106.96	33	80	4.44	74	13.3	163	4	1.292	0.9	15.39	6.9	69
50531	1	80	3	4	1	0.66	0	26.38	1	1	2	1	41597.3	0.0587	1	11.9	0	0.101	0	54	1	60	8319.47	4.4	44	21	28	74	22	7.85	9.3	2.325	205	5.301	23	1.62	143.21	26	92	5.11	66	11.8	147	3.5	1.13	0.9	15.39	7	70
50532	1	57	3	5	6	5	0	27.53	1	1	2	2	214014	0.0587	1	0.6569	1	0.0629	1	183	1	60	42802.9	4.4	44	91	52	55	18	6.43	9.5	2.375	253	6.543	19	1.02	90.17	29	82	4.55	155	27.8	95	3.5	1.13	0.7	11.97	7.5	75
50535	2	55	4	3	3	1.16	0	24.28	1	1	2	2	87856.7	0.0587	1	9.4	0	0.0629	1	37	2	66	17571.3	4.2	42	27	35	141	6	2.14	9.5	2.375	255	6.594	24	0.67	59.23	51	103	5.72	88	15.8	139	4.2	1.356	0.9	15.39	8.2	82
50545	2	71	3	3	3	4.81	0	25.65	2	1	1	2	119646	0.0587	1	0.6569	1	0.0629	1	46	2	67	23929.1	4.3	43	15	19	42	14	5	9.6	2.4	184	4.758	25	0.74	65.42	12	128	7.11	87	15.6	121	3.8	1.227	0.6	10.26	7.4	74
50551	1	76	3	3	1	3.65	1	36.54	1	1	1	1	98166.3	0.0587	1	1.52	0	0.0629	1	85	1	60	19633.3	4.2	42	37	35	42	15	5.36	9.8	2.45	146	3.776	18	1.02	90.17	100	111	6.16	102	18.3	228	4.2	1.356	1.4	23.94	7.6	76
50554	2	62	4	5	3	5	0	33.62	1	2	2	1	32618.9	0.0587	1	0.6569	1	0.0629	1	143	1	65	6523.78	4.4	44	31	37	64	11	3.93	9.6	2.4	219	5.663	25	0.92	81.33	37	87	4.83	104	18.6	156	4.5	1.453	0.8	13.68	8	80
50567	1	38	3	4	5	4.7	0	28.25	2	1	2	2	273854	0.0587	1	0.6569	1	0.0629	1	192	1	69	54770.9	4.2	42	21	24	91	13	4.64	9.8	2.45	178	4.603	27	1.32	116.69	9	121	6.72	106	19	123	4.8	1.55	0.7	11.97	6.7	67
50578	1	25	1	2	6	0.7	0	27.16	2	1	2	2	89421.2	0.202	0	125	0	2.03	0	61	2	72	17884.2	4.7	47	34	21	82	14	5	9.3	2.325	234	6.051	26	0.93	82.21	38	90	5	103	18.4	121	4.1	1.324	1	17.1	7.5	75
50582	1	44	1	4	1	3.68	0	28.66	2	1	2	2	39079.7	0.0587	1	1.93	0	0.0629	1	237	2	66	7815.94	4.4	44	30	26	65	16	5.71	9.6	2.4	264	6.827	26	1	88.4	46	104	5.77	88	15.8	90	3.1	1.001	0.8	13.68	7.1	71
50585	1	80	3	3	1	1.14	1	20.39	1	1	2	1	84264.8	0.0587	1	1.68	0	0.237	0	289	1	64	16853	4.5	45	15	25	91	14	5	8.8	2.2	200	5.172	25	1.19	105.2	14	93	5.16	117	21	140	3.6	1.162	0.9	15.39	7.3	73
50591	1	37	3	5	1	4.97	0	28.21	2	1	2	2	211225	0.0587	1	1.23	0	0.0629	1	123	1	63	42244.9	4.5	45	33	22	74	10	3.57	9.1	2.275	157	4.06	29	0.82	72.49	21	85	4.72	85	15.2	102	3.2	1.033	0.9	15.39	7.2	72
50605	2	64	4	4	1	5	0	31.57	1	1	2	1	48921.5	0.0587	1	0.6569	1	0.0629	1	67	1	71	9784.31	3.9	39	21	39	80	9	3.21	9.6	2.4	238	6.155	25	0.82	72.49	52	93	5.16	110	19.7	151	3.7	1.195	0.6	10.26	8.1	81
50633	2	44	4	4	3	1.93	0	26.52	1	1	2	2	79733.5	0.0587	1	8.03	0	0.0629	1	228	2	64	15946.7	4.1	41	12	15	58	8	2.86	9.9	2.475	197	5.094	25	0.78	68.95	17	111	6.16	97	17.4	166	3.5	1.13	0.7	11.97	7.4	74
50644	2	53	4	2	4	0.05	0	28.11	1	1	2	2	69112.1	0.0587	1	1.84	0	0.0629	1	243	1	61	13822.4	3.8	38	24	24	100	13	4.64	9.7	2.425	126	3.258	23	0.72	63.65	28	126	6.99	60	10.7	142	3.4	1.098	0.3	5.13	7.2	72
50646	2	25	3	4	5	1.06	0	25.06	1	1	2	2	152245	0.0587	1	2.4	0	0.0629	1	113	2	63	30449	3.7	37	31	32	74	7	2.5	9.2	2.3	166	4.293	25	0.56	49.5	17	89	4.94	130	23.3	110	3.7	1.195	0.7	11.97	6.7	67
50659	2	70	3	5	3	3.29	0	25.13	2	1	2	2	119267	0.0587	1	0.6569	1	0.0629	1	48	1	69	23853.4	3.7	37	15	21	47	10	3.57	9.8	2.45	237	6.129	32	0.62	54.81	10	78	4.33	83	14.9	96	3.3	1.066	0.5	8.55	6.8	68
50666	2	41	3	3	1	0.77	0	28.04	2	1	2	2	284160	0.0587	1	0.6569	1	0.0629	1	60	1	73	56832.1	4.3	43	15	23	65	8	2.86	9.1	2.275	222	5.741	28	0.82	72.49	18	89	4.94	41	7.3	119	3	0.969	0.8	13.68	7.8	78
50674	2	74	4	2	1	1.61	0	32.02	1	1	2	1	76356.4	0.0587	1	13.9	0	0.0629	1	202	2	65	15271.3	4.5	45	15	24	124	16	5.71	10.4	2.6	162	4.189	24	1.16	102.54	22	95	5.27	56	10	110	3.8	1.227	0.4	6.84	7.2	72
50678	1	60	1	1	1	2.7	0	20.71	2	1	2	2	22674	0.0587	1	0.6569	1	0.0629	1	53	2	71	4534.79	4.7	47	30	31	72	13	4.64	9.8	2.45	296	7.655	27	0.85	75.14	18	118	6.55	90	16.1	130	4.5	1.453	0.7	11.97	8.1	81
50690	1	56	2	3	1	2.34	0	23.26	1	1	2	1	42117.4	0.0587	1	6.38	0	0.0629	1	115	1	72	8423.49	4.1	41	19	25	101	13	4.64	9.4	2.35	176	4.551	25	1.22	107.85	14	108	6	127	22.7	128	3.7	1.195	1.7	29.07	7.1	71
50699	1	22	1	3	4	2.79	0	24.07	2	1	2	2	112989	0.0587	1	137	0	1.08	0	244	2	66	22597.8	5.2	52	20	22	80	17	6.07	10.3	2.575	168	4.344	26	1.15	101.66	21	83	4.61	174	31.2	106	4.4	1.421	0.8	13.68	7.9	79
50724	1	41	3	5	1	5	0	27.99	1	NA	2	1	275802	0.0587	1	17.4	0	0.0629	1	105	2	67	55160.5	4.3	43	16	18	64	20	7.14	9.4	2.35	154	3.982	28	0.92	81.33	17	99	5.5	74	13.3	100	4	1.292	0.7	11.97	6.6	66
50730	2	63	5	1	3	0.77	0	17.14	1	2	2	1	61951.1	0.0587	1	1.69	0	0.0629	1	69	2	62	12390.2	3.8	38	17	20	89	10	3.57	9.3	2.325	205	5.301	30	0.6	53.04	12	94	5.22	37	6.6	178	4.5	1.453	0.6	10.26	6.9	69
50732	1	40	4	4	1	5	0	29.89	2	2	1	1	75200.3	0.0587	1	0.6569	1	0.0629	1	57	1	59	15040.1	4.2	42	27	24	110	15	5.36	9.5	2.375	285	7.37	24	1.12	99.01	18	399	22.15	50	9	120	4	1.292	0.8	13.68	6.8	68
50734	2	32	3	4	1	4.89	0	25.95	1	1	2	2	260081	0.0587	1	1.08	0	0.0629	1	139	1	69	52016.3	4.5	45	24	24	54	13	4.64	9.8	2.45	155	4.008	23	0.82	72.49	21	76	4.22	123	22	125	4.6	1.485	0.6	10.26	7.4	74
50736	1	32	3	5	1	4.26	0	27.75	1	1	2	1	228959	0.0587	1	5.01	0	0.0629	1	43	2	64	45791.8	4.3	43	27	24	81	9	3.21	9.3	2.325	149	3.853	23	0.92	81.33	17	86	4.77	84	15	121	2.5	0.807	0.8	13.68	7.8	78
50767	1	33	3	3	6	0.7	0	19.93	1	1	2	2	62837.3	0.0587	1	50.3	0	0.0629	1	219	2	60	12567.5	4.5	45	16	22	68	13	4.64	8.9	2.225	116	3	23	0.82	72.49	8	70	3.89	21	3.8	142	5	1.615	0.5	8.55	6.7	67
50771	2	66	3	5	3	4.29	1	31.58	2	1	2	1	105698	0.0587	1	1.78	0	0.0629	1	52	2	66	21139.6	4	40	28	26	52	13	4.64	8.9	2.225	179	4.629	27	0.65	57.46	15	153	8.49	129	23.1	144	3.4	1.098	1	17.1	6.3	63
50780	1	59	4	3	1	4.36	0	30.83	2	2	2	1	52550.1	0.0587	1	1.66	0	0.0629	1	138	1	65	10510	4	40	21	23	88	12	4.28	9.2	2.3	208	5.379	28	1.02	90.17	14	97	5.38	53	9.5	145	2.8	0.904	0.7	11.97	7.5	75
50788	2	70	3	5	1	5	0	22.16	1	1	2	2	94496.2	0.0587	1	117	0	0.996	0	100	1	63	18899.2	4	40	27	31	50	17	6.07	9.9	2.475	159	4.112	25	1.02	90.17	18	103	5.72	76	13.6	149	3.9	1.259	1	17.1	6.7	67
50790	1	73	3	5	1	1.65	0	32.06	1	1	2	1	111438	0.0935	0	130	0	1.13	0	133	2	72	22287.7	4.4	44	15	22	49	14	5	9.2	2.3	200	5.172	27	0.85	75.14	19	88	4.88	86	15.4	133	3.9	1.259	0.9	15.39	7.6	76
50794	2	53	3	4	1	3.79	0	25.48	2	1	2	2	315386	0.0587	1	0.6569	1	0.0629	1	116	1	61	63077.1	4	40	17	18	62	15	5.36	9.3	2.325	218	5.637	25	0.72	63.65	12	97	5.38	62	11.1	120	3.2	1.033	0.5	8.55	6.4	64
50806	1	66	4	2	1	1.07	0	29.43	1	1	2	2	24302.5	0.0587	1	0.6569	1	0.0629	1	111	2	71	4860.5	4.2	42	182	175	87	9	3.21	9.6	2.4	174	4.5	23	1.04	91.94	70	84	4.66	154	27.6	161	3.3	1.066	0.8	13.68	8.1	81
50814	2	36	2	5	1	2.36	0	39	2	1	2	2	49946.1	0.0587	1	7.76	0	0.0629	1	175	2	62	9989.22	4	40	19	25	114	12	4.28	8.5	2.125	214	5.534	22	0.56	49.5	20	101	5.61	57	10.2	127	3.6	1.162	0.7	11.97	7.3	73
50816	2	38	4	4	5	0.95	0	27.67	1	1	2	1	103481	0.0587	1	3.38	0	0.0629	1	27	2	64	20696.1	4.1	41	16	22	53	5	1.79	9.5	2.375	183	4.732	25	0.78	68.95	59	94	5.22	125	22.4	101	2.8	0.904	0.6	10.26	7.2	72
50823	2	54	3	1	2	0.76	0	45.46	1	2	1	1	79581.8	0.0587	1	0.6569	1	0.0629	1	10	1	67	15916.4	4.3	43	21	24	108	12	4.28	9.3	2.325	133	3.439	28	0.72	63.65	121	82	4.55	71	12.7	145	3.7	1.195	0.3	5.13	7.8	78
50826	2	23	3	3	1	2.45	0	43.94	1	1	2	2	276199	0.0587	1	22.9	0	0.0629	1	213	2	59	55239.8	4	40	22	19	142	8	2.86	9.2	2.3	189	4.888	24	0.54	47.74	20	80	4.44	29	5.2	164	3.6	1.162	0.2	3.42	6.8	68
50837	1	50	3	5	1	5	1	26.23	2	1	2	2	288635	0.0587	1	0.6569	1	0.0629	1	197	1	59	57727	4.2	42	26	28	69	12	4.28	9.7	2.425	305	7.887	25	1.02	90.17	21	86	4.77	124	22.2	120	3.8	1.227	1.1	18.81	7.3	73
50845	1	38	4	4	1	0.71	0	47.76	2	2	2	2	77783.6	0.0587	1	0.6569	1	0.0629	1	185	2	68	15556.7	3.8	38	37	24	65	13	4.64	9.1	2.275	201	5.198	25	0.82	72.49	17	107	5.94	54	9.7	124	4.2	1.356	0.9	15.39	6.6	66
50850	2	38	2	4	1	2.42	0	23.42	2	2	2	2	65505.4	0.0587	1	0.6569	1	0.0629	1	91	2	62	13101.1	4.4	44	13	15	44	11	3.93	8.7	2.175	143	3.698	24	0.68	60.11	8	86	4.77	91	16.3	109	3.2	1.033	0.6	10.26	6.9	69
50859	1	51	1	3	1	4.53	0	23.83	1	1	2	1	37505.7	0.0587	1	0.6569	1	0.0629	1	55	1	71	7501.13	4.2	42	17	51	95	12	4.28	9.5	2.375	199	5.146	23	0.82	72.49	21	89	4.94	39	7	161	3	0.969	0.7	11.97	7.5	75
50860	2	62	2	1	1	1.27	0	31.79	2	2	1	2	16243.9	0.0587	1	7	0	0.0629	1	46	1	62	3248.78	4.5	45	19	23	78	17	6.07	9.5	2.375	168	4.344	24	0.62	54.81	18	96	5.33	38	6.8	100	4.9	1.582	0.3	5.13	7.1	71
50878	2	52	2	4	3	1.06	0	30.23	2	2	2	1	34476.9	0.0587	1	0.6569	1	0.0629	1	93	2	62	6895.39	4.1	41	17	20	81	11	3.93	9.1	2.275	206	5.327	26	0.66	58.34	29	96	5.33	52	9.3	131	3.6	1.162	0.3	5.13	7.2	72
50879	1	73	5	5	1	5	0	22.53	2	2	2	1	107523	0.0587	1	1.09	0	0.0629	1	121	2	71	21504.6	4.4	44	19	27	45	20	7.14	10.2	2.55	179	4.629	28	1.06	93.7	13	132	7.33	73	13.1	94	3.8	1.227	0.7	11.97	7.3	73
50880	2	57	4	5	3	5	0	25.22	1	2	2	2	75589.1	0.0587	1	0.981	0	0.0629	1	85	1	68	15117.8	4.3	43	17	20	84	7	2.5	9.5	2.375	218	5.637	26	0.82	72.49	32	92	5.11	104	18.6	115	4.1	1.324	0.5	8.55	7.4	74
50897	2	67	2	1	2	0.77	0	36.22	1	1	2	1	22792.9	0.0587	1	0.6569	1	0.0629	1	106	2	61	4558.58	4.4	44	15	18	83	6	2.14	9.3	2.325	241	6.232	27	0.68	60.11	12	112	6.22	47	8.4	129	3.6	1.162	0.6	10.26	7.2	72
50926	1	40	4	3	6	5	0	30.51	2	2	2	1	78969.5	0.0587	1	2.14	0	0.0629	1	132	1	68	15793.9	4.4	44	28	32	50	13	4.64	10.1	2.525	198	5.12	25	1.12	99.01	41	91	5.05	66	11.8	154	3.7	1.195	0.6	10.26	6.8	68
50929	1	40	3	5	1	0.99	0	30.71	1	1	2	2	83355.9	0.0587	1	6.47	0	0.0629	1	222	1	74	16671.2	4.1	41	36	25	56	10	3.57	9.4	2.35	223	5.767	21	1.03	91.05	28	113	6.27	172	30.8	123	3.8	1.227	0.9	15.39	7.3	73
50930	2	23	4	4	5	0.5	0	47.51	2	1	2	2	82668.1	0.0587	1	1.66	0	0.0629	1	187	1	63	16533.6	4	40	21	15	55	10	3.57	9.7	2.425	162	4.189	27	0.72	63.65	13	82	4.55	68	12.2	103	4.6	1.485	0.9	15.39	7.4	74
50935	1	55	3	4	1	5	0	27.59	1	1	2	2	315847	0.0587	1	0.6569	1	0.0629	1	52	2	67	63169.5	4.6	46	27	22	66	13	4.64	9.6	2.4	153	3.957	28	1.06	93.7	20	83	4.61	102	18.3	159	4.2	1.356	0.5	8.55	7.1	71
50940	2	44	3	5	1	2.9	1	21.98	2	1	2	2	243381	0.139	0	42.2	0	0.0629	1	73	1	67	48676.3	4.3	43	13	21	43	9	3.21	9.7	2.425	178	4.603	25	0.82	72.49	11	84	4.66	17	3	143	3.3	1.066	0.6	10.26	7.5	75
50943	2	45	2	1	6	2.29	0	27.36	1	1	2	2	70656.1	0.0587	1	0.6569	1	0.0629	1	194	2	62	14131.2	4.1	41	17	21	63	15	5.36	9.1	2.275	219	5.663	25	0.89	78.68	39	97	5.38	17	3	129	4.2	1.356	0.4	6.84	6.9	69
50946	1	31	3	4	1	1.26	1	30.36	1	1	2	1	65562	0.0587	1	7.02	0	0.0629	1	259	2	59	13112.4	4.3	43	61	33	75	3	1.07	9.6	2.4	248	6.413	25	0.92	81.33	46	77	4.27	62	11.1	142	4.6	1.485	0.4	6.84	7.1	71
50964	2	24	4	4	5	3.69	0	25.44	2	1	2	2	78254.2	0.0587	1	1.66	0	0.0629	1	157	2	68	15650.8	4	40	13	15	50	16	5.71	9.5	2.375	217	5.612	23	0.63	55.69	14	88	4.88	56	10	106	4.2	1.356	0.4	6.84	7.2	72
50984	1	44	3	4	1	5	0	37.99	2	1	2	2	278888	0.0587	1	14.5	0	0.0629	1	100	1	63	55777.6	4.4	44	26	22	63	13	4.64	9.3	2.325	211	5.456	24	0.92	81.33	36	117	6.49	78	14	135	3.5	1.13	0.6	10.26	7.2	72
50993	1	34	3	4	1	0.63	0	43.43	2	1	2	1	75247.5	0.0587	1	6.15	0	0.0629	1	155	2	59	15049.5	4.6	46	46	31	45	9	3.21	9.9	2.475	200	5.172	26	1.02	90.17	45	98	5.44	77	13.8	189	3.3	1.066	0.8	13.68	7.4	74
50995	1	31	2	2	1	1.69	0	26.78	2	1	2	2	77632.6	0.0587	1	6.45	0	0.0629	1	198	1	62	15526.5	4.5	45	29	29	102	20	7.14	10	2.5	186	4.81	26	1.02	90.17	19	88	4.88	232	41.6	131	4.6	1.485	1.2	20.52	7.3	73
50996	2	32	2	2	1	0.71	0	26.77	2	2	2	2	49332.1	0.0587	1	4.48	0	0.0629	1	139	1	62	9866.42	3.9	39	18	23	50	13	4.64	9	2.25	167	4.319	24	0.62	54.81	8	78	4.33	86	15.4	134	3.9	1.259	0.6	10.26	6.5	65
50997	2	40	1	2	4	3.23	0	23.27	2	2	2	2	59777.1	0.0587	1	0.6569	1	0.0629	1	46	1	70	11955.4	3.9	39	71	65	91	11	3.93	9.6	2.4	246	6.362	24	0.52	45.97	117	103	5.72	88	15.8	132	3.5	1.13	0.5	8.55	7.6	76
51010	1	60	4	4	6	5	0	23.95	1	1	2	1	16329.8	0.0587	1	0.6569	1	0.0629	1	104	2	69	3265.96	4.4	44	26	20	64	16	5.71	9.9	2.475	203	5.25	23	0.77	68.07	32	86	4.77	60	10.7	143	3.3	1.066	0.8	13.68	7	70
51012	1	75	3	4	1	2.92	1	23.12	1	1	2	1	98166.3	0.0587	1	0.6569	1	0.0629	1	140	1	60	19633.3	3.9	39	23	27	49	18	6.43	9.1	2.275	223	5.767	24	0.82	72.49	42	98	5.44	155	27.8	123	3.5	1.13	0.8	13.68	7.2	72
51032	1	21	1	2	1	0.89	0	21.59	2	1	2	2	107914	0.0587	1	2.21	0	0.0629	1	174	1	71	21582.8	4.4	44	18	24	61	15	5.36	9.8	2.45	153	3.957	23	1.12	99.01	13	89	4.94	92	16.5	111	3.4	1.098	0.8	13.68	7.5	75
51045	1	36	4	3	5	2.64	0	25.46	1	1	2	2	94668.9	0.0587	1	10.8	0	0.0629	1	202	1	68	18933.8	4.6	46	29	73	52	6	2.14	9.6	2.4	199	5.146	26	0.92	81.33	72	87	4.83	113	20.2	155	4.3	1.388	0.9	15.39	8	80
51065	2	52	1	1	1	0.03	0	36.18	1	1	2	2	36378	0.0587	1	3.04	0	0.0629	1	141	1	63	7275.6	3.8	38	17	21	97	12	4.28	9.2	2.3	263	6.801	22	0.62	54.81	20	110	6.11	46	8.2	122	3.4	1.098	0.8	13.68	6.9	69
51068	1	31	5	4	6	4.32	0	28.25	2	1	2	2	275513	0.0587	1	5.75	0	0.145	0	259	2	61	55102.6	4.3	43	33	21	92	14	5	9.3	2.325	182	4.707	26	0.91	80.44	28	76	4.22	115	20.6	113	3.5	1.13	0.9	15.39	7.1	71
51089	1	53	3	2	1	5	0	37.14	2	1	2	2	300149	0.0587	1	29.6	0	0.656	0	111	2	60	60029.7	4.2	42	37	25	63	13	4.64	8.6	2.15	172	4.448	23	0.86	76.02	16	87	4.83	128	22.9	147	3.2	1.033	1.1	18.81	7.6	76
51091	2	34	1	4	5	2.36	0	26.1	2	2	2	2	60218.8	0.0587	1	4.54	0	0.0629	1	169	2	72	12043.8	4.4	44	28	28	130	11	3.93	9.6	2.4	152	3.931	23	0.74	65.42	54	120	6.66	75	13.4	143	2	0.646	0.6	10.26	8.3	83
51101	2	34	2	5	4	1.03	0	27.61	1	1	2	2	51208.9	0.0587	1	2.23	0	0.0629	1	103	1	62	10241.8	3.9	39	14	16	68	6	2.14	9.1	2.275	155	4.008	24	0.42	37.13	23	84	4.66	30	5.4	99	4.1	1.324	0.3	5.13	7	70
51108	1	39	3	3	3	0.96	0	40.69	1	1	2	1	67109.5	0.0587	1	4.3	0	0.0629	1	100	2	63	13421.9	4.4	44	27	25	95	11	3.93	9.1	2.275	179	4.629	25	0.95	83.98	46	88	4.88	86	15.4	152	4.1	1.324	0.9	15.39	7.3	73
51110	2	64	2	2	1	0.47	0	47.23	2	1	2	2	14011.9	0.0587	1	1.68	0	0.0629	1	111	2	73	2802.39	4.1	41	22	23	66	11	3.93	9.4	2.35	168	4.344	28	0.62	54.81	19	226	12.55	78	14	119	3.9	1.259	0.5	8.55	7.1	71
51124	1	63	1	1	1	0.88	1	29.76	1	1	2	2	28778.8	0.0587	1	4.26	0	0.0629	1	180	1	66	5755.76	4.7	47	18	27	76	15	5.36	9.7	2.425	254	6.568	28	1.02	90.17	13	113	6.27	102	18.3	145	3.2	1.033	0.5	8.55	7.8	78
51127	1	65	3	4	1	5	0	27.27	1	1	2	1	61252.6	0.0587	1	3.55	0	0.311	0	82	2	63	12250.5	4.1	41	69	56	48	15	5.36	9.3	2.325	214	5.534	25	0.97	85.75	260	101	5.61	117	21	148	3.4	1.098	0.6	10.26	7	70
51137	2	76	3	3	1	1.79	0	24.36	2	2	2	2	153377	0.0587	1	38.7	0	0.286	0	47	2	60	30675.5	4.4	44	28	24	56	16	5.71	9.8	2.45	136	3.517	26	0.79	69.84	62	96	5.33	75	13.4	126	4.5	1.453	1	17.1	7	70
51145	1	45	3	4	1	1.23	0	31.26	2	1	2	2	59881.5	0.0587	1	35	0	0.448	0	42	1	60	11976.3	4.5	45	39	33	72	12	4.28	9.8	2.45	244	6.31	25	0.92	81.33	39	91	5.05	125	22.4	146	3.6	1.162	1	17.1	7.4	74
51152	2	30	3	5	5	5	0	23.86	1	1	2	2	201903	0.0587	1	3.54	0	0.0629	1	136	2	73	40380.6	3.8	38	10	17	60	14	5	9.2	2.3	159	4.112	23	0.62	54.81	12	84	4.66	132	23.6	108	3.1	1.001	0.7	11.97	7.1	71
51156	2	62	5	5	1	5	0	29.25	2	2	2	1	183291	0.0587	1	0.6569	1	0.0629	1	31	2	59	36658.2	4.1	41	24	28	45	13	4.64	9.5	2.375	159	4.112	24	0.64	56.58	29	99	5.5	44	7.9	102	4.3	1.388	0.6	10.26	7	70
51158	2	54	1	4	1	1.55	0	38.35	1	2	2	1	29578.3	0.0587	1	0.6569	1	0.0629	1	189	1	70	5915.67	4.1	41	23	18	63	15	5.36	9.4	2.35	219	5.663	24	0.82	72.49	31	214	11.88	72	12.9	125	3.5	1.13	0.4	6.84	7.2	72
51163	2	39	3	5	1	0.87	0	23.73	2	1	2	2	71688.6	0.0587	1	2.08	0	0.0629	1	46	1	60	14337.7	4.4	44	19	24	64	20	7.14	9.4	2.35	184	4.758	22	0.72	63.65	18	84	4.66	149	26.7	105	3.5	1.13	1.3	22.23	7.1	71
51168	2	38	3	2	5	2.94	0	35.39	2	2	2	2	273825	0.0587	1	0.6569	1	0.0629	1	162	1	69	54765	4	40	26	28	56	8	2.86	9.4	2.35	269	6.956	23	0.62	54.81	34	90	5	50	9	156	3.1	1.001	0.5	8.55	6.6	66
51172	1	43	1	1	1	0.83	0	27.14	2	1	2	2	46663.3	0.0587	1	0.6569	1	0.0629	1	135	2	70	9332.66	4.6	46	24	21	50	15	5.36	9.2	2.3	232	6	24	0.71	62.76	22	103	5.72	85	15.2	135	3.3	1.066	0.8	13.68	6.8	68
51195	1	72	3	2	3	3.27	0	33.55	1	1	1	1	121368	0.0587	1	13.4	0	0.0629	1	174	2	66	24273.6	4.3	43	31	22	56	21	7.5	9.3	2.325	147	3.801	24	0.97	85.75	27	164	9.1	76	13.6	105	3.6	1.162	0.7	11.97	6.8	68
51205	1	62	4	3	1	5	0	32.99	2	1	2	1	32512.4	0.0587	1	1.07	0	0.0629	1	133	2	65	6502.49	4.3	43	50	45	59	11	3.93	9.2	2.3	205	5.301	30	0.81	71.6	59	87	4.83	84	15	180	3.3	1.066	1.4	23.94	7.2	72
51207	2	42	4	2	4	0.67	0	29.02	2	NA	2	2	77806.2	0.0587	1	2.03	0	0.257	0	154	1	72	15561.2	4.2	42	16	19	54	8	2.86	9.1	2.275	165	4.267	23	0.62	54.81	12	90	5	61	10.9	110	3.3	1.066	0.5	8.55	7	70
51217	1	37	3	4	1	3.77	0	28.91	2	1	2	2	278518	0.0587	1	2.22	0	0.0629	1	211	2	61	55703.5	4.5	45	78	37	57	21	7.5	8.7	2.175	223	5.767	25	0.94	83.1	30	104	5.77	132	23.6	146	3.7	1.195	0.9	15.39	7.2	72
51234	2	65	2	1	4	0.37	0	22.24	2	1	2	2	18128.4	0.0587	1	0.6569	1	0.0629	1	112	1	73	3625.68	4.7	47	14	18	68	17	6.07	10	2.5	280	7.241	28	0.52	45.97	21	81	4.5	90	16.1	114	4.4	1.421	1	17.1	7.9	79
51242	2	42	5	4	3	0.82	0	37.09	2	2	2	2	106400	0.0587	1	0.6569	1	0.0629	1	213	2	71	21280.1	3.9	39	42	32	70	16	5.71	9.8	2.45	328	8.482	23	0.87	76.91	27	120	6.66	77	13.8	134	4.1	1.324	0.6	10.26	7.3	73
51250	2	26	4	4	5	1.85	0	39.32	1	NA	2	2	95564.3	0.0587	1	2.18	0	0.0629	1	126	1	68	19112.9	4.1	41	15	21	75	7	2.5	9.3	2.325	170	4.396	23	0.82	72.49	13	89	4.94	41	7.3	133	4	1.292	0.4	6.84	7.2	72
51262	2	45	3	2	1	1.4	0	15.69	2	2	2	2	74781.3	0.0587	1	1.21	0	0.0629	1	45	1	60	14956.3	4.1	41	19	30	39	15	5.36	9.7	2.425	224	5.793	22	0.62	54.81	14	71	3.94	91	16.3	107	5	1.615	1.2	20.52	7.5	75
51266	1	67	3	3	1	2.63	0	29.33	1	1	2	1	166356	0.0587	1	0.6569	1	0.0629	1	50	1	67	33271.1	4.6	46	30	27	89	12	4.28	9.5	2.375	295	7.629	25	0.82	72.49	80	106	5.88	141	25.3	128	3.7	1.195	0.8	13.68	7.8	78
51267	1	71	5	1	3	0.76	0	37.53	1	1	1	1	27388.2	0.0587	1	0.6569	1	0.0629	1	83	1	61	5477.63	4.1	41	21	20	82	25	8.93	8.9	2.225	165	4.267	27	1.32	116.69	23	135	7.49	90	16.1	127	3.6	1.162	0.9	15.39	6.9	69
51272	1	27	1	2	1	0.85	0	27.41	2	1	2	2	65157.5	0.0587	1	0.6569	1	0.0629	1	123	2	69	13031.5	4.2	42	26	25	63	11	3.93	9.5	2.375	192	4.965	25	0.87	76.91	23	112	6.22	147	26.3	116	3.2	1.033	1.1	18.81	7.6	76
51273	2	59	3	3	3	1.14	0	36.73	1	1	1	2	81589.8	0.0587	1	4.27	0	0.0629	1	60	2	60	16318	3.3	33	12	42	92	5	1.79	9.5	2.375	231	5.974	22	0.58	51.27	54	319	17.71	60	10.7	143	3.5	1.13	0.5	8.55	6.6	66
51287	2	70	3	4	1	3.65	0	29.15	2	2	2	2	89846.6	0.0587	1	1.79	0	0.0629	1	141	2	60	17969.3	4.2	42	10	24	85	20	7.14	9.7	2.425	229	5.922	27	0.72	63.65	19	76	4.22	98	17.6	143	3.4	1.098	1.1	18.81	7.1	71
51290	2	54	3	5	1	5	0	19.47	2	1	2	2	259468	0.0587	1	0.6569	1	0.0629	1	29	2	62	51893.6	4	40	18	26	80	16	5.71	8.6	2.15	210	5.431	27	0.88	77.79	20	116	6.44	74	13.3	132	3.2	1.033	0.6	10.26	6.2	62
51291	2	41	3	2	3	0.52	0	34.27	1	1	2	2	105896	0.0587	1	4.38	0	0.0629	1	115	2	60	21179.2	3.6	36	16	14	90	6	2.14	9	2.25	155	4.008	21	0.68	60.11	42	87	4.83	64	11.5	127	3	0.969	0.7	11.97	6.2	62
51298	1	39	3	5	1	5	0	25.55	1	1	2	2	207891	0.0587	1	4.83	0	0.0629	1	139	2	68	41578.1	4.7	47	49	31	71	12	4.28	9.7	2.425	185	4.784	24	0.86	76.02	53	84	4.66	137	24.5	112	4.3	1.388	0.9	15.39	7.2	72
51302	1	68	3	2	1	1.46	0	23.91	1	1	1	1	67192.2	0.0587	1	3.9	0	0.0629	1	131	1	67	13438.4	4.6	46	15	16	61	10	3.57	9.4	2.35	204	5.275	26	0.92	81.33	21	143	7.94	104	18.6	117	3.5	1.13	0.5	8.55	6.7	67
51305	2	25	4	2	5	0.17	0	23.6	2	1	2	2	77997.5	0.0587	1	8.62	0	0.0629	1	151	2	67	15599.5	4.5	45	20	22	93	13	4.64	9.6	2.4	187	4.836	23	0.72	63.65	32	96	5.33	38	6.8	96	4	1.292	0.6	10.26	7.5	75
51321	1	38	1	2	3	1.46	0	31.58	2	NA	2	2	134469	0.0587	1	69.1	0	0.509	0	114	1	66	26893.8	4.5	45	56	45	88	23	8.21	9.4	2.35	212	5.482	25	1.02	90.17	119	98	5.44	126	22.6	154	3.1	1.001	1.2	20.52	7.3	73
51326	1	38	4	3	5	2.04	0	40.5	1	1	2	1	66407.8	0.0587	1	152	0	1.1	0	226	1	67	13281.6	3.9	39	28	21	63	16	5.71	9.6	2.4	263	6.801	26	1.02	90.17	40	107	5.94	71	12.7	142	3.3	1.066	0.6	10.26	7.3	73
51330	1	27	1	4	1	5	0	25.71	2	2	2	2	103739	0.0587	1	26.7	0	0.276	0	96	2	72	20747.8	4.5	45	27	30	93	5	1.79	9.2	2.3	142	3.672	27	0.75	66.3	12	87	4.83	196	35.1	104	3.2	1.033	1.6	27.36	7.2	72
51342	1	44	3	3	1	3.77	0	29.4	1	1	2	1	292609	0.0587	1	5.21	0	0.0629	1	104	2	59	58521.8	4.4	44	24	21	64	8	2.86	8.8	2.2	247	6.387	26	0.83	73.37	16	59	3.28	158	28.3	133	3.4	1.098	0.6	10.26	7.4	74
51345	2	20	5	4	5	1.63	0	20.65	2	1	2	2	80368.4	0.0587	1	0.6569	1	0.0629	1	51	1	61	16073.7	3.7	37	16	21	55	6	2.14	9.5	2.375	113	2.922	27	0.62	54.81	9	83	4.61	25	4.5	107	3.1	1.001	0.5	8.55	7	70
51351	2	70	3	3	1	2.14	0	26.5	1	2	2	2	120271	0.0587	1	0.6569	1	0.0629	1	15	2	62	24054.2	4.1	41	25	32	62	16	5.71	8.6	2.15	272	7.034	24	0.87	76.91	18	82	4.55	60	10.7	122	3.6	1.162	0.3	5.13	7.7	77
51356	1	52	3	4	4	3.37	0	32.04	2	1	2	2	279933	0.0587	1	10.4	0	0.0629	1	250	2	61	55986.7	4.3	43	24	24	57	10	3.57	9	2.25	227	5.87	25	0.87	76.91	21	89	4.94	113	20.2	109	3.5	1.13	0.9	15.39	7	70
51357	1	59	1	1	1	1.55	0	25.01	1	1	2	2	24403.5	0.0587	1	0.6569	1	0.0629	1	239	1	70	4880.7	4.3	43	22	21	59	11	3.93	9.3	2.325	183	4.732	26	0.92	81.33	28	89	4.94	123	22	98	3.7	1.195	0.8	13.68	7.3	73
51364	1	29	1	3	1	1.11	0	40.95	2	1	2	2	125128	0.0587	1	6.89	0	0.0629	1	216	1	66	25025.7	4.4	44	66	27	88	15	5.36	9.6	2.4	195	5.043	24	0.92	81.33	56	82	4.55	63	11.3	124	4.5	1.453	0.8	13.68	7.4	74
51371	1	53	1	4	1	3.57	0	27.25	1	1	2	2	48431.9	0.0587	1	24.4	0	0.466	0	100	2	65	9686.38	3.4	34	188	196	108	10	3.57	9.2	2.3	180	4.655	26	0.82	72.49	109	116	6.44	262	46.9	113	3.4	1.098	1.3	22.23	7.9	79
51373	1	24	3	4	1	2.14	0	34.23	1	1	2	2	301141	0.0587	1	2.06	0	0.0629	1	123	2	59	60228.2	4.5	45	48	31	99	10	3.57	9.2	2.3	209	5.405	27	0.85	75.14	25	75	4.16	76	13.6	135	3.9	1.259	0.6	10.26	7	70
51376	2	25	3	2	3	2.06	0	28.13	1	1	2	2	251023	0.0587	1	1.68	0	0.0629	1	32	1	61	50204.7	5.3	53	21	25	64	11	3.93	10.4	2.6	224	5.793	28	0.72	63.65	21	91	5.05	109	19.5	130	3.7	1.195	0.6	10.26	7.4	74
51393	2	36	3	4	4	2.1	0	20.53	1	1	2	2	93712.3	0.0587	1	133	0	1.44	0	360	1	63	18742.5	4.5	45	40	52	83	5	1.79	9.5	2.375	150	3.879	22	0.72	63.65	84	125	6.94	191	34.2	145	3.1	1.001	1.1	18.81	7.5	75
51395	2	56	4	5	5	5	0	36.54	1	1	1	1	64968.5	0.0587	1	9.07	0	0.231	0	164	1	64	12993.7	4.2	42	26	26	90	20	7.14	9.8	2.45	286	7.396	23	1.12	99.01	48	105	5.83	108	19.3	171	3.5	1.13	0.8	13.68	7.6	76
51398	2	26	3	5	6	2.45	0	24.06	2	1	2	2	254906	0.0587	1	0.6569	1	0.0629	1	183	1	68	50981.1	4.6	46	16	22	40	10	3.57	9.3	2.325	153	3.957	21	0.62	54.81	10	85	4.72	128	22.9	99	3.5	1.13	0.8	13.68	7.1	71
51399	2	43	3	5	1	2.91	0	36.9	2	2	2	2	373362	0.0587	1	0.6569	1	0.0629	1	38	1	69	74672.4	4	40	25	22	61	9	3.21	9.2	2.3	253	6.543	24	0.82	72.49	24	84	4.66	62	11.1	98	3.7	1.195	0.5	8.55	7.4	74
51412	1	61	3	5	1	5	1	32.62	2	1	3	2	69032.4	0.0587	1	2.2	0	0.0629	1	82	2	72	13806.5	4	40	20	24	46	17	6.07	9.2	2.3	213	5.508	27	0.75	66.3	27	97	5.38	102	18.3	139	3.3	1.066	1.1	18.81	6.5	65
51420	2	71	3	4	3	3.69	0	32.76	1	2	2	1	96208.3	0.0587	1	1.9	0	0.0629	1	28	2	60	19241.7	4.3	43	20	25	64	12	4.28	9.2	2.3	159	4.112	27	0.81	71.6	27	90	5	79	14.1	153	4.4	1.421	0.6	10.26	6.8	68
51428	1	50	3	1	3	0.53	0	44.48	1	1	2	1	98091.7	0.0587	1	44.1	0	0.0629	1	170	2	66	19618.3	3.8	38	35	19	86	12	4.28	9.1	2.275	201	5.198	26	0.71	62.76	73	99	5.5	48	8.6	125	3.5	1.13	0.7	11.97	6.6	66
51438	1	32	4	4	4	1.27	0	24.32	2	1	2	2	79718.4	0.0587	1	6.78	0	0.0629	1	191	1	72	15943.7	4.1	41	26	27	57	14	5	9.7	2.425	153	3.957	27	0.92	81.33	11	86	4.77	124	22.2	142	4.1	1.324	1.4	23.94	8.5	85
51441	1	23	4	4	5	1.61	0	22.21	2	NA	2	2	78863.9	0.0587	1	1.95	0	0.0629	1	111	1	68	15772.8	4.5	45	22	31	56	7	2.5	9.5	2.375	154	3.982	27	0.82	72.49	13	82	4.55	26	4.7	151	3.3	1.066	0.6	10.26	7.7	77
51445	2	45	1	3	6	5	0	34.12	1	1	2	2	147539	0.0587	1	5.11	0	0.0629	1	171	2	70	29507.8	4	40	38	25	64	8	2.86	9.4	2.35	205	5.301	24	0.77	68.07	56	105	5.83	163	29.2	120	3.4	1.098	0.8	13.68	6.8	68
51448	1	32	1	3	1	1.27	0	29.73	1	1	2	2	86093.6	0.0587	1	2.89	0	0.0629	1	153	1	59	17218.7	4.5	45	84	62	93	8	2.86	9.4	2.35	277	7.163	26	0.72	63.65	53	102	5.66	150	26.9	134	3.8	1.227	1.4	23.94	7.6	76
51466	1	57	1	2	1	1.83	0	31.91	2	1	1	1	44523.2	0.0587	1	9.85	0	0.0629	1	241	1	66	8904.65	4	40	36	23	82	11	3.93	9.1	2.275	230	5.948	28	0.82	72.49	26	227	12.6	96	17.2	117	3.2	1.033	0.7	11.97	7	70
51471	2	48	3	3	2	0	0	21.84	1	1	2	1	386131	0.0587	1	1.81	0	0.0629	1	89	2	59	77226.2	4.6	46	26	26	79	13	4.64	9.8	2.45	247	6.387	23	0.85	75.14	17	90	5	112	20.1	111	4.6	1.485	0.7	11.97	7.3	73
51472	1	50	1	4	1	0.64	1	32.4	1	1	1	1	43488.7	0.0587	1	5.87	0	0.0629	1	102	1	66	8697.74	4.5	45	32	21	75	26	9.28	9.1	2.275	142	3.672	25	1.02	90.17	224	130	7.22	103	18.4	109	3.4	1.098	0.9	15.39	6.8	68
51497	2	54	3	3	3	0.5	0	28.07	2	1	1	1	94892.7	0.0587	1	5.56	0	0.0629	1	204	1	69	18978.5	3.9	39	26	19	85	12	4.28	10.1	2.525	273	7.06	24	0.82	72.49	36	251	13.93	117	21	146	3.5	1.13	0.7	11.97	7.3	73
51500	2	46	4	4	3	2.45	0	34.21	2	1	2	2	81099.1	0.0587	1	2.03	0	0.0629	1	195	1	59	16219.8	4.1	41	19	20	58	12	4.28	9.1	2.275	207	5.353	27	0.72	63.65	20	88	4.88	66	11.8	181	4.3	1.388	0.7	11.97	6.8	68
51503	1	65	4	4	1	5	1	24.72	2	1	2	2	22056.7	0.0587	1	3.94	0	0.0629	1	129	1	59	4411.33	4.1	41	22	21	81	13	4.64	9.2	2.3	220	5.689	28	1.02	90.17	15	98	5.44	87	15.6	112	3	0.969	0.6	10.26	7.3	73
51521	2	61	4	3	3	3.85	0	33.65	2	2	3	2	46611.2	0.0587	1	3.13	0	0.0629	1	164	2	72	9322.24	4	40	16	19	80	10	3.57	9.2	2.3	197	5.094	26	0.68	60.11	19	95	5.27	61	10.9	117	3.6	1.162	0.4	6.84	7.7	77
51532	1	22	3	3	5	1.7	0	27.41	1	1	2	2	147951	0.0587	1	6.84	0	0.0629	1	144	2	66	29590.1	4.4	44	28	21	48	15	5.36	9.3	2.325	164	4.241	23	0.97	85.75	33	90	5	29	5.2	102	4	1.292	1	17.1	7	70
51535	2	37	3	4	1	2.83	0	37.88	1	1	2	1	226782	0.0587	1	3.34	0	0.0629	1	64	2	60	45356.5	3.9	39	16	22	85	9	3.21	9.2	2.3	221	5.715	23	0.71	62.76	23	105	5.83	48	8.6	166	4.5	1.453	0.9	15.39	7.1	71
51545	2	65	3	3	3	1.61	0	24.74	1	1	2	2	65561.3	0.0587	1	1.64	0	0.0629	1	85	2	63	13112.3	4.4	44	14	18	66	12	4.28	9.8	2.45	291	7.525	27	0.82	72.49	17	98	5.44	93	16.7	115	4.2	1.356	0.8	13.68	7.2	72
51560	1	68	4	3	1	5	1	36.91	1	1	2	1	26778.8	0.0587	1	1.06	0	0.0629	1	118	1	71	5355.76	4.3	43	25	26	46	12	4.28	9.8	2.45	187	4.836	22	1.02	90.17	37	95	5.27	90	16.1	145	3.6	1.162	0.7	11.97	7	70
51579	2	23	5	4	1	5	0	21.44	2	2	2	2	217413	0.0587	1	2.59	0	0.0629	1	100	2	60	43482.5	4	40	9	18	54	11	3.93	9.1	2.275	118	3.051	21	0.62	54.81	15	80	4.44	101	18.1	75	5	1.615	0.6	10.26	7	70
51585	1	80	1	1	2	0.87	0	20.16	1	1	2	1	30738.8	0.0587	1	1.05	0	0.0629	1	180	2	70	6147.76	4.4	44	15	26	119	14	5	10.2	2.55	298	7.706	29	1.17	103.43	15	88	4.88	89	15.9	141	4.4	1.421	0.8	13.68	6.6	66
51587	2	48	4	3	2	1.46	0	38.56	1	2	2	1	81099.1	0.0587	1	1.22	0	0.0629	1	76	1	59	16219.8	4	40	17	24	61	9	3.21	9.3	2.325	205	5.301	25	0.92	81.33	20	87	4.83	78	14	171	3.9	1.259	0.3	5.13	7.2	72
51593	2	64	3	4	1	5	0	33.13	1	1	2	2	167947	0.0587	1	0.6569	1	0.0629	1	49	1	60	33589.3	4.2	42	23	22	200	13	4.64	9.5	2.375	170	4.396	24	0.72	63.65	59	95	5.27	113	20.2	129	4.3	1.388	0.8	13.68	6.9	69
51596	2	52	1	1	6	1.86	1	35.51	1	2	1	1	29201.6	0.0587	1	0.6569	1	0.0629	1	71	2	70	5840.32	4.2	42	24	22	74	12	4.28	9.7	2.425	191	4.939	25	0.53	46.85	23	102	5.66	45	8.1	138	4.4	1.421	0.5	8.55	7.4	74
51614	1	57	3	4	3	1.27	0	22.63	1	1	2	2	76133.4	0.0587	1	91.1	0	0.846	0	47	1	60	15226.7	3.9	39	20	23	92	13	4.64	9.6	2.4	297	7.68	23	0.72	63.65	39	85	4.72	79	14.1	144	4.2	1.356	0.5	8.55	6.8	68
51623	1	72	3	1	2	0.95	1	32.27	1	1	2	2	91490.1	0.0587	1	1.33	0	0.0629	1	123	1	62	18298	4.3	43	36	40	106	21	7.5	9.5	2.375	112	2.896	28	1.12	99.01	111	108	6	39	7	156	3.9	1.259	1.8	30.78	7.7	77
51624	1	34	3	3	1	1.36	0	32.22	1	1	2	2	243593	0.0587	1	15.8	0	0.0629	1	45	1	83	48718.7	4.8	48	24	23	41	6	2.14	9.4	2.35	133	3.439	26	0.94	83.1	16	76	4.22	77	13.8	134	3.5	1.13	1.1	18.81	7.5	75
51628	2	60	4	3	2	0.69	0	42.39	1	2	1	1	66121	0.0587	1	2.23	0	0.0629	1	65	2	75	13224.2	3.9	39	15	21	97	10	3.57	9.5	2.375	195	5.043	25	1.11	98.12	22	169	9.38	32	5.7	134	3.1	1.001	0.5	8.55	8.2	82
51633	1	80	3	4	1	1.27	0	26.04	1	1	2	2	34029.5	0.0587	1	2.06	0	0.0629	1	47	1	77	6805.89	4.3	43	22	25	60	16	5.71	9.5	2.375	182	4.707	24	0.83	73.37	11	95	5.27	70	12.5	167	4.4	1.421	0.8	13.68	6.4	64
51635	1	80	3	2	2	1.69	0	27.62	1	2	1	2	61848.1	0.0587	1	56.3	0	0.0629	1	282	1	79	12369.6	4.3	43	13	18	94	16	5.71	9.8	2.45	144	3.724	23	0.9	79.56	15	81	4.5	94	16.8	96	3.4	1.098	0.7	11.97	6.7	67
51643	2	42	4	2	1	2.35	0	39.9	2	2	1	1	102883	0.105	0	6.83	0	0.0629	1	40	2	75	20576.5	3.6	36	19	27	120	16	5.71	9.2	2.3	165	4.267	20	2.54	224.54	40	777	43.13	64	11.5	171	3.6	1.162	0.4	6.84	7.7	77
51656	1	58	3	5	3	5	0	23.69	2	1	2	2	297254	0.0587	1	37.8	0	0.0629	1	63	2	77	59450.7	4.4	44	26	25	52	15	5.36	9.4	2.35	161	4.163	27	1.13	99.89	19	126	6.99	58	10.4	124	3.2	1.033	0.8	13.68	6.6	66
51657	1	54	3	2	1	2.2	0	26.03	2	1	2	2	50646.2	0.0587	1	45.3	0	2.37	0	133	1	76	10129.2	4.1	41	35	23	54	16	5.71	9.2	2.3	242	6.258	26	1.55	137.02	57	95	5.27	100	17.9	117	2.6	0.84	0.5	8.55	6.8	68
51658	2	26	1	3	1	1.35	0	39.25	2	1	2	2	46167.7	0.0587	1	8.63	0	0.0629	1	93	1	85	9233.53	3.8	38	15	15	70	11	3.93	9	2.25	166	4.293	28	0.61	53.92	22	69	3.83	54	9.7	104	4.5	1.453	0.4	6.84	7.4	74
51660	1	32	1	1	5	0.97	0	33.69	2	NA	2	2	81343.5	0.0587	1	0.591	0	0.0629	1	67	1	78	16268.7	4.4	44	80	56	88	8	2.86	9.3	2.325	193	4.991	26	0.72	63.65	49	90	5	133	23.8	194	3	0.969	0.8	13.68	7.5	75
51664	2	53	3	5	1	5	0	27.62	1	1	2	2	218172	0.0587	1	2.7	0	0.0629	1	75	1	84	43634.4	4.8	48	33	29	99	21	7.5	10	2.5	204	5.275	27	0.73	64.53	16	90	5	80	14.3	151	5.2	1.679	0.8	13.68	7.5	75
51667	1	50	3	4	5	1.24	0	26.6	2	2	2	1	241549	0.0587	1	0.3352	1	0.0629	1	162	1	85	48309.7	4.9	49	33	28	43	22	7.85	9.6	2.4	182	4.707	30	1.12	99.01	21	86	4.77	90	16.1	124	4	1.292	0.6	10.26	7.4	74
51669	2	65	1	1	1	0.54	0	27.85	2	2	2	1	17242.9	0.0587	1	1.38	0	0.0629	1	167	2	86	3448.57	4.3	43	17	19	87	14	5	9.2	2.3	253	6.543	25	0.63	55.69	9	107	5.94	64	11.5	120	4.2	1.356	1	17.1	7.8	78
51675	2	80	3	2	1	1.72	0	19.43	2	NA	2	1	66309.3	0.0587	1	0.503	0	0.0629	1	107	1	84	13261.9	4.4	44	12	21	57	14	5	9.6	2.4	163	4.215	24	1.32	116.69	9	94	5.22	87	15.6	136	3.1	1.001	0.9	15.39	7.3	73
51694	1	38	3	4	1	1.15	0	35.84	2	2	2	1	54737.5	0.0587	1	1.29	0	0.0629	1	304	2	80	10947.5	4.4	44	92	51	67	13	4.64	9.6	2.4	181	4.681	27	0.71	62.76	97	189	10.49	106	19	134	3.4	1.098	0.8	13.68	7.3	73
51702	1	44	3	2	1	1.81	1	31.43	1	1	1	1	196137	0.0587	1	173	0	2.53	0	154	1	80	39227.3	4	40	31	23	72	10	3.57	9.5	2.375	214	5.534	23	0.74	65.42	23	125	6.94	82	14.7	107	3.9	1.259	0.6	10.26	7.6	76
51704	1	54	1	1	1	2.13	0	29.31	1	1	2	2	41707.7	0.0587	1	0.3352	1	0.0629	1	58	2	85	8341.54	4.3	43	46	38	75	12	4.28	9.1	2.275	168	4.344	28	0.72	63.65	17	100	5.55	104	18.6	124	4.3	1.388	0.7	11.97	7.4	74
51710	2	26	3	5	1	5	0	21	2	1	2	2	215943	0.0587	1	0.992	0	0.0629	1	118	1	85	43188.5	4.1	41	24	19	57	9	3.21	9.8	2.45	224	5.793	26	0.79	69.84	12	72	4	147	26.3	97	4.3	1.388	1	17.1	7.2	72
51724	2	37	2	4	1	3.01	0	21.16	2	1	2	2	79275.9	0.0587	1	0.764	0	0.0629	1	79	2	77	15855.2	3.9	39	20	24	70	18	6.43	9.3	2.325	166	4.293	25	0.57	50.39	14	93	5.16	81	14.5	113	4.2	1.356	0.5	8.55	6.8	68
51726	2	26	3	5	5	4.1	0	23.04	1	1	9	2	91246	0.0587	1	0.929	0	0.0629	1	164	2	79	18249.2	4	40	15	21	45	12	4.28	9.1	2.275	167	4.319	24	0.71	62.76	8	79	4.39	84	15	115	3.2	1.033	0.7	11.97	7	70
51730	1	68	5	1	1	0.25	1	23.97	2	2	1	2	51578.6	0.0587	1	0.3352	1	0.0629	1	25	1	86	10315.7	4.3	43	27	20	70	10	3.57	9	2.25	138	3.569	26	0.66	58.34	19	141	7.83	105	18.8	99	3.4	1.098	0.8	13.68	7.4	74
51736	2	60	1	3	1	0.68	1	27.3	1	1	2	1	20896.3	0.0587	1	68.9	0	0.67	0	160	1	81	4179.26	4.6	46	18	19	64	11	3.93	9.5	2.375	256	6.62	23	0.68	60.11	120	100	5.55	116	20.8	103	3.7	1.195	0.4	6.84	7.6	76
51738	1	37	1	1	6	2.77	0	28.42	2	1	2	2	107871	0.0587	1	4.66	0	0.0629	1	203	2	77	21574.2	4.4	44	26	26	71	9	3.21	9.8	2.45	305	7.887	28	0.86	76.02	31	89	4.94	74	13.3	137	4.2	1.356	0.6	10.26	8	80
51745	1	44	3	5	1	3.97	0	25.54	2	1	2	1	254981	0.0587	1	0.623	0	0.0629	1	80	2	87	50996.3	4.5	45	28	25	58	18	6.43	10	2.5	172	4.448	27	1	88.4	15	94	5.22	77	13.8	125	3.8	1.227	0.5	8.55	7.4	74
51746	2	40	4	3	5	3.57	0	40.01	1	2	2	2	73309.9	0.0587	1	0.795	0	0.0629	1	158	2	88	14662	3.9	39	16	20	64	11	3.93	9.5	2.375	221	5.715	26	0.9	79.56	11	92	5.11	39	7	147	3.7	1.195	0.4	6.84	7	70
51747	1	77	1	2	1	2.06	0	43.65	1	1	1	2	20306.5	0.0587	1	1.15	0	0.0629	1	98	3	86	4061.3	3.6	36	38	33	75	16	5.71	9	2.25	148	3.827	24	1.03	91.05	69	182	10.1	81	14.5	110	3	0.969	0.5	8.55	6.9	69
51756	2	23	4	5	5	2.71	0	33.68	2	1	2	2	70316.5	0.0587	1	7.01	0	0.0629	1	232	1	78	14063.3	3.6	36	9	20	40	8	2.86	9.1	2.275	184	4.758	22	0.82	72.49	11	94	5.22	25	4.5	115	3.4	1.098	0.7	11.97	6.8	68
51760	2	27	2	2	5	0.72	0	25.52	1	1	2	1	62213.5	0.0587	1	7.01	0	0.0629	1	206	1	77	12442.7	4.3	43	19	24	67	5	1.79	9.2	2.3	158	4.086	26	0.71	62.76	22	82	4.55	63	11.3	123	4.2	1.356	0.6	10.26	7.5	75
51762	2	22	4	3	6	0.91	0	25.28	2	1	2	2	94875.4	0.0587	1	34.7	0	3.42	0	213	2	78	18975.1	4.1	41	34	30	65	6	2.14	9.4	2.35	130	3.362	25	0.72	63.65	29	89	4.94	32	5.7	128	3.8	1.227	0.5	8.55	7.1	71
51764	2	29	3	5	5	1.11	0	32.49	2	1	2	2	202115	0.0587	1	5.36	0	0.0629	1	69	1	80	40422.9	4.1	41	32	22	71	21	7.5	9.3	2.325	201	5.198	25	0.78	68.95	16	78	4.33	81	14.5	130	3.8	1.227	0.6	10.26	7	70
51783	1	42	2	3	6	0.76	0	27.49	1	1	1	1	69386	0.0587	1	3.82	0	0.0629	1	33	1	81	13877.2	2.5	25	21	19	70	16	5.71	8.1	2.025	272	7.034	25	2.1	185.64	21	328	18.21	38	6.8	125	4.5	1.453	0.4	6.84	5.8	58
51784	1	61	1	1	1	1.2	0	31.13	1	1	2	2	18383.5	0.0587	1	0.3352	1	0.0629	1	71	2	88	3676.7	4.5	45	20	24	69	12	4.28	9.6	2.4	240	6.206	30	1	88.4	27	81	4.5	123	22	131	4.2	1.356	1.2	20.52	7.5	75
51792	1	35	5	1	5	2.11	0	25.42	2	NA	1	2	151429	0.0587	1	0.3352	1	0.0629	1	88	1	86	30285.8	3.9	39	22	28	93	8	2.86	9.1	2.275	279	7.215	29	0.86	76.02	24	287	15.93	122	21.9	106	3.2	1.033	0.9	15.39	7.8	78
51806	1	53	3	4	5	0.65	0	39.01	2	1	2	1	60529.8	0.0587	1	0.785	0	0.0629	1	167	1	82	12106	4.6	46	50	35	72	12	4.28	9.7	2.425	173	4.474	24	0.92	81.33	25	99	5.5	126	22.6	120	4.1	1.324	0.8	13.68	7.3	73
51816	2	20	4	4	5	2.04	0	23.9	2	1	2	2	98571.7	0.0587	1	15.4	0	0.0629	1	280	2	83	19714.3	4.1	41	31	31	70	14	5	9.6	2.4	207	5.353	22	0.94	83.1	9	84	4.66	61	10.9	164	4.5	1.453	0.6	10.26	6.9	69
51817	2	80	3	4	5	5	0	21.2	2	1	2	2	78987.4	0.0587	1	0.639	0	0.0629	1	97	3	86	15797.5	4.2	42	16	23	34	23	8.21	9.5	2.375	192	4.965	28	0.75	66.3	11	84	4.66	90	16.1	136	4.5	1.453	1.2	20.52	6.7	67
51819	1	80	3	2	1	3.6	0	34.04	2	1	1	1	55505	0.0587	1	15.5	0	0.0629	1	103	1	85	11101	4.4	44	23	29	81	24	8.57	9.4	2.35	211	5.456	26	0.96	84.86	14	147	8.16	72	12.9	178	3.6	1.162	0.8	13.68	7.7	77
51823	2	80	3	4	2	1.09	0	30.99	2	1	2	1	59050.4	0.0587	1	5.58	0	0.0629	1	35	1	76	11810.1	3.9	39	17	23	60	13	4.64	9.7	2.425	214	5.534	28	0.85	75.14	15	112	6.22	99	17.7	128	3.2	1.033	0.7	11.97	7.2	72
51830	2	42	3	5	1	3.54	0	19.64	2	2	2	2	247583	0.0587	1	0.542	0	0.0629	1	29	2	81	49516.6	4.7	47	12	18	50	6	2.14	9.3	2.325	201	5.198	26	0.7	61.88	6	83	4.61	82	14.7	107	3.6	1.162	0.8	13.68	6.9	69
51832	1	38	5	5	1	1.07	0	25.91	1	1	2	2	203582	0.0587	1	1.21	0	0.0629	1	144	2	79	40716.4	4.5	45	34	28	86	14	5	9.4	2.35	180	4.655	26	1.02	90.17	25	89	4.94	81	14.5	136	3.3	1.066	0.9	15.39	7.4	74
51833	2	48	3	2	3	1.13	0	26.37	1	2	2	2	59627.5	0.0587	1	12.6	0	0.0629	1	177	2	76	11925.5	4.3	43	22	26	104	18	6.43	9.8	2.45	317	8.198	22	1.01	89.28	29	90	5	113	20.2	142	3.3	1.066	0.8	13.68	6.9	69
51839	1	36	2	4	5	1.34	0	44.46	2	2	2	2	106504	0.0587	1	2.85	0	0.0629	1	389	2	78	21300.7	4.3	43	55	35	81	11	3.93	9.1	2.275	202	5.224	26	0.98	86.63	41	101	5.61	76	13.6	217	3.2	1.033	0.7	11.97	7	70
51861	1	80	3	3	1	4.94	0	29.34	2	1	1	1	60817.8	0.0587	1	35.8	0	0.395	0	105	1	76	12163.6	4.1	41	15	22	46	16	5.71	9.7	2.425	159	4.112	29	0.88	77.79	12	142	7.88	67	12	122	4.4	1.421	1.2	20.52	6.7	67
51865	2	40	4	4	1	3.82	0	28.6	2	1	2	1	76601.4	0.0587	1	0.846	0	0.0629	1	169	1	82	15320.3	3.8	38	21	30	43	10	3.57	9.8	2.45	128	3.31	24	0.92	81.33	15	91	5.05	66	11.8	120	3.2	1.033	0.6	10.26	6.6	66
51866	1	74	3	3	1	5	0	28.12	2	1	2	1	90510.9	0.0587	1	5.66	0	0.0629	1	71	2	81	18102.2	4	40	18	19	35	20	7.14	9.3	2.325	215	5.56	29	1.15	101.66	26	89	4.94	102	18.3	150	4	1.292	0.7	11.97	6.2	62
51877	1	55	4	4	1	5	0	40.25	2	2	2	2	60779.4	0.0587	1	1.35	0	0.0629	1	186	1	81	12155.9	4.2	42	50	35	86	9	3.21	8.6	2.15	261	6.749	25	0.88	77.79	39	75	4.16	62	11.1	134	3.6	1.162	0.8	13.68	7.8	78
51882	1	25	2	5	5	3.39	0	22.58	2	1	2	2	92928.8	0.0587	1	1.26	0	0.0629	1	112	2	88	18585.8	4.7	47	19	23	72	7	2.5	9.6	2.4	283	7.318	26	0.74	65.42	19	82	4.55	103	18.4	106	3.7	1.195	1.1	18.81	7.7	77
51888	1	63	3	5	1	2.8	0	27.46	2	1	2	2	144836	0.0587	1	2.98	0	0.0629	1	75	1	80	28967.2	4.7	47	21	22	59	15	5.36	9.3	2.325	207	5.353	25	0.9	79.56	20	114	6.33	100	17.9	213	3.5	1.13	1.3	22.23	7.5	75
51895	2	61	1	1	2	0.96	0	31.28	2	2	1	1	25271.3	0.0587	1	1.06	0	0.0629	1	22	1	81	5054.26	4	40	15	18	67	14	5	9	2.25	198	5.12	24	0.66	58.34	19	46	2.55	97	17.4	133	4.5	1.453	0.6	10.26	7.5	75
51899	2	30	3	2	1	2.49	1	20.47	2	1	2	2	215692	0.0587	1	15.1	0	0.24	0	51	2	76	43138.3	3.8	38	11	20	84	12	4.28	9	2.25	165	4.267	26	0.58	51.27	9	90	5	24	4.3	124	3.4	1.098	0.3	5.13	6.8	68
51905	2	52	4	2	1	0.97	0	28.95	1	2	2	1	48226.5	0.0587	1	81.6	0	1.07	0	102	2	84	9645.3	4.2	42	38	37	98	9	3.21	9.8	2.45	137	3.543	30	0.95	83.98	50	81	4.5	103	18.4	106	3.8	1.227	0.6	10.26	7.2	72
51906	1	46	3	4	1	3.4	0	34.22	2	1	2	2	297665	0.0587	1	32.6	0	0.0629	1	144	2	83	59533	3.8	38	40	37	86	16	5.71	8.7	2.175	151	3.905	23	0.97	85.75	71	86	4.77	75	13.4	116	2.9	0.936	0.6	10.26	6.4	64
51908	2	43	2	4	3	0.98	0	39.55	1	2	2	2	40210.9	0.0587	1	5.08	0	0.0629	1	79	2	82	8042.19	4.1	41	18	18	92	9	3.21	10.6	2.65	189	4.888	26	0.52	45.97	19	130	7.22	122	21.9	105	2.6	0.84	0.6	10.26	7.5	75
51911	1	48	3	2	1	4.92	0	25.65	2	1	2	2	198601	0.0587	1	1.93	0	0.0629	1	149	1	80	39720.1	4.4	44	50	39	69	20	7.14	9.2	2.3	212	5.482	24	1.09	96.36	64	87	4.83	85	15.2	138	3.7	1.195	0.7	11.97	7.1	71
51912	2	27	3	2	1	0.17	0	38.32	1	2	2	2	58340.2	0.0587	1	58.6	0	0.472	0	190	2	75	11668	4.1	41	27	22	79	9	3.21	9.4	2.35	202	5.224	25	0.86	76.02	54	80	4.44	36	6.4	123	4.5	1.453	0.8	13.68	6.9	69
51916	2	66	1	4	2	0.42	0	31.83	2	1	2	1	15291.5	0.0587	1	1.22	0	0.0629	1	90	3	86	3058.3	4.1	41	20	24	96	13	4.64	9.2	2.3	257	6.646	26	0.95	83.98	33	88	4.88	93	16.7	185	3.9	1.259	0.8	13.68	7.7	77
51919	2	64	3	4	1	5	0	33.99	1	1	2	2	181819	0.0587	1	4.39	0	0.0629	1	188	2	81	36363.9	4	40	14	20	48	19	6.78	9.1	2.275	189	4.888	25	0.73	64.53	15	95	5.27	65	11.6	126	3.3	1.066	0.7	11.97	6.8	68
51922	1	46	4	3	6	1.91	0	23.25	1	1	2	2	73208.9	0.0587	1	1.3	0	0.0629	1	366	1	86	14641.8	4	40	20	21	39	11	3.93	9.4	2.35	223	5.767	27	1.22	107.85	41	92	5.11	43	7.7	98	3.6	1.162	0.4	6.84	6.7	67
51925	1	80	4	1	2	2.06	0	48.4	2	2	2	1	39653.2	0.0587	1	0.516	0	0.0629	1	84	1	78	7930.64	4.2	42	30	32	88	19	6.78	9.4	2.35	177	4.577	29	1.13	99.89	23	118	6.55	102	18.3	136	3.5	1.13	1	17.1	7.5	75
51928	2	62	5	4	1	0.25	0	20.76	2	2	2	1	63324.3	0.0587	1	0.3352	1	0.0629	1	41	1	86	12664.9	3.9	39	20	27	84	18	6.43	8.9	2.225	193	4.991	27	0.93	82.21	7	87	4.83	93	16.7	171	3.7	1.195	0.7	11.97	7.3	73
51933	1	54	3	3	5	3.69	0	35.82	1	1	2	1	303326	0.0587	1	1.03	0	0.0629	1	66	2	77	60665.1	4.5	45	18	19	103	12	4.28	9.4	2.35	203	5.25	28	0.79	69.84	45	111	6.16	79	14.1	124	4.1	1.324	1	17.1	6.9	69
51940	1	31	3	3	1	1.16	0	30.49	2	1	2	2	44764.2	0.0587	1	199	0	4.77	0	205	2	81	8952.84	4.6	46	28	21	46	14	5	9.2	2.3	231	5.974	26	0.95	83.98	32	95	5.27	86	15.4	129	3.9	1.259	0.8	13.68	6.7	67
51941	1	28	4	5	1	2.71	0	35.24	2	1	2	1	73840.4	0.0587	1	12.1	0	0.0629	1	122	1	78	14768.1	4.2	42	43	54	46	13	4.64	9.3	2.325	213	5.508	24	0.92	81.33	32	98	5.44	75	13.4	151	4.4	1.421	0.9	15.39	7.7	77
51959	1	31	1	1	6	1.13	0	28.97	1	2	2	2	71940.8	0.0587	1	3.54	0	0.0629	1	204	3	86	14388.2	4.2	42	33	24	102	11	3.93	9.3	2.325	190	4.913	30	0.93	82.21	42	97	5.38	75	13.4	150	3.5	1.13	0.6	10.26	7.5	75
51963	1	49	3	4	1	5	0	23.43	2	2	2	2	212743	0.0587	1	6.29	0	0.0629	1	358	1	84	42548.7	4.2	42	48	26	65	14	5	9.4	2.35	228	5.896	27	0.89	78.68	12	80	4.44	124	22.2	118	3.3	1.066	1	17.1	7.1	71
51964	2	60	3	5	2	4.62	0	30.69	2	1	2	1	188059	1.39	0	1370	0	7.71	0	57	2	76	37611.8	4.3	43	22	25	62	13	4.64	9.9	2.475	204	5.275	27	0.73	64.53	8	94	5.22	74	13.3	169	4.3	1.388	0.8	13.68	6.4	64
51966	2	28	3	5	1	1.36	0	25.09	2	2	2	2	216283	0.0587	1	0.633	0	0.0629	1	71	2	86	43256.6	4.2	42	14	15	49	6	2.14	9.3	2.325	172	4.448	27	0.54	47.74	12	86	4.77	99	17.7	95	3.8	1.227	0.9	15.39	6.5	65
51975	1	57	3	4	1	0.3	0	31.88	1	1	2	1	60015.3	0.0587	1	4.49	0	0.0629	1	227	2	80	12003.1	4.4	44	26	22	42	15	5.36	9.5	2.375	218	5.637	27	1.02	90.17	50	98	5.44	142	25.4	134	4.1	1.324	0.6	10.26	6.8	68
52008	2	62	4	4	1	1.64	0	27.59	1	1	2	2	51139.2	0.0587	1	2.24	0	0.0629	1	235	2	89	10227.8	3.9	39	10	16	83	8	2.86	9.5	2.375	188	4.862	27	1.04	91.94	17	95	5.27	101	18.1	115	3.6	1.162	0.8	13.68	7.4	74
52009	2	44	3	5	1	5	0	29.12	2	1	2	2	222040	0.0587	1	22.6	0	0.274	0	122	1	77	44408.1	4.4	44	11	20	48	17	6.07	9.2	2.3	225	5.819	23	0.95	83.98	7	86	4.77	145	26	136	4	1.292	0.8	13.68	7.4	74
52010	2	49	4	4	1	1.34	0	43.92	2	2	2	1	54092.4	0.0587	1	18.6	0	0.404	0	189	1	84	10818.5	4.3	43	29	30	59	9	3.21	9.5	2.375	233	6.025	27	1.12	99.01	17	85	4.72	60	10.7	162	3.7	1.195	0.8	13.68	7.7	77
52012	2	66	4	5	1	5	0	30.96	2	2	1	1	43525.2	0.0587	1	0.601	0	0.0629	1	65	1	78	8705.03	4	40	33	25	100	14	5	11.1	2.775	135	3.491	27	0.67	59.23	10	172	9.55	51	9.1	101	3.7	1.195	0.8	13.68	7.2	72
52025	1	29	1	2	1	1.16	0	30.5	1	1	2	2	65067.8	0.0587	1	18.7	0	0.137	0	78	1	89	13013.6	4.2	42	57	44	60	19	6.78	9.5	2.375	238	6.155	26	1.08	95.47	29	92	5.11	107	19.2	162	3.6	1.162	0.9	15.39	7.4	74
52039	2	43	3	2	5	0.62	0	38.52	2	2	1	1	39423.9	0.0587	1	2.17	0	0.0629	1	139	3	86	7884.79	3.9	39	13	15	55	14	5	9.3	2.325	206	5.327	23	0.85	75.14	12	91	5.05	46	8.2	126	3.4	1.098	0.3	5.13	6.9	69
52050	1	39	3	5	1	5	0	32.7	1	1	2	2	236945	0.0587	1	0.3352	1	0.0629	1	91	2	79	47389.1	4.7	47	43	32	39	16	5.71	9.7	2.425	154	3.982	25	1.13	99.89	20	90	5	111	19.9	162	3.8	1.227	1	17.1	7.2	72
52051	1	56	2	1	1	1.86	0	30.9	1	1	2	2	31669.2	0.0587	1	0.3352	1	0.0629	1	69	2	88	6333.83	4.4	44	33	28	92	14	5	9.6	2.4	215	5.56	27	0.78	68.95	24	95	5.27	91	16.3	119	3.5	1.13	1.1	18.81	7.6	76
52052	1	43	4	3	1	0.18	0	33.36	2	1	2	1	88741.2	0.0587	1	17.9	0	0.169	0	76	2	83	17748.2	4.3	43	52	37	63	10	3.57	9.6	2.4	210	5.431	25	1.05	92.82	36	100	5.55	98	17.6	127	3.7	1.195	0.8	13.68	7.4	74
52057	2	56	3	3	3	1.03	0	34.4	2	2	1	1	82654.5	0.0587	1	8.37	0	0.0629	1	96	2	75	16530.9	4.2	42	15	18	101	19	6.78	9.4	2.35	156	4.034	26	1.06	93.7	16	143	7.94	78	14	139	4.2	1.356	1.6	27.36	7.2	72
52058	1	49	3	4	3	1.85	0	24.65	1	1	2	1	66488	0.0587	1	1.42	0	0.0629	1	110	2	75	13297.6	4.3	43	19	24	63	19	6.78	9.1	2.275	186	4.81	23	1	88.4	14	97	5.38	75	13.4	121	3.1	1.001	0.6	10.26	6.7	67
52064	1	26	3	5	6	1.75	0	24.1	2	1	2	2	88667.4	0.0587	1	0.3352	1	0.0629	1	12	1	86	17733.5	4.5	45	15	17	33	10	3.57	9.6	2.4	161	4.163	27	0.7	61.88	19	87	4.83	69	12.4	80	4.2	1.356	0.7	11.97	7.3	73
52067	2	80	3	2	1	1.51	0	33.11	2	2	2	1	117577	0.0587	1	22.4	0	0.0629	1	144	2	83	23515.3	4	40	15	24	65	22	7.85	9.6	2.4	163	4.215	23	1.43	126.41	12	108	6	102	18.3	123	3.7	1.195	0.5	8.55	6.5	65
52072	2	32	1	3	1	0.85	0	30.35	2	NA	2	2	58350.8	0.0587	1	1.16	0	0.0629	1	50	1	81	11670.2	4.3	43	17	20	48	7	2.5	9.1	2.275	177	4.577	25	0.54	47.74	18	92	5.11	72	12.9	114	3.4	1.098	1.1	18.81	7	70
52083	1	20	1	4	5	0.33	0	31.68	2	2	2	2	93708.4	0.0587	1	0.517	0	0.0629	1	63	2	86	18741.7	4.4	44	84	53	101	10	3.57	9.6	2.4	221	5.715	26	0.78	68.95	30	84	4.66	126	22.6	124	4.7	1.518	1.2	20.52	7.6	76
52088	2	79	3	5	2	3.69	0	21.29	1	1	2	2	97662.5	0.0587	1	0.737	0	0.0629	1	68	1	77	19532.5	4.4	44	21	29	61	11	3.93	9.3	2.325	179	4.629	24	1	88.4	17	86	4.77	82	14.7	143	3.5	1.13	0.7	11.97	7.2	72
52092	2	35	1	2	6	1.55	1	36.13	2	NA	2	2	65894.4	0.0587	1	0.876	0	0.0629	1	141	1	75	13178.9	4.2	42	100	36	74	16	5.71	9.4	2.35	211	5.456	25	0.67	59.23	32	104	5.77	88	15.8	110	4.3	1.388	0.4	6.84	7	70
52119	2	67	3	2	2	1.29	0	25.07	1	1	2	1	199555	0.0587	1	0.923	0	0.0629	1	78	2	78	39911	4	40	19	26	77	30	10.71	9.1	2.275	232	6	26	1.26	111.38	20	110	6.11	116	20.8	125	4.4	1.421	1.2	20.52	7.3	73
52122	1	67	3	4	1	5	0	32.35	1	1	2	1	165871	0.0587	1	13.6	0	0.0629	1	62	2	85	33174.1	4.1	41	17	22	65	13	4.64	9.4	2.35	193	4.991	26	0.83	73.37	15	90	5	78	14	144	3.7	1.195	1.4	23.94	7.2	72
52126	2	55	3	2	1	1.2	1	46.72	1	2	2	2	81735	0.0587	1	0.557	0	0.0629	1	21	2	75	16347	3.8	38	25	21	97	17	6.07	9.3	2.325	235	6.077	28	0.78	68.95	17	67	3.72	70	12.5	165	4.3	1.388	0.5	8.55	6.8	68
52127	2	50	3	1	1	1.24	1	30.02	1	1	2	1	69670.5	0.0587	1	0.729	0	0.0629	1	42	2	77	13934.1	3.9	39	12	20	59	17	6.07	10.4	2.6	209	5.405	21	0.79	69.84	9	86	4.77	57	10.2	111	4.3	1.388	0.4	6.84	6.9	69
52129	1	74	3	2	1	1.03	0	26.67	1	1	2	2	28596	0.0587	1	2.56	0	0.12	0	116	2	76	5719.19	4	40	16	19	74	12	4.28	9.7	2.425	224	5.793	25	0.97	85.75	34	101	5.61	151	27	52	3.5	1.13	1	17.1	6.3	63
52131	2	38	3	4	1	2.72	0	28.87	2	1	2	2	218726	0.0587	1	2.4	0	0.0629	1	86	2	79	43745.3	4	40	21	26	74	12	4.28	9.2	2.3	192	4.965	27	0.6	53.04	18	101	5.61	90	16.1	139	3.7	1.195	0.5	8.55	6.3	63
52137	2	55	3	3	6	2.75	0	30.14	1	1	2	1	291942	0.0587	1	168	0	1.72	0	96	2	76	58388.5	4.3	43	23	24	81	11	3.93	9.5	2.375	285	7.37	27	0.68	60.11	24	87	4.83	85	15.2	157	3.2	1.033	0.9	15.39	7.2	72
52151	2	31	3	4	1	1.59	0	42.7	2	2	2	1	51795.5	0.0587	1	20	0	0.0629	1	100	3	86	10359.1	3.9	39	47	29	81	8	2.86	8.9	2.225	138	3.569	21	0.53	46.85	40	79	4.39	60	10.7	120	4.7	1.518	0.9	15.39	6.4	64
52153	2	38	4	2	5	0.91	0	32.6	1	1	2	2	71944.2	0.0587	1	8.6	0	0.0629	1	115	1	80	14388.8	3.8	38	20	16	79	6	2.14	9.2	2.3	255	6.594	26	0.93	82.21	45	100	5.55	96	17.2	136	3.3	1.066	0.8	13.68	6.7	67
52182	1	58	3	3	1	5	0	41.89	2	2	2	1	318824	0.0587	1	4.76	0	0.0629	1	104	1	76	63764.8	4.2	42	28	27	87	21	7.5	9.4	2.35	187	4.836	27	0.99	87.52	24	131	7.27	41	7.3	158	3.3	1.066	0.7	11.97	7	70
52183	1	28	1	3	6	2.46	0	42.4	2	1	2	2	91787.3	0.0587	1	1.66	0	0.0629	1	131	2	86	18357.5	4.5	45	99	41	108	11	3.93	9.3	2.325	215	5.56	24	0.73	64.53	53	165	9.16	109	19.5	179	3.2	1.033	0.7	11.97	7.5	75
52191	2	51	4	2	1	0.62	0	31.56	1	1	2	2	79701.6	0.0587	1	22.4	0	0.286	0	127	2	83	15940.3	4.1	41	17	17	121	11	3.93	9.4	2.35	210	5.431	21	1.03	91.05	16	73	4.05	101	18.1	127	4.3	1.388	0.4	6.84	7.7	77
52195	2	46	3	4	1	2.95	0	24.63	2	1	2	2	229242	0.167	0	756	0	3.89	0	170	2	76	45848.3	4.6	46	29	29	55	9	3.21	9.5	2.375	277	7.163	25	0.68	60.11	27	88	4.88	108	19.3	130	4.2	1.356	0.8	13.68	7.2	72
52206	2	42	1	2	4	0.34	0	26.02	1	2	2	2	42812.6	0.0587	1	1.06	0	0.0629	1	199	2	86	8562.53	4	40	21	31	69	7	2.5	8.8	2.2	186	4.81	21	0.74	65.42	10	76	4.22	14	2.5	174	3.1	1.001	0.3	5.13	7.7	77
52213	1	53	4	3	5	0	0	27.68	1	2	2	2	49755.4	0.0587	1	3.52	0	0.0629	1	219	1	84	9951.08	3.5	35	22	27	45	21	7.5	9	2.25	169	4.37	23	1.2	106.08	70	104	5.77	65	11.6	93	3.7	1.195	0.6	10.26	8.5	85
52221	1	65	3	5	1	5	0	22.01	2	1	2	1	151940	0.0587	1	0.3352	1	0.0629	1	109	1	85	30388.1	4	40	40	36	143	56	19.99	10.6	2.65	200	5.172	28	6.34	560.46	225	85	4.72	62	11.1	214	7.5	2.422	0.9	15.39	7	70
52222	2	39	3	5	1	2.27	0	34.23	2	1	2	2	211852	0.0887	0	53.3	0	0.729	0	146	2	79	42370.3	4	40	22	20	54	8	2.86	9.4	2.35	170	4.396	26	0.91	80.44	21	89	4.94	85	15.2	105	3.2	1.033	0.9	15.39	7.6	76
52231	2	56	3	4	2	3.88	0	41.79	2	2	2	2	275256	0.0587	1	6.58	0	0.0629	1	28	1	76	55051.1	3.6	36	16	20	138	13	4.64	9.4	2.35	133	3.439	24	0.91	80.44	11	120	6.66	25	4.5	160	4.5	1.453	0.5	8.55	6.2	62
52233	1	72	3	5	1	2.06	0	27.61	2	1	2	2	119457	0.0587	1	9.76	0	0.0629	1	66	2	80	23891.5	4.2	42	24	32	49	20	7.14	9.4	2.35	122	3.155	26	1.13	99.89	33	102	5.66	97	17.4	144	3.7	1.195	0.9	15.39	6.7	67
52242	1	33	1	4	1	1.55	0	34.84	2	1	2	2	134021	0.0587	1	7.35	0	0.268	0	132	1	75	26804.3	4.6	46	47	28	73	11	3.93	9.2	2.3	193	4.991	25	0.89	78.68	12	105	5.83	75	13.4	139	4	1.292	1.4	23.94	7.3	73
52243	1	76	3	2	1	3.23	0	26.26	2	1	2	1	111265	0.0587	1	1.06	0	0.0629	1	233	1	87	22253	4.5	45	15	22	53	15	5.36	9.4	2.35	163	4.215	27	1.26	111.38	15	89	4.94	143	25.6	141	2.7	0.872	0.9	15.39	6.9	69
52247	1	45	3	4	1	3.02	0	33.91	2	1	2	2	175223	0.0587	1	45.9	0	0.562	0	162	1	80	35044.7	4.4	44	27	23	74	12	4.28	9.4	2.35	236	6.103	27	0.76	67.18	29	84	4.66	101	18.1	101	4.6	1.485	1.5	25.65	7.1	71
52259	1	25	3	3	1	1.03	0	23.47	1	1	2	2	77789.8	0.0587	1	57.2	0	0.361	0	32	1	80	15558	4.6	46	20	19	34	11	3.93	9.7	2.425	166	4.293	22	0.96	84.86	10	75	4.16	82	14.7	101	3.6	1.162	0.7	11.97	6.7	67
52261	2	20	1	4	5	1.8	0	21.66	2	1	2	2	46653.6	0.0587	1	0.67	0	0.0629	1	105	2	85	9330.73	4.5	45	23	19	27	12	4.28	9.2	2.3	127	3.284	26	0.48	42.43	37	76	4.22	71	12.7	109	4.4	1.421	0.5	8.55	7.1	71
52265	1	25	3	5	5	5	0	20.35	2	1	2	2	251700	0.0587	1	0.94	0	0.0629	1	276	2	84	50340	4.6	46	39	27	47	18	6.43	9.1	2.275	148	3.827	27	0.97	85.75	11	90	5	136	24.4	111	3.6	1.162	1.3	22.23	7.2	72
52280	1	20	2	3	5	1.01	0	30.93	2	1	2	2	83645.4	0.0587	1	11	0	0.0629	1	142	1	76	16729.1	4.6	46	20	20	70	17	6.07	9.8	2.45	214	5.534	26	0.85	75.14	16	75	4.16	116	20.8	135	3.6	1.162	0.9	15.39	7.7	77
52288	2	39	3	4	1	4.63	0	28.38	2	2	2	2	206368	0.0587	1	0.3352	1	0.0629	1	220	2	86	41273.6	3.9	39	19	19	60	12	4.28	9.1	2.275	182	4.707	26	0.85	75.14	12	77	4.27	75	13.4	133	4.2	1.356	1	17.1	6.9	69
52289	1	80	3	3	1	3.77	0	26.46	2	1	2	1	75987.8	0.0587	1	1.74	0	0.0629	1	38	1	83	15197.6	4.2	42	18	18	47	16	5.71	9.5	2.375	187	4.836	27	0.89	78.68	19	112	6.22	62	11.1	161	3.1	1.001	1	17.1	6.9	69
52293	2	56	3	5	1	5	0	22.37	2	1	2	2	284022	0.0587	1	1.58	0	0.0629	1	26	2	80	56804.4	4.5	45	19	23	51	13	4.64	9.7	2.425	214	5.534	28	0.63	55.69	23	91	5.05	161	28.8	137	4.7	1.518	0.7	11.97	7.3	73
52309	2	29	3	2	1	0	0	30.23	2	1	2	2	219216	0.0587	1	6.25	0	0.0629	1	218	2	86	43843.3	3.7	37	12	16	72	8	2.86	9.5	2.375	152	3.931	21	0.71	62.76	20	71	3.94	127	22.7	107	4	1.292	0.4	6.84	6.8	68
52314	2	25	3	3	1	1.45	0	20.92	1	1	2	2	212179	0.0587	1	140	0	1.04	0	227	2	84	42435.7	4.3	43	14	18	45	10	3.57	9.3	2.325	176	4.551	25	0.76	67.18	9	88	4.88	75	13.4	117	3.2	1.033	0.6	10.26	7.4	74
52318	2	42	5	3	1	0.86	0	26.27	2	NA	2	2	45896.8	0.0587	1	0.3352	1	0.0629	1	13	1	78	9179.36	4	40	23	26	57	6	2.14	8.7	2.175	170	4.396	25	0.73	64.53	10	99	5.5	37	6.6	170	3.9	1.259	0.6	10.26	7.1	71
52322	1	60	2	1	6	1.85	1	29.31	1	2	2	1	26933.1	0.0587	1	0.846	0	0.0629	1	58	2	82	5386.63	4.2	42	18	24	102	10	3.57	9.5	2.375	185	4.784	27	0.97	85.75	53	114	6.33	68	12.2	144	3.4	1.098	0.5	8.55	7.4	74
52324	2	41	3	4	3	1.48	0	24.37	1	1	2	2	186016	0.0587	1	29.5	0	0.606	0	38	2	81	37203.1	4.1	41	11	15	44	4	1.43	9.2	2.3	198	5.12	25	0.7	61.88	7	85	4.72	97	17.4	109	3.8	1.227	0.9	15.39	6.7	67
52333	2	51	2	4	1	5	0	22.15	2	2	2	2	39299.3	0.0587	1	6.54	0	0.0629	1	95	1	82	7859.85	4.7	47	15	20	45	10	3.57	9.8	2.45	156	4.034	25	0.66	58.34	22	96	5.33	115	20.6	146	3.4	1.098	1.8	30.78	7.6	76
52340	2	59	3	4	3	5	0	22.01	1	1	2	2	208393	0.0587	1	3.13	0	0.0629	1	32	1	79	41678.6	4.4	44	15	21	103	8	2.86	9.4	2.35	225	5.819	26	0.66	58.34	19	88	4.88	93	16.7	149	4.6	1.485	0.5	8.55	6.7	67
52345	2	24	3	2	5	0.79	0	27.54	1	NA	2	2	226791	0.0587	1	3.21	0	0.0629	1	162	2	75	45358.1	4.5	45	44	39	58	10	3.57	9.7	2.425	153	3.957	23	0.72	63.65	18	83	4.61	38	6.8	113	3.5	1.13	0.4	6.84	7.4	74
52348	1	57	4	4	1	4.26	0	35.43	1	1	2	2	68576.1	0.0587	1	1.71	0	0.0629	1	215	1	87	13715.2	4.3	43	22	30	56	8	2.86	7.5	1.875	129	3.336	25	1.37	121.11	19	101	5.61	56	10	162	2.8	0.904	0.5	8.55	7.4	74
52349	1	45	4	1	3	2.73	0	24.85	1	1	2	2	64751.5	0.0587	1	1.84	0	0.0629	1	128	1	78	12950.3	4	40	30	23	93	6	2.14	9.7	2.425	240	6.206	33	0.95	83.98	38	81	4.5	170	30.4	128	3.5	1.13	0.9	15.39	7	70
52368	2	34	3	5	1	2.71	0	36.84	1	1	2	2	167421	0.16	0	204	0	2.09	0	90	2	84	33484.3	3.8	38	13	17	75	10	3.57	9.1	2.275	271	7.008	27	0.62	54.81	12	86	4.77	52	9.3	112	3.1	1.001	0.6	10.26	6.8	68
52369	2	69	3	1	2	1.11	0	28.81	1	1	1	1	185765	0.0587	1	15.6	0	0.0629	1	104	2	75	37152.9	4.4	44	14	19	124	16	5.71	9.9	2.475	211	5.456	25	0.76	67.18	19	179	9.94	109	19.5	128	2.7	0.872	0.6	10.26	7.7	77
52377	2	54	3	4	3	0.28	0	33.94	1	1	2	1	61136.6	0.0587	1	35	0	0.0629	1	188	2	87	12227.3	4.5	45	23	16	81	13	4.64	10	2.5	278	7.189	27	0.76	67.18	22	98	5.44	90	16.1	135	4.1	1.324	0.8	13.68	7.4	74
52390	2	20	3	3	5	1.31	0	22.78	2	1	2	2	113499	0.0587	1	4.46	0	0.0629	1	60	2	75	22699.7	5	50	14	18	60	6	2.14	9.8	2.45	163	4.215	27	0.7	61.88	10	86	4.77	117	21	110	4	1.292	0.9	15.39	7.7	77
52397	1	55	1	1	4	1.66	0	30.38	1	1	2	2	34461.6	0.0587	1	1.33	0	0.0629	1	69	2	88	6892.32	4.3	43	168	105	55	11	3.93	9.6	2.4	178	4.603	24	0.77	68.07	132	105	5.83	76	13.6	175	3.7	1.195	0.6	10.26	7.3	73
52398	2	34	3	2	5	1.37	0	33.1	1	1	2	2	80452.2	1.56	0	3990	0	37.2	0	178	2	78	16090.4	4	40	10	15	61	9	3.21	9.3	2.325	260	6.724	25	0.83	73.37	15	83	4.61	84	15	117	2.8	0.904	0.8	13.68	6.6	66
52401	2	20	1	4	5	1.32	0	25.85	2	1	2	2	95039.2	0.0587	1	3.06	0	0.0629	1	215	1	75	19007.8	4.5	45	16	20	64	11	3.93	9.6	2.4	141	3.646	25	0.66	58.34	9	85	4.72	78	14	111	3.7	1.195	0.5	8.55	7.4	74
52410	1	24	1	4	5	2.49	0	27.15	2	1	2	2	100389	0.0587	1	5.4	0	0.0629	1	34	1	76	20077.8	4.6	46	20	26	102	7	2.5	10.2	2.55	201	5.198	25	1.1	97.24	32	85	4.72	103	18.4	165	3.2	1.033	0.8	13.68	7.5	75
52413	1	80	3	2	1	1.03	0	28.67	1	2	2	2	33538.9	0.0587	1	19.2	0	0.0629	1	223	2	81	6707.77	4.5	45	19	26	75	22	7.85	9.3	2.325	155	4.008	25	0.74	65.42	19	96	5.33	160	28.7	160	3.4	1.098	0.8	13.68	7.2	72
52415	2	34	4	1	5	0.55	0	29.27	2	2	2	2	130773	0.0587	1	2.24	0	0.0629	1	91	2	82	26154.6	3.8	38	17	20	88	16	5.71	9.3	2.325	145	3.75	23	0.9	79.56	18	78	4.33	53	9.5	122	3.9	1.259	0.5	8.55	7.2	72
52418	1	23	3	4	5	1.14	0	22.45	2	1	2	2	84871.7	0.0587	1	12.7	0	0.0629	1	176	1	79	16974.3	4.8	48	17	23	86	11	3.93	9.5	2.375	158	4.086	25	0.83	73.37	13	86	4.77	95	17	125	3.3	1.066	1.2	20.52	7.1	71
52437	2	42	1	3	1	0.93	0	26.93	2	2	2	2	70365.6	0.0587	1	18.2	0	0.879	0	188	1	75	14073.1	4.3	43	28	22	57	16	5.71	9.3	2.325	196	5.069	21	0.66	58.34	33	95	5.27	78	14	68	3.6	1.162	0.5	8.55	7.8	78
52444	1	71	4	3	1	1.16	0	23.68	1	1	1	1	47979.9	0.0587	1	5.66	0	0.0629	1	63	2	84	9595.99	4.2	42	15	21	56	6	2.14	10.3	2.575	156	4.034	31	0.79	69.84	17	84	4.66	58	10.4	96	3	0.969	0.7	11.97	6.9	69
52447	2	24	3	4	5	2.91	0	37.24	2	1	2	2	217393	0.0587	1	2.18	0	0.0629	1	239	2	88	43478.6	4.2	42	50	34	66	9	3.21	9.4	2.35	167	4.319	26	0.76	67.18	19	84	4.66	37	6.6	154	3.5	1.13	0.5	8.55	7.6	76
52450	1	63	3	2	1	2.2	0	30.76	1	1	2	2	171617	0.0587	1	1.25	0	0.0629	1	164	1	82	34323.4	3.8	38	21	18	68	14	5	9	2.25	222	5.741	25	1.15	101.66	29	106	5.88	68	12.2	105	3.1	1.001	0.4	6.84	6.6	66
52451	2	22	1	5	5	1.39	0	24.31	2	1	2	2	61610.3	0.0587	1	0.985	0	0.0629	1	58	2	85	12322.1	4.4	44	17	24	68	9	3.21	9.3	2.325	161	4.163	24	0.58	51.27	17	82	4.55	43	7.7	160	4.2	1.356	1	17.1	7.6	76
52453	2	80	3	5	3	3.32	1	26.52	1	1	2	1	84032.9	0.0587	1	5.07	0	0.0629	1	150	1	84	16806.6	4.3	43	20	24	60	17	6.07	9.2	2.3	140	3.62	27	0.76	67.18	15	94	5.22	114	20.4	125	3.9	1.259	0.9	15.39	7.6	76
52457	1	36	3	4	1	0.93	1	34.08	2	2	2	2	64754.5	0.0587	1	0.739	0	0.0629	1	184	2	82	12950.9	4.2	42	56	33	91	13	4.64	9	2.25	175	4.526	25	0.91	80.44	29	92	5.11	71	12.7	148	3.5	1.13	0.7	11.97	7	70
52466	2	67	3	3	1	3.43	1	31.95	1	1	1	1	59309.1	0.0587	1	17.1	0	0.0629	1	104	1	76	11861.8	3.9	39	25	28	50	12	4.28	9.4	2.35	115	2.974	27	0.69	61	34	142	7.88	60	10.7	108	3.3	1.066	0.6	10.26	6.4	64
52469	1	61	3	5	1	5	0	25.62	1	1	2	2	192559	0.0587	1	0.3352	1	0.0629	1	11	2	79	38511.7	3.9	39	26	25	87	13	4.64	9.4	2.35	140	3.62	27	0.8	70.72	16	96	5.33	55	9.9	146	2.9	0.936	0.5	8.55	6.7	67
52473	2	67	3	3	2	1.16	0	36.03	2	2	2	2	61893	0.0587	1	1.71	0	0.0629	1	37	1	82	12378.6	4.2	42	20	17	147	7	2.5	10.1	2.525	241	6.232	29	0.63	55.69	24	122	6.77	40	7.2	132	3.4	1.098	0.6	10.26	7.2	72
52475	2	21	3	4	5	0.55	0	24.02	2	1	2	2	70921.3	0.0587	1	25.7	0	0.0629	1	171	1	79	14184.3	4.4	44	19	27	65	12	4.28	9.4	2.35	221	5.715	24	0.91	80.44	36	83	4.61	127	22.7	145	3.9	1.259	0.8	13.68	7.5	75
52484	2	31	3	1	6	1.64	0	24.09	1	1	2	2	253244	0.0587	1	5.39	0	0.0629	1	74	2	81	50648.7	4.3	43	17	20	49	11	3.93	9.4	2.35	221	5.715	25	0.79	69.84	16	78	4.33	87	15.6	109	5	1.615	0.5	8.55	7.1	71
52516	2	50	3	5	1	5	0	25.92	2	2	2	2	294479	0.0587	1	1.05	0	0.0629	1	55	2	78	58895.9	4.4	44	21	24	60	18	6.43	10.3	2.575	166	4.293	28	0.84	74.26	9	114	6.33	64	11.5	115	4.1	1.324	0.5	8.55	6.9	69
52525	1	65	4	3	3	0.92	0	18.34	1	1	2	1	43231.1	0.0587	1	2.47	0	0.0629	1	142	1	79	8646.22	4.2	42	10	19	79	7	2.5	9.5	2.375	182	4.707	24	1.2	106.08	23	84	4.66	49	8.8	129	3	0.969	0.5	8.55	7.3	73
52535	1	43	3	3	1	4.65	0	25.49	2	1	2	2	302846	0.0587	1	5.25	0	0.0629	1	250	1	83	60569.2	4.8	48	48	38	55	16	5.71	9.5	2.375	223	5.767	27	1.04	91.94	28	86	4.77	136	24.4	155	3.9	1.259	1.1	18.81	8.1	81
52537	2	52	3	3	1	3.43	0	41.24	2	1	2	1	291942	0.0587	1	5.78	0	0.18	0	131	2	75	58388.5	4	40	24	23	67	14	5	9.1	2.275	216	5.586	22	0.73	64.53	22	88	4.88	58	10.4	131	3.3	1.066	0.7	11.97	6.8	68
52538	1	37	3	5	1	5	0	30.92	1	1	2	2	191026	0.0587	1	2.55	0	0.0629	1	140	2	79	38205.2	4.7	47	76	33	43	20	7.14	9.6	2.4	201	5.198	26	0.94	83.1	44	91	5.05	76	13.6	112	4.4	1.421	0.6	10.26	7	70
52543	2	59	3	5	1	5	0	28.67	2	1	2	1	263664	0.0587	1	8.21	0	0.295	0	148	1	77	52732.7	4.4	44	20	15	78	16	5.71	9.2	2.3	197	5.094	24	1.02	90.17	14	92	5.11	128	22.9	150	4.3	1.388	0.6	10.26	7.2	72
52548	1	24	4	3	5	1.64	0	35.07	2	2	2	2	71772.9	0.0587	1	2.9	0	0.0629	1	152	1	84	14354.6	3.9	39	45	31	75	9	3.21	9.3	2.325	237	6.129	25	0.97	85.75	119	85	4.72	61	10.9	117	3.9	1.259	0.8	13.68	7.5	75
52550	2	68	3	4	1	3.43	0	19.84	2	2	2	2	175885	0.0587	1	1.41	0	0.0629	1	67	1	77	35176.9	4.2	42	28	27	65	15	5.36	9.8	2.45	185	4.784	28	0.66	58.34	11	147	8.16	60	10.7	130	4.4	1.421	0.6	10.26	6.6	66
52553	2	75	4	1	2	1.03	1	44.16	2	2	1	1	51849.9	0.0587	1	3.55	0	0.0629	1	149	2	78	10370	3.9	39	15	15	103	24	8.57	9.7	2.425	200	5.172	24	1.28	113.15	27	100	5.55	46	8.2	112	3.6	1.162	0.6	10.26	7.6	76
52557	1	62	3	5	1	5	0	24.47	2	1	2	1	158592	0.0587	1	2.34	0	0.0629	1	33	1	82	31718.3	4.5	45	22	28	60	3	1.07	10.4	2.6	224	5.793	27	0.97	85.75	59	100	5.55	105	18.8	112	2.8	0.904	0.9	15.39	7.2	72
52561	1	65	1	2	1	1.01	0	27.08	1	1	1	1	19866.7	0.0587	1	0.636	0	0.0629	1	69	2	86	3973.34	3.6	36	24	21	99	23	8.21	9.4	2.35	159	4.112	24	1.36	120.22	9	141	7.83	42	7.5	167	3.6	1.162	0.6	10.26	6.5	65
52562	1	30	5	3	6	0.28	0	27.43	1	1	2	2	89836.5	0.0587	1	1.91	0	0.0629	1	270	1	82	17967.3	4.4	44	24	24	61	7	2.5	9.7	2.425	224	5.793	26	1.34	118.46	21	88	4.88	113	20.2	92	3.5	1.13	0.7	11.97	7.3	73
52570	1	32	4	4	3	3.51	0	28.8	2	1	2	2	77280.6	0.0587	1	4.11	0	0.0629	1	315	1	84	15456.1	4	40	15	21	44	9	3.21	9.3	2.325	177	4.577	28	0.96	84.86	16	93	5.16	115	20.6	129	3.4	1.098	1.2	20.52	7.3	73
52572	2	62	2	5	6	5	0	28.39	2	1	2	2	19411.4	0.0587	1	24.1	0	0.0629	1	190	2	78	3882.29	4.2	42	19	25	73	13	4.64	9.3	2.325	203	5.25	28	0.7	61.88	36	84	4.66	61	10.9	102	3.7	1.195	0.9	15.39	7.1	71
52575	1	49	2	5	1	5	0	42.85	2	2	3	2	81659.6	0.0587	1	4.53	0	0.0629	1	85	2	82	16331.9	3.9	39	23	21	64	17	6.07	9.4	2.35	160	4.138	24	0.66	58.34	20	90	5	57	10.2	117	4.1	1.324	0.6	10.26	7.2	72
52577	1	78	3	5	2	5	0	23.46	1	1	1	2	91975.9	0.0587	1	1.57	0	0.0629	1	174	2	77	18395.2	4.6	46	19	23	57	8	2.86	9.6	2.4	153	3.957	29	1.14	100.78	27	124	6.88	166	29.7	113	3.6	1.162	1.3	22.23	7.6	76
52583	2	64	3	4	1	5	0	25.33	2	2	2	1	185765	0.0587	1	27.3	0	0.247	0	78	2	76	37152.9	4.7	47	21	27	80	14	5	10.2	2.55	194	5.017	26	0.85	75.14	10	123	6.83	77	13.8	144	4	1.292	0.7	11.97	7.2	72
52587	2	72	4	3	5	0.92	0	27.21	1	NA	2	1	50768.1	0.0587	1	1.09	0	0.0629	1	52	2	81	10153.6	4.1	41	16	18	67	25	8.93	9.2	2.3	233	6.025	23	1.26	111.38	26	89	4.94	54	9.7	207	3.3	1.066	0.9	15.39	7.6	76
52595	2	48	3	2	3	4.1	0	21.77	1	1	2	1	55753.4	0.0587	1	0.64	0	0.0629	1	30	2	79	11150.7	4.7	47	22	28	74	5	1.79	9.5	2.375	202	5.224	24	0.73	64.53	36	74	4.11	87	15.6	148	4	1.292	0.7	11.97	7.7	77
52614	2	25	3	3	6	0.83	0	24.12	1	2	2	2	236962	0.0587	1	1.09	0	0.0629	1	31	1	77	47392.4	4.1	41	16	19	59	9	3.21	9.6	2.4	162	4.189	22	0.6	53.04	25	79	4.39	82	14.7	108	3.4	1.098	0.5	8.55	7.7	77
52619	1	78	3	4	1	2.61	0	32.57	1	1	2	1	28170.6	0.0587	1	22.4	0	0.0629	1	159	2	81	5634.13	4	40	17	25	67	23	8.21	9.3	2.325	230	5.948	26	1.06	93.7	16	110	6.11	56	10	197	3.3	1.066	0.6	10.26	7.1	71
52629	2	67	3	3	2	1.25	1	39.67	2	1	2	1	50728.4	0.0587	1	1.74	0	0.0629	1	57	2	81	10145.7	4.3	43	42	40	121	24	8.57	9.8	2.45	167	4.319	26	1.32	116.69	156	109	6.05	102	18.3	199	3.8	1.227	0.8	13.68	7.6	76
52630	2	72	4	3	2	1.11	0	22.89	1	2	2	1	40435.8	0.0587	1	1.71	0	0.136	0	96	1	84	8087.17	3.8	38	10	18	65	16	5.71	9.5	2.375	197	5.094	27	0.71	62.76	11	75	4.16	79	14.1	136	3.4	1.098	0.6	10.26	7	70
52643	1	61	3	3	1	2.18	1	29.09	2	2	2	1	196731	0.0587	1	1.15	0	0.0629	1	144	2	83	39346.3	4	40	43	29	63	9	3.21	9.4	2.35	154	3.982	22	0.88	77.79	39	133	7.38	33	5.9	135	3.8	1.227	0.7	11.97	6.3	63
52645	2	80	1	3	2	2.62	0	27.38	2	2	2	1	22980.9	0.0587	1	0.3352	1	0.0629	1	31	2	88	4596.18	3.8	38	15	25	84	28	10	9.6	2.4	182	4.707	23	0.97	85.75	21	99	5.5	59	10.6	125	4.1	1.324	0.7	11.97	7.2	72
52646	2	42	1	1	1	1.32	0	26.99	2	NA	2	2	70595.2	0.0587	1	8.45	0	0.0629	1	212	1	75	14119	4.4	44	17	19	50	8	2.86	9.4	2.35	225	5.819	26	0.74	65.42	13	107	5.94	116	20.8	104	3.2	1.033	0.5	8.55	7.5	75
52655	1	76	3	3	1	2.33	0	30.86	2	1	1	1	114834	0.0587	1	18.2	0	0.0629	1	139	1	83	22966.8	4.2	42	30	29	58	8	2.86	9.3	2.325	169	4.37	27	0.98	86.63	66	152	8.44	80	14.3	129	4.1	1.324	0.4	6.84	7.2	72
52660	2	62	1	3	2	2.4	0	28.07	1	2	1	1	15639.5	0.0587	1	0.3352	1	0.0629	1	34	2	88	3127.91	4.6	46	13	16	120	22	7.85	10	2.5	226	5.844	21	0.8	70.72	11	145	8.05	83	14.9	129	3.3	1.066	0.5	8.55	7.7	77
52679	1	80	4	4	2	2.17	0	31.05	1	NA	1	1	43446.7	0.0587	1	2.86	0	0.0629	1	69	1	84	8689.34	3.3	33	18	21	74	33	11.78	8.8	2.2	122	3.155	23	1.49	131.72	8	210	11.66	93	16.7	161	4.4	1.421	0.5	8.55	6	60
52685	2	21	1	4	1	4.12	0	22.7	2	1	2	2	76293.3	0.0587	1	3.37	0	0.0629	1	32	1	83	15258.7	4.3	43	14	18	45	8	2.86	8.8	2.2	177	4.577	23	0.68	60.11	20	69	3.83	121	21.7	132	2.4	0.775	1	17.1	7.2	72
52686	1	36	5	3	1	1.5	0	31.41	2	2	2	2	70221.6	0.0587	1	0.846	0	0.0629	1	170	1	86	14044.3	4.7	47	46	33	61	19	6.78	9.6	2.4	206	5.327	26	0.86	76.02	32	87	4.83	82	14.7	147	3.4	1.098	0.7	11.97	7.4	74
52690	2	58	1	4	1	5	0	35.48	1	1	2	2	39072.1	0.0587	1	1.08	0	0.0629	1	266	2	85	7814.42	4.2	42	17	22	79	13	4.64	9.2	2.3	215	5.56	22	0.95	83.98	11	93	5.16	53	9.5	139	3.8	1.227	0.5	8.55	7	70
52691	1	80	3	5	1	5	0	27.94	1	1	2	1	63134.8	0.0587	1	0.782	0	0.0629	1	47	2	81	12627	3.9	39	15	20	45	20	7.14	9.1	2.275	147	3.801	29	1.28	113.15	15	95	5.27	64	11.5	141	4.6	1.485	0.9	15.39	6.2	62
52708	1	51	4	2	5	5	0	34.8	1	2	2	2	50747.1	0.0587	1	0.798	0	0.0629	1	98	1	78	10149.4	4.1	41	56	57	81	9	3.21	9.5	2.375	235	6.077	27	1.14	100.78	106	139	7.72	99	17.7	181	3.8	1.227	0.6	10.26	7	70
52716	2	30	3	2	3	0.47	0	38.42	2	1	2	2	66960.7	0.0587	1	5.87	0	0.0629	1	164	2	75	13392.1	3	30	11	12	68	13	4.64	8.5	2.125	190	4.913	25	0.87	76.91	4	72	4	42	7.5	121	5.1	1.647	0.5	8.55	5.9	59
52723	1	58	4	3	3	3.23	0	30.4	1	1	1	1	72254	0.0587	1	1.75	0	0.0629	1	139	2	83	14450.8	4.4	44	22	23	64	12	4.28	9.8	2.45	276	7.137	21	0.94	83.1	22	137	7.6	75	13.4	143	2.6	0.84	0.6	10.26	7.1	71
52728	1	65	1	1	1	2.06	0	23.22	2	2	2	2	18383.5	0.0587	1	0.3352	1	0.0629	1	103	2	88	3676.7	4.2	42	19	22	71	16	5.71	9.3	2.325	205	5.301	24	0.7	61.88	16	89	4.94	68	12.2	124	3.4	1.098	0.5	8.55	6.6	66
52730	2	53	3	3	1	4.8	0	23.6	1	1	2	2	232693	0.0587	1	0.519	0	0.0629	1	28	2	86	46538.6	4.4	44	21	22	62	10	3.57	9.8	2.45	221	5.715	25	0.85	75.14	16	92	5.11	161	28.8	134	3.9	1.259	0.7	11.97	7.2	72
52734	2	28	3	1	6	2.47	0	48.12	1	1	2	2	100219	0.0587	1	27.2	0	0.0629	1	156	2	78	20043.7	3.9	39	32	25	67	9	3.21	9.5	2.375	211	5.456	24	0.61	53.92	15	80	4.44	92	16.5	138	3.2	1.033	0.5	8.55	6.8	68
52751	2	67	3	4	1	5	0	19.05	2	1	2	2	196132	0.0587	1	0.557	0	0.0629	1	47	2	77	39226.3	3.9	39	17	19	67	10	3.57	9.2	2.3	216	5.586	30	0.58	51.27	17	96	5.33	87	15.6	126	3.6	1.162	0.8	13.68	5.9	59
52756	1	80	3	5	1	3.09	0	23.95	2	2	2	1	59321.4	0.0587	1	9.86	0	0.0629	1	49	2	81	11864.3	4.4	44	19	26	63	20	7.14	9.3	2.325	168	4.344	26	0.87	76.91	13	99	5.5	54	9.7	120	3.5	1.13	0.8	13.68	6.8	68
52759	2	67	4	4	3	1.11	0	31.93	1	2	3	1	65502.4	0.0587	1	4.75	0	0.0629	1	59	2	80	13100.5	3.7	37	14	19	85	11	3.93	9	2.25	235	6.077	28	0.78	68.95	13	122	6.77	62	11.1	160	4.4	1.421	0.6	10.26	7	70
52763	1	33	4	3	6	3.23	0	26.79	2	1	1	2	80996.9	0.0587	1	3.52	0	0.0629	1	179	1	84	16199.4	4.2	42	15	16	60	12	4.28	9.3	2.325	229	5.922	26	0.96	84.86	22	277	15.38	69	12.4	90	3.3	1.066	0.7	11.97	7.6	76
52764	1	74	1	5	1	3.39	0	28.26	1	1	2	1	28669	0.0587	1	2.58	0	0.0629	1	158	1	81	5733.8	4.6	46	16	21	68	24	8.57	10.4	2.6	269	6.956	26	0.99	87.52	32	91	5.05	75	13.4	234	3.4	1.098	0.8	13.68	7.4	74
52766	1	52	3	5	1	5	0	21.17	2	2	2	2	308620	0.0587	1	0.832	0	0.0629	1	44	2	78	61724	4.2	42	46	46	45	12	4.28	9.7	2.425	254	6.568	29	0.91	80.44	24	87	4.83	74	13.3	174	3.6	1.162	0.7	11.97	6.2	62
52780	1	25	4	5	5	4.37	0	43.5	2	1	2	2	87218.6	0.0587	1	5.17	0	0.0629	1	153	2	84	17443.7	4	40	21	23	51	6	2.14	9.7	2.425	186	4.81	29	0.94	83.1	15	80	4.44	58	10.4	114	4.4	1.421	0.9	15.39	6.8	68
52782	2	38	3	5	1	5	0	28.47	1	1	2	2	257883	0.0587	1	0.3352	1	0.0629	1	76	2	79	51576.6	4.4	44	21	27	70	7	2.5	10	2.5	173	4.474	24	0.65	57.46	25	91	5.05	103	18.4	101	4.5	1.453	0.7	11.97	7.4	74
52810	2	33	3	3	3	1.09	0	30.43	1	NA	2	2	68718.3	0.0587	1	7.81	0	0.0629	1	323	1	77	13743.7	4.5	45	12	17	75	11	3.93	9.6	2.4	193	4.991	26	0.93	82.21	13	90	5	65	11.6	98	3.3	1.066	0.6	10.26	6.7	67
52813	1	65	3	5	1	5	0	35.03	1	1	2	1	150576	0.0587	1	3.55	0	0.0629	1	112	1	77	30115.2	4.4	44	34	30	70	14	5	9.5	2.375	235	6.077	27	0.91	80.44	24	85	4.72	72	12.9	120	3.4	1.098	0.8	13.68	7.9	79
52823	2	41	3	3	5	1.15	0	33.26	1	NA	2	2	37838.8	0.0587	1	5.96	0	0.101	0	78	1	80	7567.76	4	40	14	16	37	9	3.21	8.8	2.2	174	4.5	23	0.95	83.98	13	90	5	56	10	75	3.3	1.066	0.5	8.55	6.4	64
52827	2	80	1	1	2	0.78	1	33.89	1	2	2	1	37939	0.0587	1	6.69	0	0.0978	0	73	1	75	7587.8	4	40	11	19	77	18	6.43	9.8	2.45	113	2.922	27	0.74	65.42	38	111	6.16	73	13.1	106	4.1	1.324	0.6	10.26	8.2	82
52832	2	30	3	4	3	1.37	0	30.49	1	2	2	2	92137.9	0.0587	1	7.16	0	0.0629	1	50	2	75	18427.6	4.4	44	18	19	72	7	2.5	9.1	2.275	174	4.5	27	0.68	60.11	14	83	4.61	72	12.9	115	3	0.969	0.6	10.26	7.4	74
52838	2	67	3	4	1	1.92	0	29.1	2	1	2	2	181819	0.0587	1	74.4	0	0.0629	1	170	2	81	36363.9	4.3	43	27	27	70	12	4.28	9.6	2.4	247	6.387	27	0.8	70.72	19	89	4.94	63	11.3	185	3.9	1.259	0.6	10.26	7.2	72
52839	1	79	5	4	1	2.06	0	21.21	1	1	1	1	96586.4	0.0587	1	4.15	0	0.0629	1	145	1	82	19317.3	3.9	39	26	41	60	11	3.93	9.3	2.325	151	3.905	28	0.8	70.72	37	122	6.77	55	9.9	189	3.6	1.162	0.8	13.68	7.4	74
52841	2	80	3	3	2	1.94	1	31.37	2	1	2	1	127108	0.0587	1	4.86	0	0.0629	1	89	2	80	25421.7	4.9	49	29	33	62	14	5	9.6	2.4	196	5.069	26	0.98	86.63	31	89	4.94	93	16.7	180	4	1.292	1	17.1	8.4	84
52853	2	70	1	1	2	0.92	0	30.3	2	2	2	1	30333.3	0.0587	1	0.489	0	0.0629	1	19	1	85	6066.67	4.4	44	16	26	69	11	3.93	10	2.5	235	6.077	28	0.72	63.65	35	110	6.11	101	18.1	103	3.6	1.162	0.7	11.97	8	80
52869	1	49	4	5	3	3.69	0	39.19	2	1	2	1	66361.2	0.0587	1	3.83	0	0.0629	1	100	1	84	13272.2	4.5	45	25	33	63	15	5.36	9.6	2.4	210	5.431	26	0.65	57.46	21	93	5.16	42	7.5	152	3.5	1.13	0.8	13.68	8.1	81
52878	2	51	3	5	4	1.72	0	26.79	1	1	2	1	57670.3	0.0587	1	1.86	0	0.0629	1	51	2	86	11534.1	4.2	42	12	18	54	12	4.28	9.2	2.3	233	6.025	28	1.04	91.94	14	88	4.88	85	15.2	123	3.6	1.162	0.6	10.26	6.6	66
52881	1	69	1	4	1	5	0	29.11	1	1	2	1	19866.7	0.0587	1	0.908	0	0.0629	1	110	2	86	3973.34	4.2	42	26	27	58	17	6.07	9.2	2.3	227	5.87	26	1.03	91.05	22	81	4.5	127	22.7	168	4.1	1.324	0.7	11.97	6.8	68
52884	2	44	4	3	5	2.18	0	31.21	1	NA	2	1	89515.2	0.0587	1	2.93	0	0.0629	1	81	2	83	17903	4	40	18	18	56	10	3.57	9.8	2.45	219	5.663	26	0.72	63.65	61	87	4.83	40	7.2	96	3.8	1.227	0.4	6.84	6.8	68
52893	1	48	4	4	1	5	0	32.37	1	1	2	2	86172.3	0.0587	1	2.36	0	0.0629	1	231	2	77	17234.5	4.1	41	24	23	82	13	4.64	9.4	2.35	207	5.353	22	1.11	98.12	32	95	5.27	89	15.9	125	3.4	1.098	0.6	10.26	7.2	72
52903	1	51	4	5	5	2.22	0	26.27	1	1	2	2	60541.7	0.0587	1	38.4	0	0.0629	1	194	1	79	12108.3	4.2	42	63	42	85	15	5.36	9.8	2.45	324	8.379	25	1.04	91.94	22	105	5.83	84	15	139	4	1.292	0.7	11.97	6.8	68
52915	2	27	5	5	5	5	0	25.53	1	1	2	2	215943	0.0587	1	0.65	0	0.0629	1	131	1	85	43188.5	4.3	43	16	17	43	15	5.36	9	2.25	129	3.336	24	0.75	66.3	8	86	4.77	108	19.3	80	4.3	1.388	0.8	13.68	7.3	73
52919	2	80	3	4	2	5	1	24.14	1	2	2	1	126514	0.0587	1	11.5	0	0.0629	1	208	1	83	25302.8	4.2	42	21	21	60	27	9.64	9.3	2.325	177	4.577	23	0.89	78.68	31	76	4.22	79	14.1	148	3.4	1.098	0.5	8.55	7.2	72
52928	2	20	2	2	6	1.37	0	32.17	1	2	2	2	63844.5	0.0587	1	1.55	0	0.0629	1	163	1	81	12768.9	4	40	52	41	96	11	3.93	8.6	2.15	250	6.465	26	0.66	58.34	20	80	4.44	40	7.2	155	4.8	1.55	0.7	11.97	7.5	75
52931	1	70	3	5	1	5	0	34.25	1	1	2	1	97480.7	0.0587	1	1.89	0	0.0629	1	56	2	76	19496.1	4.4	44	20	23	55	25	8.93	9.5	2.375	167	4.319	24	1.31	115.8	16	96	5.33	139	24.9	151	3.1	1.001	1.1	18.81	7.3	73
52932	2	34	4	4	1	4.54	0	27.58	2	2	2	2	98004.4	0.0587	1	9.37	0	0.0629	1	137	2	84	19600.9	3.2	32	13	28	121	4	1.43	9.2	2.3	277	7.163	26	0.73	64.53	8	63	3.5	33	5.9	266	4.9	1.582	0.6	10.26	6.6	66
52953	1	28	3	4	5	5	1	33.69	2	2	2	2	274163	0.0587	1	2.11	0	0.0629	1	154	2	75	54832.6	4.6	46	28	23	93	12	4.28	9.7	2.425	175	4.526	23	0.92	81.33	21	80	4.44	132	23.6	114	3.5	1.13	0.7	11.97	7.7	77
52959	2	28	5	3	1	2.04	0	22.37	1	1	2	2	92858.3	0.0587	1	4.54	0	0.0629	1	126	1	82	18571.7	4.8	48	12	17	55	9	3.21	9.7	2.425	156	4.034	23	0.59	52.16	19	83	4.61	117	21	85	3.3	1.066	0.6	10.26	8.1	81
52976	1	67	1	1	1	0.62	0	31.54	1	1	2	1	21683.7	0.0587	1	0.485	0	0.0629	1	111	2	87	4336.75	4.1	41	22	21	62	7	2.5	9.3	2.325	167	4.319	26	0.71	62.76	32	154	8.55	100	17.9	115	2.9	0.936	0.6	10.26	6.8	68
52977	2	80	3	4	2	2.22	0	23.6	2	1	2	2	103224	0.0587	1	0.757	0	0.0629	1	32	2	85	20644.8	4	40	14	30	67	26	9.28	9.1	2.275	233	6.025	28	0.66	58.34	15	79	4.39	49	8.8	152	3.8	1.227	0.7	11.97	5.8	58
52992	2	31	3	5	1	5	0	19.4	2	NA	2	2	204651	0.0587	1	0.3352	1	0.0629	1	58	2	88	40930.2	4.6	46	17	22	52	12	4.28	10.2	2.55	157	4.06	26	0.58	51.27	9	82	4.55	67	12	94	4.1	1.324	0.6	10.26	7.8	78
53020	1	35	1	2	1	0.78	1	26.86	1	1	2	2	65049	0.0587	1	41.3	0	0.339	0	175	1	80	13009.8	4.4	44	21	21	58	12	4.28	9.6	2.4	233	6.025	25	0.74	65.42	21	90	5	82	14.7	125	3.3	1.066	0.7	11.97	6.9	69
53028	2	48	1	4	1	5	0	36.73	1	1	2	1	45864.9	0.0587	1	4.94	0	0.0629	1	130	1	76	9172.97	4	40	24	29	53	9	3.21	8.8	2.2	170	4.396	28	0.71	62.76	12	91	5.05	76	13.6	120	3.4	1.098	1.2	20.52	6.8	68
53035	1	77	3	3	2	1.2	0	28.42	1	1	2	1	28081.7	0.0587	1	2.9	0	0.0629	1	120	2	77	5616.34	4.3	43	24	30	62	18	6.43	9.4	2.35	154	3.982	28	1.32	116.69	27	116	6.44	87	15.6	103	3.5	1.13	0.7	11.97	6.9	69
53041	2	60	1	4	5	5	0	37.53	1	1	2	2	15487.6	0.0587	1	0.3352	1	0.0629	1	18	1	88	3097.52	3.8	38	28	28	51	12	4.28	8.9	2.225	210	5.431	26	0.69	61	19	95	5.27	74	13.3	213	3.9	1.259	0.7	11.97	6.7	67
53066	2	28	3	5	5	3.32	0	18.91	2	1	2	2	201877	0.0587	1	4.54	0	0.0629	1	241	1	84	40375.5	3.9	39	15	20	90	14	5	8.9	2.225	139	3.595	25	0.68	60.11	12	90	5	43	7.7	107	4.1	1.324	0.5	8.55	6.2	62
53072	2	22	3	2	6	0.79	0	38.13	1	2	2	1	226791	0.0587	1	3.57	0	0.0629	1	145	2	75	45358.1	4.3	43	39	26	79	12	4.28	9.9	2.475	193	4.991	23	0.63	55.69	17	88	4.88	86	15.4	128	4.7	1.518	0.4	6.84	7.2	72
53075	2	72	3	3	2	5	0	37.34	2	1	2	1	134657	0.0587	1	0.76	0	0.0629	1	54	2	79	26931.3	3.9	39	11	19	69	63	22.49	9.3	2.325	133	3.439	26	2.03	179.45	10	80	4.44	60	10.7	112	4.2	1.356	0.7	11.97	6.6	66
53092	2	53	4	4	1	1.65	0	28.82	1	2	2	2	89650.6	0.0587	1	0.3352	1	0.0629	1	24	2	75	17930.1	4.3	43	12	12	89	8	2.86	9.7	2.425	316	8.172	25	0.78	68.95	15	85	4.72	32	5.7	92	3.8	1.227	0.5	8.55	7.9	79
53094	1	22	4	4	5	0.95	0	23.46	1	1	2	2	58741.3	0.0587	1	90	0	0.805	0	154	1	84	11748.3	4.1	41	13	18	69	5	1.79	9.4	2.35	153	3.957	28	1.13	99.89	22	62	3.44	32	5.7	139	3	0.969	0.8	13.68	8	80
53100	2	57	3	5	1	5	0	23.94	2	2	2	1	253801	0.0587	1	27.5	0	0.0629	1	110	1	76	50760.1	4.1	41	17	22	62	15	5.36	9.4	2.35	299	7.732	27	1.02	90.17	16	86	4.77	84	15	128	4	1.292	0.7	11.97	7.2	72
53104	2	47	3	3	1	5	0	37.06	1	1	2	1	256889	0.0587	1	5.45	0	0.168	0	55	1	83	51377.8	3.7	37	21	17	49	11	3.93	8.5	2.125	153	3.957	24	0.72	63.65	16	92	5.11	40	7.2	111	3.4	1.098	0.5	8.55	6.1	61
53106	2	33	3	5	1	4.54	0	28.5	1	NA	2	2	218726	0.0587	1	1.61	0	0.0629	1	54	2	79	43745.3	4	40	13	19	72	8	2.86	9.2	2.3	216	5.586	24	0.65	57.46	14	83	4.61	35	6.3	112	3.3	1.066	0.4	6.84	6.9	69
53115	1	23	1	3	1	1.53	0	24.03	1	1	2	2	100389	0.0587	1	464	0	3.66	0	202	1	76	20077.8	4.3	43	18	17	78	11	3.93	9.4	2.35	215	5.56	25	1.03	91.05	18	85	4.72	143	25.6	94	4.8	1.55	0.6	10.26	7	70
53116	1	63	4	4	1	1.57	0	28.67	1	1	1	1	35149.1	0.0587	1	1.74	0	0.0629	1	121	1	84	7029.82	3.9	39	14	20	98	15	5.36	9.7	2.425	134	3.465	27	0.97	85.75	14	83	4.61	71	12.7	118	3.6	1.162	0.9	15.39	6.8	68
53121	1	64	4	5	1	1.92	0	25.96	2	2	2	1	44983	0.0587	1	19.4	0	0.0629	1	204	2	78	8996.6	4.4	44	31	34	75	11	3.93	9.7	2.425	145	3.75	24	1.24	109.62	17	181	10.05	137	24.5	117	2.7	0.872	1	17.1	7.2	72
53130	1	43	3	5	3	4.37	0	28.38	2	1	2	1	255872	0.0587	1	63	0	0.611	0	61	1	77	51174.4	4.2	42	57	41	57	12	4.28	9.6	2.4	169	4.37	23	0.86	76.02	74	90	5	107	19.2	147	3.6	1.162	0.8	13.68	7	70
53131	1	39	4	2	6	1.8	0	19.9	1	1	2	2	86369.1	0.0587	1	5.31	0	0.0629	1	129	2	84	17273.8	4.4	44	18	19	61	15	5.36	9.7	2.425	179	4.629	28	1.12	99.01	27	82	4.55	91	16.3	123	4.4	1.421	0.8	13.68	7.2	72
53132	2	59	4	2	1	1.5	0	24.22	1	NA	2	1	40503.2	0.0587	1	2.89	0	0.0629	1	154	1	89	8100.64	4	40	24	30	67	20	7.14	9.2	2.3	189	4.888	25	1.37	121.11	10	93	5.16	62	11.1	178	4.3	1.388	0.8	13.68	7.3	73
53161	2	49	2	4	5	4.12	0	26.32	2	2	2	2	61360.1	0.0587	1	1.26	0	0.0629	1	211	2	75	12272	4.2	42	25	31	113	15	5.36	9.2	2.3	239	6.181	23	0.71	62.76	56	82	4.55	19	3.4	132	3.5	1.13	0.5	8.55	7.7	77
53163	2	28	4	4	5	1.51	0	21.81	2	NA	2	2	76599.3	0.0587	1	1.93	0	0.0629	1	231	2	84	15319.9	4.7	47	16	20	80	11	3.93	9.8	2.45	209	5.405	28	0.67	59.23	16	80	4.44	68	12.2	91	4.6	1.485	0.7	11.97	7.9	79
53166	2	20	1	4	5	2.71	0	23.43	2	1	2	2	68918.2	0.0587	1	11	0	0.0629	1	60	2	77	13783.6	4.3	43	27	23	69	9	3.21	9.7	2.425	255	6.594	27	0.76	67.18	36	88	4.88	86	15.4	92	4.3	1.388	1	17.1	7.3	73
53169	1	73	3	4	1	2.73	0	24.04	1	1	2	1	88881.1	0.0587	1	2.54	0	0.0629	1	137	1	76	17776.2	3.6	36	13	23	83	17	6.07	8.6	2.15	139	3.595	25	1.45	128.18	40	121	6.72	40	7.2	142	2.3	0.743	0.5	8.55	7.6	76
53174	2	34	2	2	3	1.86	0	24.96	2	NA	2	2	52708.9	0.0587	1	0.3352	1	0.0629	1	22	2	88	10541.8	4.5	45	20	20	51	9	3.21	9.6	2.4	188	4.862	28	0.41	36.24	19	82	4.55	90	16.1	105	4	1.292	0.9	15.39	7.4	74
53176	2	68	3	3	1	0.91	0	23.98	2	2	2	1	66169.2	0.0587	1	11.8	0	0.0629	1	94	2	77	13233.8	4.7	47	16	23	49	21	7.5	9.8	2.45	188	4.862	27	0.94	83.1	16	96	5.33	100	17.9	144	4.5	1.453	0.7	11.97	6.8	68
53177	1	55	4	4	1	5	1	36.38	2	1	1	1	72254	0.0587	1	2.81	0	0.0629	1	149	2	83	14450.8	4.1	41	18	18	40	14	5	9.5	2.375	220	5.689	25	1.06	93.7	21	134	7.44	67	12	144	4.4	1.421	1.3	22.23	6.7	67
53181	2	37	3	5	1	5	0	30.97	2	1	2	2	192687	0.0587	1	1.05	0	0.0629	1	53	1	79	38537.4	4.2	42	12	15	50	10	3.57	9.4	2.35	190	4.913	25	0.73	64.53	9	80	4.44	94	16.8	110	3.5	1.13	0.4	6.84	6.9	69
53184	2	66	4	5	1	5	0	27.12	1	1	2	2	51935.3	4.01	0	4870	0	40.7	0	62	2	88	10387.1	4.2	42	21	24	70	16	5.71	9.7	2.425	165	4.267	23	0.87	76.91	62	74	4.11	96	17.2	112	3.4	1.098	0.7	11.97	6.6	66
53188	2	71	1	1	2	0.97	0	36.88	1	2	2	1	35298.8	0.0587	1	4.06	0	0.0629	1	186	1	81	7059.77	4	40	23	25	92	10	3.57	9.4	2.35	205	5.301	26	0.72	63.65	44	92	5.11	116	20.8	108	3.7	1.195	0.7	11.97	7.2	72
53195	1	80	3	3	1	3.43	1	31.16	1	1	2	1	61192.2	0.0587	1	4.49	0	0.134	0	72	2	76	12238.4	3.9	39	20	18	61	24	8.57	9.2	2.3	197	5.094	25	0.97	85.75	35	88	4.88	68	12.2	164	3.7	1.195	0.8	13.68	7.6	76
53202	1	34	1	2	1	1.9	0	32.61	2	1	2	2	134021	0.0587	1	85.1	0	0.675	0	94	1	75	26804.3	4.5	45	35	28	89	14	5	9.3	2.325	211	5.456	27	0.83	73.37	39	98	5.44	92	16.5	139	3.9	1.259	1.1	18.81	7.6	76
53206	2	68	3	3	1	2.4	0	31.04	1	2	2	1	185765	0.0587	1	43.4	0	0.0629	1	116	1	77	37152.9	3.9	39	11	22	74	46	16.42	9.3	2.325	130	3.362	24	1.66	146.74	14	78	4.33	53	9.5	142	5.2	1.679	0.6	10.26	7.4	74
53217	2	47	1	3	4	0.47	0	28.72	2	2	2	2	65238.2	0.0587	1	5.66	0	0.0629	1	193	1	75	13047.6	4.1	41	26	26	105	17	6.07	8.8	2.2	188	4.862	21	0.75	66.3	105	102	5.66	31	5.6	124	3.7	1.195	0.5	8.55	8	80
53238	2	40	1	5	1	5	0	38.38	2	2	2	2	42812.6	0.0587	1	4.78	0	0.0629	1	177	2	86	8562.53	4.5	45	20	20	75	10	3.57	9.2	2.3	220	5.689	22	0.63	55.69	10	85	4.72	57	10.2	137	3.6	1.162	0.6	10.26	7.7	77
53239	2	66	3	5	1	5	0	29.85	2	2	2	1	227848	0.0587	1	1.19	0	NA	NA	27	1	87	45569.6	4.3	43	15	22	78	12	4.28	9.3	2.325	229	5.922	25	0.77	68.07	19	90	5	94	16.8	150	3.8	1.227	0.8	13.68	6.9	69
53243	2	43	3	4	3	0.76	0	36.85	1	1	2	1	58321.5	0.0587	1	34.9	0	0.344	0	68	2	81	11664.3	4	40	19	22	92	11	3.93	9.3	2.325	241	6.232	26	0.66	58.34	12	79	4.39	48	8.6	140	3.9	1.259	0.6	10.26	7.3	73
53266	1	45	1	2	4	1.44	0	28.1	2	1	2	2	51674.4	0.0587	1	1.25	0	0.0629	1	163	3	86	10334.9	4.2	42	43	32	59	13	4.64	9.3	2.325	233	6.025	26	0.8	70.72	108	96	5.33	128	22.9	135	3.6	1.162	0.8	13.68	7.5	75
53278	2	62	1	4	1	2.08	0	29.33	2	1	2	2	19983.5	0.0587	1	1.34	0	0.0629	1	213	2	85	3996.7	4.3	43	23	28	81	12	4.28	9.2	2.3	229	5.922	24	0.65	57.46	28	104	5.77	77	13.8	134	4	1.292	0.7	11.97	7	70
53285	1	22	4	3	6	0.47	0	22.4	1	NA	2	2	63868.6	0.0587	1	5.29	0	0.0629	1	287	2	84	12773.7	4.7	47	16	20	68	5	1.79	9.7	2.425	124	3.207	24	0.99	87.52	13	93	5.16	133	23.8	66	3.7	1.195	0.5	8.55	6.5	65
53289	1	71	3	4	1	1.72	1	30.79	1	1	1	1	115060	0.0587	1	1.61	0	0.0629	1	110	2	83	23011.9	4.4	44	32	33	44	22	7.85	11.1	2.775	135	3.491	25	0.88	77.79	22	108	6	80	14.3	130	3.1	1.001	0.3	5.13	6.9	69
53295	2	24	1	4	6	2.03	0	31.94	2	2	2	2	57328.6	0.0587	1	0.3352	1	0.0629	1	177	1	85	11465.7	4.2	42	15	22	99	8	2.86	9.1	2.275	184	4.758	26	0.56	49.5	11	70	3.89	42	7.5	110	3	0.969	0.5	8.55	7.5	75
53301	1	74	4	1	1	0.62	0	23.54	1	2	1	1	63175	0.0587	1	31.5	0	0.529	0	199	2	83	12635	3.6	36	12	18	56	15	5.36	9.2	2.3	159	4.112	23	1.55	137.02	14	70	3.89	81	14.5	143	3.2	1.033	0.4	6.84	7.4	74
53302	1	51	3	4	2	3.91	1	37.36	2	1	2	2	297171	0.0587	1	10.9	0	0.0629	1	169	2	76	59434.2	4.2	42	31	29	73	12	4.28	9.4	2.35	150	3.879	24	0.91	80.44	32	95	5.27	82	14.7	139	3.7	1.195	0.7	11.97	6.7	67
53306	2	41	1	1	1	0.16	0	33.28	2	2	2	1	52488.5	0.0587	1	9.85	0	0.652	0	354	1	75	10497.7	4.2	42	38	35	53	9	3.21	8.6	2.15	172	4.448	24	0.67	59.23	25	70	3.89	22	3.9	160	4.2	1.356	0.6	10.26	7.5	75
53312	2	20	1	4	1	1.44	0	23.52	2	1	2	2	52310.9	0.0587	1	3.76	0	0.0629	1	207	1	75	10462.2	4.6	46	16	23	65	11	3.93	9.7	2.425	162	4.189	27	0.69	61	12	89	4.94	99	17.7	138	3.8	1.227	0.9	15.39	7.8	78
53318	2	26	3	3	1	1.31	0	47.11	1	1	1	1	288396	0.0587	1	1.15	0	0.0629	1	131	2	82	57679.2	4.1	41	24	27	82	8	2.86	9.9	2.475	172	4.448	25	0.82	72.49	15	107	5.94	31	5.6	149	3.6	1.162	0.3	5.13	7.1	71
53325	1	37	3	2	1	1.23	0	36.26	1	1	2	1	63547.1	0.0587	1	28.9	0	0.464	0	150	1	83	12709.4	4.4	44	23	22	58	20	7.14	9.4	2.35	218	5.637	26	1.18	104.31	19	101	5.61	66	11.8	136	2.6	0.84	1	17.1	6.8	68
53327	1	27	2	2	6	1.11	0	26.52	2	1	2	2	115079	0.0587	1	2.23	0	0.0629	1	150	2	78	23015.7	4.2	42	32	28	76	16	5.71	9.2	2.3	168	4.344	29	0.91	80.44	23	81	4.5	138	24.7	110	3.2	1.033	0.8	13.68	6.8	68
53329	1	25	2	2	6	0.55	0	23.58	2	1	2	2	118590	0.0587	1	122	0	1.62	0	169	2	78	23718.1	4.6	46	41	40	75	20	7.14	9.8	2.45	210	5.431	29	0.79	69.84	24	72	4	167	29.9	130	3.7	1.195	1.2	20.52	7.4	74
53338	2	54	4	3	5	0.61	1	31.88	1	NA	2	1	54134.5	0.0587	1	3.71	0	0.0629	1	244	1	84	10826.9	3.7	37	23	22	121	12	4.28	9.3	2.325	217	5.612	24	0.85	75.14	37	88	4.88	64	11.5	128	4	1.292	0.5	8.55	7.4	74
53341	1	60	2	3	3	3.88	0	29.66	2	1	2	2	19273.4	0.0587	1	10.1	0	0.0629	1	151	1	80	3854.69	3.8	38	21	25	45	14	5	8.8	2.2	184	4.758	26	1	88.4	26	96	5.33	50	9	143	3.5	1.13	0.6	10.26	6.6	66
53342	1	52	3	5	1	2.49	1	36.99	2	1	1	1	201504	0.0587	1	40.8	0	0.358	0	120	1	80	40300.7	4.1	41	68	58	62	16	5.71	9	2.25	204	5.275	23	0.89	78.68	41	110	6.11	105	18.8	137	3.8	1.227	1.7	29.07	7	70
53345	2	23	3	3	5	0.47	0	28.94	1	1	2	2	82674.8	0.0587	1	6.04	0	0.0629	1	226	2	83	16535	4.1	41	15	19	76	7	2.5	9.3	2.325	110	2.845	25	0.62	54.81	14	76	4.22	45	8.1	82	3.1	1.001	0.6	10.26	7	70
53351	2	27	3	5	6	5	0	25.69	1	1	2	2	241327	0.0587	1	40.2	0	0.329	0	104	1	79	48265.3	4.8	48	17	27	74	20	7.14	9.9	2.475	250	6.465	25	0.75	66.3	10	84	4.66	29	5.2	140	5	1.615	0.5	8.55	7.3	73
53358	2	44	2	3	6	1.66	0	28.16	2	1	2	2	53251.1	0.0587	1	3.31	0	0.0629	1	179	2	77	10650.2	4.1	41	30	23	102	19	6.78	9.3	2.325	193	4.991	26	0.34	30.06	147	90	5	109	19.5	99	4.7	1.518	0.7	11.97	7.5	75
53360	1	45	2	1	1	1.35	0	27.56	2	NA	2	2	58084	0.0587	1	0.576	0	0.0629	1	134	1	78	11616.8	4.2	42	44	28	66	8	2.86	9.3	2.325	194	5.017	25	0.83	73.37	42	91	5.05	88	15.8	104	3.2	1.033	1	17.1	7.3	73
53361	2	61	1	1	1	0.45	1	25.09	2	NA	2	1	16643.7	0.0587	1	0.494	0	0.0629	1	67	1	88	3328.74	5	50	25	33	86	14	5	9.9	2.475	202	5.224	28	0.7	61.88	17	88	4.88	104	18.6	182	3.6	1.162	1.4	23.94	7.7	77
53362	1	80	3	5	1	4.98	0	33.3	1	1	2	1	62795.9	0.0587	1	0.544	0	0.0629	1	108	1	86	12559.2	4.2	42	25	26	50	16	5.71	8.8	2.2	146	3.776	28	0.91	80.44	30	116	6.44	19	3.4	128	2.7	0.872	0.6	10.26	6.6	66
53383	2	36	2	3	5	2.59	0	20.34	2	1	2	2	60103.7	0.0587	1	3.91	0	0.0629	1	149	1	84	12020.7	3.6	36	13	28	44	7	2.5	9	2.25	257	6.646	27	0.64	56.58	31	67	3.72	107	19.2	123	3.5	1.13	0.5	8.55	7.1	71
53395	2	40	3	3	1	2.36	0	20.46	2	1	2	2	289160	0.0587	1	14.7	0	0.0629	1	171	2	75	57832.1	4.5	45	16	18	42	11	3.93	9.6	2.4	205	5.301	27	0.82	72.49	9	83	4.61	133	23.8	119	4.3	1.388	1.7	29.07	7.4	74
53396	1	43	3	3	1	2.36	0	26.56	1	1	2	2	334822	0.0587	1	19	0	0.0629	1	185	2	75	66964.4	4.6	46	27	24	55	16	5.71	9.4	2.35	297	7.68	28	1	88.4	18	95	5.27	106	19	131	4.1	1.324	0.8	13.68	6.8	68
53404	1	54	3	4	1	5	0	28.79	2	1	2	2	236997	0.0587	1	0.3352	1	0.0629	1	67	2	88	47399.4	4.6	46	24	33	26	24	8.57	10.1	2.525	175	4.526	25	1.37	121.11	12	83	4.61	138	24.7	123	5.2	1.679	0.7	11.97	7.2	72
53412	2	27	4	1	1	0.82	0	21.93	2	2	2	2	85877.2	0.0587	1	10.5	0	0.202	0	68	1	79	17175.4	4.1	41	15	19	33	6	2.14	9.5	2.375	148	3.827	24	0.73	64.53	17	76	4.22	139	24.9	120	3	0.969	0.8	13.68	7.4	74
53427	1	53	3	5	1	5	0	27.12	1	1	2	2	242582	0.0587	1	20.3	0	0.0629	1	222	1	79	48516.5	4.9	49	30	30	45	23	8.21	9.6	2.4	317	8.198	27	1.36	120.22	13	91	5.05	81	14.5	132	3.3	1.066	1.4	23.94	7.3	73
53428	1	80	3	1	3	0.83	1	27.54	1	1	2	1	71583	0.0587	1	43.2	0	0.196	0	53	1	83	14316.6	4.4	44	10	31	45	16	5.71	9	2.25	189	4.888	27	1.03	91.05	20	98	5.44	98	17.6	148	3.7	1.195	1	17.1	6.9	69
53460	1	68	2	2	3	2.43	0	30.98	1	1	2	1	17294.3	0.0587	1	3.16	0	0.0629	1	87	2	89	3458.85	3.9	39	17	22	84	14	5	9.2	2.3	147	3.801	22	1.34	118.46	21	81	4.5	76	13.6	169	3.7	1.195	0.7	11.97	6.9	69
53472	2	50	3	3	1	3.71	0	26.44	1	1	2	2	218428	0.0587	1	2.49	0	0.0629	1	16	1	80	43685.7	4.3	43	13	15	95	7	2.5	9.5	2.375	292	7.551	23	0.63	55.69	20	87	4.83	104	18.6	107	3.7	1.195	0.6	10.26	7.2	72
53477	1	80	3	5	1	3.43	0	29.07	1	1	2	1	63913	0.0587	1	1.68	0	0.0629	1	97	1	82	12782.6	4.6	46	21	24	60	9	3.21	9.5	2.375	225	5.819	25	0.78	68.95	23	112	6.22	109	19.5	145	3.2	1.033	1.1	18.81	6.9	69
53481	1	66	3	2	1	5	0	27.71	1	1	2	1	159262	0.0587	1	0.3352	1	0.0629	1	98	2	88	31852.3	4.4	44	40	31	67	14	5	9.3	2.325	228	5.896	25	1.04	91.94	27	85	4.72	190	34	133	4.1	1.324	0.7	11.97	7.1	71
53484	1	71	3	3	3	1.33	0	23.86	2	1	2	2	81509.8	0.0587	1	9.18	0	0.313	0	251	1	80	16302	4.1	41	11	18	50	27	9.64	9.7	2.425	171	4.422	28	1.05	92.82	10	120	6.66	69	12.4	104	3.5	1.13	1	17.1	7.1	71
53489	1	22	1	5	5	1.57	0	22.6	2	1	2	2	100583	0.0587	1	0.925	0	0.0629	1	224	1	86	20116.7	4.8	48	35	43	55	11	3.93	9.1	2.275	95	2.457	26	0.89	78.68	10	97	5.38	51	9.1	255	2.9	0.936	3.6	61.56	7.5	75
53495	1	31	3	4	6	1.85	0	20.17	1	1	2	2	206800	0.0587	1	5.41	0	0.0629	1	120	1	77	41360	4.4	44	13	18	54	9	3.21	9.3	2.325	157	4.06	20	0.94	83.1	13	91	5.05	46	8.2	111	3.4	1.098	1	17.1	7.2	72
53500	1	32	2	5	1	1.55	1	24.43	2	1	2	2	93148.3	3.96	0	5390	0	30.2	0	143	2	82	18629.7	4.8	48	18	28	58	16	5.71	9.4	2.35	250	6.465	24	0.87	76.91	14	80	4.44	135	24.2	124	3.3	1.066	1.2	20.52	7.5	75
53501	1	44	3	5	1	5	1	29.68	2	1	2	1	208217	0.0587	1	174	0	1.56	0	147	1	79	41643.3	4.4	44	32	24	62	15	5.36	9.6	2.4	212	5.482	26	0.88	77.79	19	92	5.11	103	18.4	138	3.7	1.195	1.2	20.52	6.7	67
53504	1	70	3	3	1	1.92	0	30.08	1	1	2	1	90510.9	0.0587	1	27.6	0	0.0629	1	158	2	81	18102.2	3.9	39	28	33	44	20	7.14	9.3	2.325	134	3.465	27	1.19	105.2	17	113	6.27	122	21.9	193	3.1	1.001	0.7	11.97	6.9	69
53505	1	48	3	3	3	1.2	0	42.81	1	1	2	1	64065.7	0.0587	1	0.737	0	0.0629	1	117	1	86	12813.1	3.8	38	37	24	63	13	4.64	9.4	2.35	241	6.232	26	0.91	80.44	18	91	5.05	117	21	160	3.5	1.13	0.9	15.39	6.6	66
53506	1	30	3	2	1	3.43	0	32.29	1	1	2	2	243031	0.0587	1	21	0	0.644	0	230	1	87	48606.2	4.3	43	42	42	55	12	4.28	9.8	2.45	205	5.301	23	1.28	113.15	19	73	4.05	107	19.2	169	3.8	1.227	1.9	32.49	6.8	68
53515	1	41	3	3	1	4.08	0	31.56	1	1	2	2	212743	0.0587	1	17.1	0	0.0629	1	155	1	84	42548.7	4.5	45	30	22	55	7	2.5	9	2.25	254	6.568	25	1.05	92.82	14	94	5.22	97	17.4	127	3.7	1.195	0.9	15.39	6.8	68
53518	1	63	4	4	3	1.94	0	34.64	1	1	1	2	36702.4	0.0587	1	6.29	0	0.0629	1	232	2	84	7340.47	4.5	45	24	24	80	16	5.71	12.1	3.025	254	6.568	24	0.93	82.21	31	118	6.55	77	13.8	123	3.2	1.033	0.6	10.26	7.4	74
53522	2	33	3	5	1	5	0	26.54	2	1	2	2	239770	0.0587	1	0.808	0	0.0629	1	48	1	76	47953.9	4	40	20	23	56	11	3.93	9.5	2.375	260	6.724	24	0.8	70.72	9	88	4.88	112	20.1	117	3.7	1.195	0.6	10.26	6.9	69
53523	2	26	3	4	1	3.17	0	20.71	2	1	2	2	216025	0.0587	1	5.29	0	0.0629	1	393	1	76	43204.9	4.3	43	15	22	41	8	2.86	9.2	2.3	173	4.474	26	0.83	73.37	15	82	4.55	98	17.6	111	3.4	1.098	0.8	13.68	7.1	71
53528	2	44	3	4	5	4.16	0	34.84	2	1	2	2	250368	0.0587	1	1.18	0	0.0629	1	204	2	81	50073.6	3.8	38	16	19	87	7	2.5	9.2	2.3	182	4.707	24	0.76	67.18	56	78	4.33	95	17	110	3.4	1.098	0.6	10.26	7.4	74
53529	2	57	4	2	3	2.49	0	23.81	1	1	2	1	75229.7	0.0587	1	1.44	0	0.0629	1	192	2	78	15045.9	4.2	42	27	35	97	11	3.93	10.1	2.525	179	4.629	26	0.98	86.63	32	82	4.55	57	10.2	217	3.5	1.13	0.7	11.97	7.4	74
53530	2	62	3	5	3	1.94	0	22.65	2	NA	2	2	176164	0.0587	1	1.68	0	0.0629	1	68	1	86	35232.8	4.4	44	38	24	61	11	3.93	9.1	2.275	238	6.155	28	0.6	53.04	32	73	4.05	85	15.2	124	3	0.969	1	17.1	7.2	72
53537	2	36	1	2	4	0.18	0	19.9	2	2	2	2	69803.8	0.0587	1	2.87	0	0.0629	1	65	1	81	13960.8	4.3	43	10	15	47	11	3.93	9.5	2.375	186	4.81	25	0.56	49.5	11	86	4.77	13	2.3	105	3.9	1.259	0.4	6.84	8	80
53538	2	40	3	2	1	1.27	0	21.1	1	1	2	2	54979.8	0.0587	1	0.743	0	0.0629	1	22	2	76	10996	4.1	41	17	20	42	11	3.93	9.1	2.275	115	2.974	26	0.72	63.65	5	84	4.66	51	9.1	90	3.4	1.098	0.6	10.26	6.3	63
53551	2	34	3	5	5	0.74	0	21.58	1	1	2	2	225243	0.0587	1	0.896	0	0.0629	1	39	2	87	45048.6	4.6	46	18	26	50	11	3.93	9.4	2.35	194	5.017	24	0.69	61	11	51	2.83	43	7.7	143	3.6	1.162	0.7	11.97	7.3	73
53557	2	36	1	4	1	4.37	0	38.55	2	2	2	2	56402.1	0.0587	1	0.3352	1	0.0629	1	160	1	88	11280.4	3.8	38	46	31	99	11	3.93	9.4	2.35	169	4.37	25	0.63	55.69	22	89	4.94	44	7.9	123	3.5	1.13	0.5	8.55	7.1	71
53559	1	54	1	3	1	1.4	0	28.67	1	1	2	1	45733.8	0.0587	1	0.99	0	0.0629	1	207	2	80	9146.76	4.3	43	19	20	79	16	5.71	9.1	2.275	130	3.362	24	0.94	83.1	23	191	10.6	83	14.9	143	3.9	1.259	0.8	13.68	6.5	65
53562	2	56	4	3	3	0.18	0	33.9	1	2	2	1	80612.6	0.0587	1	2.7	0	0.0629	1	176	2	83	16122.5	3.5	35	12	15	65	12	4.28	8.8	2.2	178	4.603	27	0.82	72.49	28	93	5.16	36	6.4	133	3.7	1.195	0.3	5.13	7.3	73
53571	2	49	4	3	1	1.64	0	25.34	2	2	1	1	65893.7	0.0587	1	1.78	0	0.0629	1	134	1	78	13178.7	4.3	43	17	15	103	17	6.07	9.7	2.425	168	4.344	28	0.94	83.1	22	164	9.1	101	18.1	117	4.1	1.324	0.7	11.97	8	80
53572	1	59	3	4	1	5	0	29.92	1	1	2	1	319677	0.0587	1	0.999	0	0.0629	1	55	2	82	63935.4	3.9	39	27	34	80	16	5.71	9.1	2.275	185	4.784	24	0.87	76.91	39	108	6	153	27.4	114	3	0.969	0.7	11.97	6.4	64
53574	1	74	3	4	1	1.86	0	24.29	1	2	2	1	110715	0.0587	1	0.3352	1	0.0629	1	71	2	83	22143	3	30	14	21	109	14	5	9.6	2.4	111	2.87	31	2.78	245.75	12	105	5.83	50	9	109	3.2	1.033	0.5	8.55	5.5	55
53583	1	77	3	1	1	1.37	0	22.39	1	1	2	1	92267.3	0.0587	1	4.94	0	0.0629	1	161	2	81	18453.5	4	40	12	19	75	18	6.43	9.3	2.325	152	3.931	26	1.39	122.88	17	86	4.77	36	6.4	147	3.2	1.033	0.5	8.55	6.5	65
53586	1	80	3	2	1	2.47	0	23.56	2	1	2	2	70814.7	0.0587	1	9.73	0	0.0629	1	98	2	76	14162.9	4.7	47	31	40	103	16	5.71	9.8	2.45	181	4.681	30	0.88	77.79	21	88	4.88	78	14	151	3.6	1.162	1.2	20.52	7.7	77
53588	2	26	4	4	5	1.59	0	26.34	1	1	2	2	94875.4	0.0587	1	3.27	0	0.0629	1	177	2	78	18975.1	4.1	41	12	19	54	10	3.57	9	2.25	152	3.931	25	0.68	60.11	14	92	5.11	50	9	112	3.5	1.13	0.7	11.97	6.7	67
53597	2	43	4	4	1	1.35	0	42.08	2	1	2	1	54112.7	0.0587	1	0.3352	1	0.0935	0	60	1	88	10822.5	3.8	38	22	21	56	13	4.64	9.1	2.275	219	5.663	25	0.69	61	26	85	4.72	76	13.6	145	3.6	1.162	0.7	11.97	6.8	68
53602	1	28	4	4	5	1.85	0	35.18	2	1	2	1	77943	0.0587	1	22.1	0	0.0629	1	127	1	78	15588.6	4.3	43	37	41	71	23	8.21	9.6	2.4	229	5.922	27	0.95	83.98	25	86	4.77	91	16.3	185	3.8	1.227	1.1	18.81	7.4	74
53608	2	34	4	1	1	1.69	0	24.05	2	NA	2	2	96416.8	0.0587	1	0.544	0	0.0629	1	121	1	85	19283.4	3.7	37	18	19	30	8	2.86	8.9	2.225	175	4.526	22	0.53	46.85	13	79	4.39	74	13.3	119	3.5	1.13	1.1	18.81	6.3	63
53616	1	80	3	5	1	5	0	26.18	1	2	2	2	61924.5	0.0587	1	1.68	0	0.0629	1	131	2	78	12384.9	4.1	41	16	19	35	11	3.93	9.2	2.3	264	6.827	29	0.95	83.98	19	114	6.33	99	17.7	121	3.9	1.259	0.9	15.39	6.2	62
53617	2	48	4	2	1	1.14	0	31.05	2	1	1	1	94099.4	0.0587	1	2.02	0	0.0629	1	154	2	82	18819.9	4.2	42	36	38	63	9	3.21	9.1	2.275	274	7.086	24	0.72	63.65	120	140	7.77	17	3	129	3.3	1.066	0.4	6.84	7.6	76
53621	1	40	1	2	1	1.1	0	26.39	1	1	2	2	78370.6	0.0587	1	11.1	0	0.0629	1	213	2	78	15674.1	3.9	39	20	28	110	21	7.5	9.9	2.475	172	4.448	27	1.08	95.47	18	80	4.44	33	5.9	151	4	1.292	0.7	11.97	7.9	79
53640	1	31	3	3	1	4.86	0	29.65	1	1	2	2	242427	0.0587	1	15.5	0	0.155	0	122	1	83	48485.4	4.4	44	29	23	55	16	5.71	9.3	2.325	177	4.577	25	1.04	91.94	28	89	4.94	78	14	144	3.9	1.259	0.8	13.68	6.7	67
53645	1	26	2	5	6	0.24	0	19.66	1	2	2	2	68831.4	0.0587	1	0.3352	1	0.0629	1	93	2	88	13766.3	4.8	48	17	24	68	13	4.64	9.8	2.45	161	4.163	26	0.81	71.6	14	86	4.77	139	24.9	114	4.1	1.324	0.8	13.68	7.6	76
53667	1	24	1	3	5	2.54	0	31.17	2	1	2	2	84483.3	0.0587	1	3.49	0	0.0629	1	52	1	81	16896.7	4.7	47	35	31	91	10	3.57	9.3	2.325	190	4.913	29	1.01	89.28	79	75	4.16	78	14	142	4.1	1.324	0.6	10.26	7.5	75
53670	2	40	3	3	1	1.09	0	22.71	2	1	2	2	58009.9	0.0587	1	1.03	0	0.0629	1	42	2	80	11602	4.6	46	10	17	49	5	1.79	9.2	2.3	204	5.275	22	0.65	57.46	9	83	4.61	34	6.1	116	3.6	1.162	0.5	8.55	6.7	67
53684	1	42	1	1	1	0.49	0	26.71	2	1	2	1	46875.5	0.0587	1	0.3352	1	0.0629	1	65	2	88	9375.09	4.5	45	32	24	96	6	2.14	9.6	2.4	221	5.715	26	0.81	71.6	24	103	5.72	89	15.9	112	4.1	1.324	0.6	10.26	7.8	78
53686	2	65	1	1	1	0.2	1	27	2	2	2	1	25271.3	0.0587	1	0.48	0	0.0629	1	47	1	75	5054.26	4.3	43	19	20	82	14	5	9.3	2.325	161	4.163	22	0.78	68.95	26	102	5.66	56	10	112	3.1	1.001	0.6	10.26	7.1	71
53688	2	37	3	5	5	5	0	29.06	2	NA	2	2	60517.4	0.0587	1	0.3352	1	0.0629	1	23	1	78	12103.5	4.2	42	18	19	44	9	3.21	9.2	2.3	234	6.051	24	0.54	47.74	9	75	4.16	73	13.1	108	4.3	1.388	0.7	11.97	6.8	68
53697	2	70	1	4	5	2.29	1	23.17	2	1	2	1	37933.7	0.0587	1	4.31	0	0.0629	1	39	1	81	7586.74	4.5	45	47	42	63	18	6.43	9.9	2.475	141	3.646	27	0.62	54.81	23	93	5.16	91	16.3	123	3.6	1.162	0.7	11.97	7.6	76
53698	2	20	4	4	5	0.61	0	36.55	2	1	2	1	82170.3	0.0587	1	74.1	0	0.884	0	360	1	83	16434.1	4.1	41	23	23	37	10	3.57	9.2	2.3	190	4.913	21	0.84	74.26	20	78	4.33	62	11.1	222	4.6	1.485	0.4	6.84	7.7	77
53701	2	63	4	4	1	4.08	0	28.94	2	2	2	1	43686.9	0.0587	1	1.07	0	0.0629	1	104	1	78	8737.38	4.1	41	24	27	54	12	4.28	9.1	2.275	197	5.094	27	0.73	64.53	43	125	6.94	58	10.4	139	3.7	1.195	0.7	11.97	7.7	77
53714	1	61	4	3	1	2.27	1	46.26	2	2	1	1	51860.2	0.0587	1	1.03	0	0.0629	1	128	2	80	10372	4.1	41	13	15	58	23	8.21	9.4	2.35	135	3.491	23	1.61	142.32	20	100	5.55	184	33	92	3.7	1.195	1	17.1	7.7	77
53732	1	79	3	4	1	4.23	1	38.16	2	1	2	1	22233	0.0587	1	5.41	0	0.0629	1	213	3	86	4446.6	4.3	43	30	26	46	18	6.43	9.9	2.475	154	3.982	23	0.94	83.1	15	104	5.77	123	22	104	2.8	0.904	0.8	13.68	7.1	71
53742	1	38	5	5	1	1.36	0	22.85	1	NA	2	2	51501.6	0.0587	1	7.15	0	0.0629	1	157	1	79	10300.3	4.8	48	27	26	45	8	2.86	9.5	2.375	189	4.888	27	0.79	69.84	21	91	5.05	92	16.5	109	4.2	1.356	1	17.1	8.2	82
53743	1	65	3	5	1	3.09	0	33.37	2	1	1	1	161183	0.266	0	552	0	3.94	0	129	2	76	32236.7	4.2	42	16	17	92	15	5.36	9.4	2.35	143	3.698	22	1.06	93.7	21	158	8.77	84	15	103	3.6	1.162	0.7	11.97	7.4	74
53755	1	22	3	4	5	0.55	0	30.05	1	1	2	2	84871.7	0.0587	1	20.8	0	0.0629	1	158	1	79	16974.3	4.5	45	36	29	59	13	4.64	9.6	2.4	196	5.069	26	0.9	79.56	49	86	4.77	139	24.9	119	3.7	1.195	1.5	25.65	7.5	75
53756	1	75	3	2	1	1.24	0	28.26	1	2	2	1	92474.7	0.0587	1	16.6	0	0.267	0	184	2	76	18494.9	4.5	45	23	33	74	16	5.71	9.6	2.4	168	4.344	28	1.07	94.59	46	109	6.05	117	21	200	3.6	1.162	0.8	13.68	6.9	69
53763	2	60	3	5	5	3.14	0	36.75	1	1	2	2	187756	0.0587	1	1.28	0	0.0629	1	150	1	79	37551.1	4.1	41	21	19	94	15	5.36	9.3	2.325	208	5.379	25	0.84	74.26	15	99	5.5	105	18.8	150	3.3	1.066	0.7	11.97	6.6	66
53764	2	49	4	5	3	4.06	0	31.2	2	1	2	1	67399.6	0.0587	1	2.05	0	0.0629	1	94	1	80	13479.9	4	40	26	19	69	14	5	9.4	2.35	221	5.715	26	1.02	90.17	25	85	4.72	35	6.3	112	4.6	1.485	0.7	11.97	7.5	75
53772	2	40	2	3	6	1.45	0	32.23	2	1	2	2	56121.7	0.0587	1	14.3	0	0.0629	1	147	2	82	11224.3	4	40	34	31	80	9	3.21	9	2.25	189	4.888	23	0.78	68.95	27	90	5	46	8.2	115	2.7	0.872	0.3	5.13	7.6	76
53774	1	49	1	5	1	5	0	29.87	2	1	2	2	69979.1	0.0587	1	4.31	0	0.0629	1	185	1	81	13995.8	4.2	42	56	36	54	15	5.36	9	2.25	242	6.258	28	1.1	97.24	58	107	5.94	97	17.4	167	2.9	0.936	1.2	20.52	6.7	67
53776	2	46	2	3	3	1.27	0	36.1	2	1	2	2	56488.5	0.0587	1	4.42	0	0.0629	1	104	2	83	11297.7	3.5	35	15	19	54	11	3.93	9.5	2.375	213	5.508	23	0.47	41.55	15	124	6.88	43	7.7	100	3.8	1.227	0.4	6.84	7.1	71
53779	2	58	1	2	3	0.66	0	21.58	1	2	2	2	43880	0.0587	1	1.7	0	0.0629	1	120	1	87	8776	4	40	15	22	98	8	2.86	9.6	2.4	316	8.172	26	0.64	56.58	13	81	4.5	112	20.1	146	4.1	1.324	0.5	8.55	6.8	68
53782	1	80	3	4	1	4.8	1	29.46	1	1	2	2	45393	0.0587	1	0.575	0	0.0629	1	84	3	86	9078.6	4.3	43	14	19	72	19	6.78	9.1	2.275	151	3.905	27	1.44	127.3	13	106	5.88	62	11.1	140	3.1	1.001	0.7	11.97	7.2	72
53808	1	80	3	5	1	3.43	1	26.18	1	1	2	1	56585	0.0587	1	0.3352	1	0.0629	1	89	1	85	11317	4.2	42	29	23	110	24	8.57	9.3	2.325	178	4.603	28	1.5	132.6	17	102	5.66	72	12.9	161	3.5	1.13	0.9	15.39	6.4	64
53817	2	44	4	4	5	2.73	0	29.47	1	1	2	2	93979.6	0.0587	1	4.27	0	0.0629	1	54	1	83	18795.9	4	40	64	40	80	4	1.43	9.4	2.35	196	5.069	24	0.53	46.85	56	78	4.33	110	19.7	100	3.6	1.162	1.2	20.52	7	70
53822	2	66	3	1	2	0.96	0	34.19	2	2	1	1	75312.3	0.0587	1	32.7	0	0.359	0	164	2	83	15062.5	3.8	38	20	26	185	13	4.64	9	2.25	174	4.5	24	0.85	75.14	156	118	6.55	123	22	148	4.1	1.324	0.8	13.68	6.1	61
53829	2	56	5	1	1	0.25	0	24.79	2	NA	2	1	61156.4	0.0587	1	0.538	0	0.0629	1	62	1	86	12231.3	4.2	42	20	24	59	9	3.21	9.3	2.325	224	5.793	30	0.53	46.85	13	92	5.11	110	19.7	133	3.8	1.227	0.6	10.26	7.3	73
53845	2	42	1	2	1	1.32	0	29.67	2	2	2	2	42456.5	0.0587	1	0.863	0	0.0629	1	112	2	88	8491.29	4	40	18	19	72	13	4.64	9.2	2.3	228	5.896	25	0.47	41.55	14	95	5.27	65	11.6	129	4.1	1.324	0.5	8.55	7.4	74
53848	2	38	4	4	5	5	0	30.33	2	NA	2	2	94667.3	0.0587	1	0.894	0	0.0629	1	149	1	78	18933.5	4.2	42	21	22	44	12	4.28	8.9	2.225	168	4.344	25	0.76	67.18	39	87	4.83	60	10.7	139	3	0.969	0.6	10.26	7.5	75
53849	2	37	3	5	3	2.73	0	19.53	1	1	2	2	192687	0.0587	1	6.19	0	0.0629	1	42	1	79	38537.4	4.5	45	20	24	48	12	4.28	9.6	2.4	144	3.724	26	0.95	83.98	15	68	3.77	109	19.5	133	4.5	1.453	1.9	32.49	6.8	68
53853	2	27	4	4	5	3.4	0	21.98	2	2	2	2	97903.1	0.0587	1	14	0	0.0629	1	287	2	78	19580.6	4.2	42	15	18	87	10	3.57	9.2	2.3	194	5.017	25	0.7	61.88	9	83	4.61	54	9.7	120	4.5	1.453	0.6	10.26	6.7	67
53856	1	28	1	4	1	1.59	0	41.1	2	1	2	1	77733	0.0587	1	14.7	0	0.0629	1	193	3	86	15546.6	3.8	38	32	22	67	10	3.57	9.2	2.3	170	4.396	25	0.95	83.98	20	94	5.22	47	8.4	109	4.1	1.324	0.5	8.55	6.8	68
53864	1	72	3	2	1	0.54	0	29.88	1	2	3	2	116750	0.0587	1	2.06	0	0.0629	1	117	2	80	23349.9	4	40	18	19	84	19	6.78	9.4	2.35	211	5.456	25	1.2	106.08	17	105	5.83	83	14.9	125	3.4	1.098	0.5	8.55	8.2	82
53877	2	46	2	4	1	1.36	0	28	2	2	2	2	54180.6	0.0587	1	29.2	0	0.314	0	70	2	78	10836.1	3.9	39	24	23	89	13	4.64	8.8	2.2	183	4.732	25	0.57	50.39	31	94	5.22	45	8.1	139	2.9	0.936	0.3	5.13	6.5	65
53879	1	78	3	4	1	3.09	0	30.15	1	1	1	1	97635.5	0.0587	1	0.637	0	0.0629	1	78	2	77	19527.1	4.2	42	31	31	84	32	11.42	9.7	2.425	200	5.172	23	1.54	136.14	37	165	9.16	104	18.6	154	4.2	1.356	0.7	11.97	7.3	73
53886	1	52	3	3	5	0.71	0	23.2	1	1	2	2	71965.4	0.0587	1	9.97	0	0.0629	1	205	1	83	14393.1	4.2	42	14	13	84	13	4.64	9.4	2.35	182	4.707	27	0.96	84.86	11	83	4.61	52	9.3	144	3.4	1.098	0.6	10.26	6.9	69
53889	1	66	3	2	1	3.6	0	27.37	1	1	2	2	153498	0.0587	1	11.8	0	0.0629	1	30	1	77	30699.6	4.4	44	26	32	62	17	6.07	9.3	2.325	240	6.206	26	1.11	98.12	25	96	5.33	88	15.8	180	3.6	1.162	0.7	11.97	6.9	69
53903	2	68	4	2	4	0.99	0	35.02	1	NA	2	1	53054.3	0.0587	1	4.23	0	0.0629	1	166	2	84	10610.9	4.1	41	12	18	85	13	4.64	9.4	2.35	161	4.163	30	0.62	54.81	12	96	5.33	66	11.8	153	3.6	1.162	0.6	10.26	7.3	73
53914	1	60	3	4	1	5	0	22.47	2	1	2	2	187829	0.0587	1	0.909	0	0.0629	1	132	2	75	37565.8	4.1	41	22	23	54	14	5	9.1	2.275	153	3.957	26	1.14	100.78	10	82	4.55	73	13.1	144	2.8	0.904	0.9	15.39	6.8	68
53937	2	33	4	2	6	3.55	0	27.33	1	1	2	2	98979.7	0.0587	1	1.43	0	0.0629	1	193	2	86	19795.9	4.6	46	15	17	36	10	3.57	9.6	2.4	221	5.715	25	0.72	63.65	18	93	5.16	115	20.6	123	3.8	1.227	0.8	13.68	7.6	76
53940	2	80	3	2	2	1.3	1	21.37	1	1	2	2	105905	0.0587	1	2.44	0	0.0629	1	72	2	77	21181	4.2	42	11	27	69	11	3.93	9.3	2.325	238	6.155	30	0.62	54.81	7	82	4.55	98	17.6	167	3.9	1.259	0.6	10.26	7.2	72
53955	2	24	3	3	5	0.93	0	44.04	1	1	2	2	94782.8	0.0587	1	42.8	0	0.387	0	165	2	76	18956.6	4	40	19	28	77	7	2.5	8.9	2.225	164	4.241	22	0.78	68.95	46	78	4.33	65	11.6	167	3.8	1.227	0.7	11.97	6.6	66
53963	2	47	4	4	5	2.33	0	26.14	2	1	2	2	54375.6	0.0587	1	9.57	0	0.214	0	80	1	80	10875.1	4.7	47	14	19	45	8	2.86	9.8	2.45	241	6.232	26	0.73	64.53	14	103	5.72	54	9.7	123	4.6	1.485	0.9	15.39	7.7	77
53970	2	51	2	4	4	0.49	0	39.42	2	1	2	1	32646.1	0.0587	1	0.891	0	0.0629	1	189	1	78	6529.22	4	40	22	22	51	11	3.93	8.6	2.15	174	4.5	25	0.73	64.53	26	87	4.83	51	9.1	143	3.6	1.162	0.8	13.68	7.1	71
53973	1	35	1	1	6	1.55	0	27.17	1	1	2	2	91968.2	0.0587	1	0.842	0	0.0629	1	95	1	75	18393.6	4.4	44	38	23	73	18	6.43	9.2	2.3	182	4.707	21	0.72	63.65	35	89	4.94	119	21.3	118	3.9	1.259	0.8	13.68	6.9	69
53974	1	30	1	4	1	3.88	0	33.01	1	1	2	2	134021	0.0587	1	122	0	0.866	0	256	1	75	26804.3	4.3	43	48	43	67	17	6.07	9.2	2.3	168	4.344	22	1.11	98.12	41	95	5.27	108	19.3	177	3.9	1.259	1	17.1	6.7	67
53994	1	39	4	3	5	5	0	29.78	2	1	2	1	84026.1	0.0587	1	2.9	0	0.0629	1	395	2	84	16805.2	4.5	45	25	25	64	7	2.5	9.2	2.3	171	4.422	27	1.2	106.08	26	87	4.83	54	9.7	103	3.7	1.195	0.4	6.84	6.9	69
53999	2	63	3	4	1	5	0	31.23	2	NA	2	1	196132	0.0587	1	5.82	0	0.0629	1	113	2	77	39226.3	4.2	42	24	26	64	15	5.36	9.6	2.4	250	6.465	26	0.74	65.42	10	116	6.44	93	16.7	134	3.4	1.098	0.5	8.55	6.6	66
54001	2	60	4	4	1	1.81	0	40.02	1	2	2	1	57820	0.0587	1	6.02	0	0.0629	1	412	2	78	11564	4.2	42	23	30	82	13	4.64	9.3	2.325	163	4.215	24	0.73	64.53	25	85	4.72	77	13.8	154	3.1	1.001	0.6	10.26	7.3	73
54006	1	20	1	4	5	2.54	0	20.74	2	2	2	2	86251.5	0.0587	1	5.82	0	0.0629	1	161	1	81	17250.3	4.7	47	10	17	87	7	2.5	9.7	2.425	174	4.5	28	1.02	90.17	10	47	2.61	89	15.9	101	3.7	1.195	0.5	8.55	7.4	74
54011	2	80	3	2	2	0.83	0	25.88	1	1	2	1	103522	0.0587	1	17.6	0	0.0629	1	80	2	76	20704.4	3.9	39	18	26	54	22	7.85	10.1	2.525	221	5.715	24	1.13	99.89	18	128	7.11	87	15.6	129	3.8	1.227	0.6	10.26	7.1	71
54024	1	80	3	5	1	4.37	0	20.01	2	1	2	2	57917.6	0.0587	1	193	0	1.59	0	129	2	88	11583.5	4.3	43	34	37	95	11	3.93	9.2	2.3	166	4.293	28	1.16	102.54	29	84	4.66	87	15.6	166	3.5	1.13	0.8	13.68	7.7	77
54033	1	67	4	4	2	1.24	0	29.97	1	1	2	1	47230.4	0.0587	1	1.92	0	0.0629	1	460	2	83	9446.09	4	40	14	16	64	16	5.71	9.3	2.325	210	5.431	26	1.45	128.18	16	79	4.39	130	23.3	140	3.7	1.195	0.8	13.68	7.5	75
54047	1	46	1	1	1	1.09	0	33.82	1	1	3	2	75894.3	0.0587	1	9.38	0	0.0629	1	150	2	77	15178.9	4.3	43	29	27	34	14	5	9	2.25	161	4.163	25	0.74	65.42	32	99	5.5	86	15.4	126	3.2	1.033	0.8	13.68	6.7	67
54050	2	51	4	5	1	3.43	0	46.23	1	1	2	1	57989.3	0.0587	1	30.7	0	0.0629	1	210	1	78	11597.9	4.4	44	17	19	70	17	6.07	10.3	2.575	216	5.586	26	1.12	99.01	21	89	4.94	89	15.9	161	3.3	1.066	0.5	8.55	7.7	77
54060	2	47	4	2	2	0.96	1	43.48	1	1	2	1	72459.7	0.0587	1	0.585	0	0.0629	1	161	1	88	14491.9	3.9	39	23	18	72	7	2.5	9.3	2.325	195	5.043	26	0.81	71.6	52	111	6.16	59	10.6	96	4.2	1.356	0.5	8.55	6.6	66
54064	1	42	2	2	6	2.18	0	32.1	1	1	3	1	68837.7	0.0587	1	1.85	0	0.0629	1	88	1	81	13767.5	4.1	41	22	24	72	9	3.21	8.7	2.175	213	5.508	25	0.76	67.18	67	87	4.83	93	16.7	101	3.2	1.033	0.7	11.97	7.1	71
54070	1	80	3	3	2	0.96	0	21.51	1	1	2	2	35481.3	0.0587	1	2.45	0	0.0629	1	36	1	81	7096.26	3.9	39	15	19	75	12	4.28	9.5	2.375	173	4.474	32	0.91	80.44	20	106	5.88	57	10.2	144	3.8	1.227	0.8	13.68	6.6	66
54085	1	75	3	5	1	5	1	32.57	2	2	2	1	86184.5	0.0587	1	2.48	0	0.0629	1	160	1	89	17236.9	4.4	44	19	31	73	14	5	10.3	2.575	210	5.431	29	1.14	100.78	15	100	5.55	52	9.3	162	3.1	1.001	0.8	13.68	7.6	76
54093	2	61	2	1	1	0.93	0	27.38	2	2	2	2	18834.3	0.0587	1	0.3352	1	0.0629	1	23	1	88	3766.87	4.4	44	25	32	110	10	3.57	9.6	2.4	278	7.189	25	0.48	42.43	37	93	5.16	58	10.4	156	3.9	1.259	0.6	10.26	7.8	78
54094	2	47	3	3	1	3.09	0	38.56	2	2	2	1	248621	0.0587	1	9.1	0	0.0629	1	206	2	75	49724.1	4	40	17	19	61	11	3.93	9.1	2.275	240	6.206	23	0.67	59.23	7	87	4.83	66	11.8	90	3.5	1.13	0.5	8.55	6.4	64
54113	2	54	3	1	2	0.82	0	64.97	1	NA	1	2	72541.7	0.0587	1	0.564	0	0.0629	1	10	1	87	14508.3	3.3	33	42	53	66	33	11.78	8	2	91	2.353	33	1.53	135.25	90	52	2.89	98	17.6	256	3.8	1.227	0.7	11.97	7.5	75
54114	2	28	4	2	3	1.29	0	30.75	2	1	2	2	86014.4	0.0587	1	1.48	0	0.0629	1	92	1	82	17202.9	4.2	42	12	21	65	8	2.86	9.9	2.475	205	5.301	24	0.82	72.49	13	86	4.77	16	2.9	134	4.3	1.388	0.6	10.26	8.2	82
54119	2	47	5	5	1	1.81	0	24.26	2	NA	2	2	253631	0.0587	1	2.67	0	0.0629	1	104	2	83	50726.1	3.9	39	15	21	56	9	3.21	9.3	2.325	253	6.543	22	0.85	75.14	12	77	4.27	91	16.3	145	3.7	1.195	0.7	11.97	7.8	78
54123	1	34	3	2	1	0.75	1	26.96	1	2	2	2	52501.8	0.0587	1	2.64	0	0.0629	1	94	2	80	10500.4	4.2	42	16	18	100	19	6.78	9.6	2.4	180	4.655	23	1.03	91.05	25	105	5.83	65	11.6	112	3.2	1.033	0.7	11.97	6.6	66
54139	1	67	4	3	1	5	1	30.08	2	1	1	1	32583.2	0.0587	1	1.77	0	0.0629	1	145	1	78	6516.65	4.4	44	19	19	79	17	6.07	9.9	2.475	169	4.37	28	1.05	92.82	16	93	5.16	60	10.7	122	4.6	1.485	0.6	10.26	6.9	69
54143	2	71	3	4	1	5	0	31.64	2	1	2	1	110726	0.0587	1	7.03	0	0.0629	1	47	2	81	22145.2	4	40	18	17	77	10	3.57	9.5	2.375	253	6.543	29	0.62	54.81	49	94	5.22	73	13.1	117	4.7	1.518	0.6	10.26	6.7	67
54164	2	36	4	2	1	0.54	1	48.97	1	1	2	2	73511.4	0.0587	1	22	0	0.0629	1	239	1	80	14702.3	4.1	41	29	31	89	10	3.57	9.4	2.35	196	5.069	22	0.71	62.76	40	102	5.66	36	6.4	144	3.1	1.001	0.6	10.26	7	70
54170	1	60	1	2	1	3.91	1	24.24	1	1	2	2	28607.7	0.0587	1	2.04	0	0.0629	1	127	1	75	5721.54	4.5	45	21	22	116	16	5.71	9.6	2.4	185	4.784	28	0.87	76.91	19	92	5.11	96	17.2	88	3	0.969	1.5	25.65	7.2	72
54172	1	30	1	4	5	1.05	0	35.57	1	1	2	1	86074.6	0.0587	1	11.5	0	0.0629	1	193	2	75	17214.9	4.6	46	24	26	79	11	3.93	9.6	2.4	202	5.224	25	0.72	63.65	23	91	5.05	129	23.1	124	3.3	1.066	1.3	22.23	7.3	73
54194	1	28	3	5	6	2.12	0	20.17	2	1	2	2	92881.7	0.0587	1	4.89	0	0.0953	0	127	1	79	18576.3	4.8	48	17	18	54	12	4.28	9.6	2.4	145	3.75	26	0.89	78.68	13	89	4.94	190	34	125	3.9	1.259	1.1	18.81	7.9	79
54196	1	60	3	5	1	5	0	21.96	1	1	2	2	184254	0.0587	1	35.4	0	0.0629	1	82	2	75	36850.7	4.7	47	21	23	56	14	5	10	2.5	181	4.681	30	0.96	84.86	13	92	5.11	73	13.1	138	3.5	1.13	0.8	13.68	7.9	79
54215	2	26	5	5	6	3.69	0	19.04	2	1	2	2	241327	0.0587	1	5.07	0	0.0629	1	85	1	79	48265.3	4.8	48	16	17	39	16	5.71	9.4	2.35	164	4.241	22	0.73	64.53	18	79	4.39	89	15.9	106	4.6	1.485	0.8	13.68	7.4	74
54223	1	80	3	5	5	4.62	0	28.27	2	1	2	2	62191.9	0.0587	1	0.3352	1	0.0629	1	128	2	87	12438.4	3.8	38	14	16	44	53	18.92	9.1	2.275	245	6.336	23	5.57	492.39	15	114	6.33	96	17.2	138	3.9	1.259	0.6	10.26	6.2	62
54227	2	60	3	1	1	2.2	0	24.07	1	1	2	1	176344	0.0587	1	1.44	0	0.0629	1	356	2	86	35268.9	4.2	42	29	31	84	12	4.28	9.9	2.475	156	4.034	29	0.9	79.56	39	84	4.66	83	14.9	164	3.8	1.227	0.5	8.55	7	70
54237	2	27	1	4	1	4.51	0	24.17	2	1	2	2	41922	0.0587	1	0.3352	1	0.0629	1	73	1	85	8384.4	4.6	46	15	16	64	9	3.21	9.6	2.4	156	4.034	24	0.55	48.62	12	70	3.89	84	15	105	3.9	1.259	0.8	13.68	7.7	77
54245	1	65	4	5	1	2.75	0	30.81	2	1	2	1	35974.7	0.0587	1	0.594	0	0.0629	1	135	1	78	7194.95	4.3	43	53	47	65	8	2.86	9.5	2.375	171	4.422	25	0.89	78.68	68	98	5.44	139	24.9	246	2.8	0.904	1	17.1	7.1	71
54255	2	36	3	2	3	3.14	0	48.42	2	1	2	2	227545	0.0587	1	1.58	0	0.0629	1	100	1	82	45509.1	3.6	36	19	22	81	7	2.5	9	2.25	222	5.741	26	0.62	54.81	23	96	5.33	33	5.9	124	3.3	1.066	0.5	8.55	6.5	65
54256	2	49	3	3	1	5	1	36.23	2	1	2	1	218087	0.0587	1	0.476	0	0.0629	1	34	1	77	43617.5	4.4	44	24	22	44	13	4.64	9.4	2.35	209	5.405	25	0.88	77.79	14	78	4.33	37	6.6	166	4.1	1.324	0.5	8.55	7.1	71
54262	2	58	1	4	3	2.26	0	33.22	1	1	2	1	40489	0.0587	1	3.98	0	0.0629	1	83	1	81	8097.8	4.2	42	20	18	74	20	7.14	8.9	2.225	229	5.922	25	0.86	76.02	37	104	5.77	40	7.2	112	4.1	1.324	0.5	8.55	6.8	68
54270	1	66	2	3	1	1.51	1	28.14	1	1	1	2	26634.9	0.0587	1	2.45	0	0.0629	1	29	1	83	5326.97	4.6	46	47	42	69	7	2.5	9.5	2.375	173	4.474	28	0.89	78.68	98	120	6.66	132	23.6	109	3.9	1.259	0.9	15.39	7.8	78
54290	2	43	4	2	6	2.73	0	36.54	1	2	2	1	65893.7	0.0587	1	8.69	0	0.0629	1	271	1	78	13178.7	3.9	39	39	27	49	8	2.86	9.2	2.3	213	5.508	24	0.81	71.6	56	96	5.33	100	17.9	157	3.6	1.162	0.7	11.97	7.5	75
54301	1	45	1	1	1	1.69	0	30.4	2	1	2	2	67991.9	0.0587	1	0.3352	1	0.0629	1	72	2	87	13598.4	4.7	47	44	30	76	17	6.07	10	2.5	220	5.689	25	0.84	74.26	31	95	5.27	69	12.4	137	3.4	1.098	0.8	13.68	7.5	75
54305	2	50	4	4	3	1.39	0	33.5	1	1	3	1	55862	0.0587	1	4.59	0	0.0629	1	171	1	84	11172.4	4.2	42	23	28	83	10	3.57	9.5	2.375	259	6.698	28	0.79	69.84	71	178	9.88	82	14.7	179	2.8	0.904	0.6	10.26	6.9	69
54309	2	28	1	2	1	2.71	0	27.08	2	NA	2	2	57776.6	0.0587	1	1.07	0	0.0629	1	94	2	76	11555.3	4	40	38	26	88	8	2.86	9.1	2.275	139	3.595	23	0.61	53.92	33	96	5.33	59	10.6	105	4.3	1.388	0.8	13.68	7.5	75
54326	2	36	2	2	1	1.74	0	29.39	2	2	2	2	68456	0.0587	1	2.29	0	0.0629	1	51	2	82	13691.2	4	40	23	21	99	18	6.43	9.2	2.3	184	4.758	24	0.62	54.81	22	84	4.66	95	17	104	3.2	1.033	0.4	6.84	6.9	69
54334	1	45	5	3	5	0.92	0	20.99	1	1	2	2	83020.7	0.0587	1	5.65	0	0.0629	1	92	2	75	16604.1	4.5	45	29	21	68	9	3.21	9.7	2.425	148	3.827	24	0.86	76.02	116	118	6.55	89	15.9	93	3	0.969	1	17.1	6.6	66
54336	1	20	3	3	6	3.63	0	28.57	2	1	2	2	283055	0.0587	1	195	0	1.43	0	146	2	76	56610.9	4.7	47	16	26	91	10	3.57	9.6	2.4	207	5.353	26	0.88	77.79	11	81	4.5	139	24.9	120	3	0.969	0.8	13.68	7.6	76
54337	2	49	3	4	1	1.31	1	28.63	1	1	2	2	51837.3	0.0587	1	55.9	0	0.465	0	106	1	76	10367.5	4.3	43	33	33	69	6	2.14	9.3	2.325	238	6.155	24	0.77	68.07	20	133	7.38	98	17.6	122	4	1.292	0.7	11.97	6.8	68
54346	2	66	2	1	6	2.73	0	30.45	2	2	2	2	20502.5	0.0587	1	1.09	0	0.0629	1	18	2	77	4100.51	4.1	41	16	23	117	16	5.71	9.4	2.35	177	4.577	26	0.4	35.36	21	106	5.88	88	15.8	180	4.5	1.453	1.2	20.52	7.8	78
54354	1	60	3	3	1	2.06	1	30.92	1	1	2	1	192411	0.0587	1	0.612	0	0.0629	1	118	2	80	38482.2	4.6	46	34	29	122	16	5.71	9.9	2.475	238	6.155	24	0.95	83.98	23	90	5	52	9.3	112	4.5	1.453	0.6	10.26	7.1	71
54366	2	44	5	2	1	0.41	0	26.03	2	2	2	2	217261	0.0587	1	0.493	0	0.0629	1	24	2	87	43452.3	4.7	47	18	22	41	8	2.86	10	2.5	110	2.845	25	0.57	50.39	15	85	4.72	51	9.1	138	4.9	1.582	0.2	3.42	7.6	76
54367	2	45	3	5	1	1.16	0	38.92	2	2	2	1	52454.7	0.0587	1	1.08	0	0.0629	1	228	2	85	10490.9	4.4	44	33	32	40	10	3.57	9.2	2.3	260	6.724	24	0.85	75.14	17	95	5.27	126	22.6	111	3.1	1.001	0.8	13.68	7.6	76
54368	2	33	3	4	1	1.12	0	35.43	2	1	2	2	58576.6	0.0587	1	95.8	0	0.875	0	181	2	76	11715.3	4.3	43	61	47	73	7	2.5	9.7	2.425	157	4.06	25	0.84	74.26	30	87	4.83	49	8.8	131	3.8	1.227	0.7	11.97	7.5	75
54370	1	46	1	4	3	1.03	0	38.71	1	1	2	2	70831.7	0.0587	1	2.19	0	0.0629	1	107	1	81	14166.3	3.5	35	20	18	72	9	3.21	8.8	2.2	180	4.655	27	0.96	84.86	37	150	8.33	86	15.4	118	3.4	1.098	0.6	10.26	6.1	61
54371	2	27	3	4	5	5	1	25.33	1	2	2	2	66123.6	0.0587	1	10.1	0	0.0629	1	212	1	80	13224.7	4	40	11	20	50	15	5.36	9.4	2.35	188	4.862	24	0.8	70.72	10	70	3.89	63	11.3	90	4.3	1.388	0.5	8.55	6.9	69
54386	1	52	1	1	1	3.43	0	25.99	1	1	2	2	49358.4	0.0587	1	2.1	0	0.0629	1	109	1	87	9871.69	4.7	47	47	33	58	10	3.57	9.4	2.35	328	8.482	24	0.86	76.02	27	86	4.77	243	43.5	152	2.9	0.936	1.2	20.52	7.6	76
54397	2	52	4	4	5	1.02	0	27.17	1	2	1	1	63847.6	0.0587	1	1.25	0	0.0629	1	30	2	82	12769.5	4.1	41	16	18	96	9	3.21	10	2.5	251	6.491	28	0.78	68.95	39	48	2.66	76	13.6	152	4.5	1.453	0.5	8.55	6.6	66
54415	1	40	3	3	6	1.31	0	28.76	1	1	2	2	248221	0.0587	1	12.1	0	0.0629	1	151	2	80	49644.3	4.1	41	43	30	100	13	4.64	9.2	2.3	295	7.629	26	0.85	75.14	39	106	5.88	82	14.7	166	3.5	1.13	0.6	10.26	7.2	72
54418	2	46	3	2	1	2.63	1	41.54	1	1	2	2	200485	0.0587	1	247	0	2.05	0	111	2	84	40097	4.2	42	28	37	59	11	3.93	9.5	2.375	238	6.155	24	0.69	61	11	93	5.16	145	26	171	2.6	0.84	0.7	11.97	7	70
54422	2	42	1	3	6	2.18	0	36.3	1	1	2	2	48094.1	0.0587	1	4.14	0	0.0629	1	120	1	81	9618.82	3.7	37	131	94	95	14	5	8.8	2.2	245	6.336	21	0.52	45.97	63	293	16.26	85	15.2	143	3.4	1.098	0.5	8.55	7.2	72
54430	1	47	3	5	1	3.8	0	32.62	2	2	2	2	193788	0.0587	1	1.21	0	0.0629	1	85	3	86	38757.6	4.3	43	47	35	54	14	5	9.2	2.3	175	4.526	25	0.87	76.91	28	101	5.61	65	11.6	143	3.5	1.13	0.8	13.68	7.1	71
54439	1	63	1	1	1	2.08	0	27.69	2	1	1	1	19629.1	0.0587	1	0.3352	1	0.0629	1	21	1	87	3925.81	4.3	43	20	24	68	13	4.64	9.2	2.3	181	4.681	25	0.63	55.69	15	122	6.77	103	18.4	96	3.5	1.13	0.8	13.68	7.6	76
54442	1	29	3	5	1	5	0	26.97	2	NA	2	2	232601	0.0587	1	1.35	0	0.0629	1	80	1	79	46520.2	4.5	45	22	49	55	15	5.36	9.1	2.275	165	4.267	26	1.11	98.12	15	90	5	130	23.3	126	4.2	1.356	0.7	11.97	6.9	69
54456	1	71	3	3	3	1.24	0	32.85	1	1	1	1	36472.2	0.0587	1	0.707	0	0.0629	1	59	2	80	7294.44	4.2	42	15	17	69	30	10.71	9.8	2.45	186	4.81	26	1.46	129.06	10	127	7.05	71	12.7	122	3.8	1.227	0.6	10.26	7.6	76
54458	2	41	1	2	1	0.91	0	32.67	2	2	2	2	37358.2	0.0587	1	0.3352	1	0.0629	1	215	1	88	7471.64	4.1	41	62	52	89	12	4.28	9.3	2.325	220	5.689	20	0.63	55.69	47	309	17.15	58	10.4	125	3.8	1.227	0.7	11.97	7.2	72
54471	2	31	1	1	1	0.78	0	25.76	2	2	2	2	80783.2	0.0587	1	1.07	0	0.0629	1	81	1	87	16156.6	4.1	41	25	27	63	12	4.28	9.9	2.475	217	5.612	23	0.75	66.3	11	90	5	76	13.6	110	2.7	0.872	0.7	11.97	6.9	69
54473	1	65	4	2	3	2.37	0	22.77	2	1	2	2	35700.4	0.0587	1	8.91	0	0.0629	1	296	1	84	7140.08	3.9	39	19	20	108	8	2.86	9.4	2.35	117	3.026	26	1.21	106.96	20	75	4.16	100	17.9	137	3.3	1.066	0.5	8.55	7.8	78
54476	2	46	3	4	1	5	0	31.58	2	1	2	2	213405	0.0587	1	1.66	0	0.0629	1	64	2	80	42680.9	4.6	46	30	20	53	11	3.93	10.5	2.625	209	5.405	27	0.89	78.68	18	106	5.88	54	9.7	126	4.6	1.485	0.6	10.26	7.6	76
54486	1	36	3	4	1	1.12	1	41.19	1	1	2	2	45735.5	0.178	0	689	0	8.06	0	337	2	76	9147.1	4.3	43	59	40	85	13	4.64	9.6	2.4	172	4.448	23	1.1	97.24	45	80	4.44	146	26.1	137	4.2	1.356	0.9	15.39	6.8	68
54498	2	33	4	4	5	1.13	0	32.22	2	2	2	2	126117	0.0587	1	4.7	0	0.0629	1	151	2	83	25223.4	4	40	13	16	39	15	5.36	9.2	2.3	235	6.077	26	0.79	69.84	16	84	4.66	65	11.6	104	4	1.292	0.6	10.26	6.3	63
54509	1	60	3	1	1	1.37	1	41.11	1	2	1	1	173149	0.0587	1	4.17	0	0.0629	1	158	2	78	34629.8	3.9	39	28	28	66	18	6.43	9.3	2.325	154	3.982	23	1.04	91.94	32	175	9.71	57	10.2	131	3.2	1.033	0.5	8.55	6.7	67
54520	1	27	3	3	1	2.62	0	28.82	1	1	2	2	226860	0.0587	1	3.2	0	0.0629	1	167	1	84	45371.9	4.5	45	29	26	66	10	3.57	9.4	2.35	199	5.146	23	0.99	87.52	22	79	4.39	55	9.9	147	3.5	1.13	0.5	8.55	7.9	79
54524	2	41	1	3	1	0.78	0	35.15	2	2	2	2	38247.9	0.0587	1	17.1	0	0.0629	1	59	1	82	7649.58	3.9	39	22	18	38	13	4.64	9.4	2.35	225	5.819	23	0.6	53.04	17	112	6.22	75	13.4	128	3.1	1.001	0.7	11.97	7.2	72
54534	2	30	3	3	6	0.27	0	23.96	1	NA	2	1	66045.6	0.0587	1	3.96	0	0.0629	1	39	2	80	13209.1	4.1	41	18	20	64	14	5	9.5	2.375	200	5.172	24	0.85	75.14	18	79	4.39	89	15.9	157	3.3	1.066	0.5	8.55	6.9	69
54538	1	24	5	2	6	0.23	0	31.38	1	1	2	2	91579.3	0.0587	1	8.45	0	0.0629	1	152	1	77	18315.9	4.4	44	30	26	83	19	6.78	9.6	2.4	298	7.706	22	1.02	90.17	53	84	4.66	93	16.7	141	4.2	1.356	0.9	15.39	7.2	72
54540	1	47	2	2	3	2.18	1	56.21	2	1	1	1	64705.6	0.0587	1	2	0	0.0629	1	117	1	86	12941.1	3.8	38	32	27	78	11	3.93	9	2.25	162	4.189	27	0.82	72.49	29	138	7.66	74	13.3	116	2.8	0.904	0.7	11.97	6.8	68
54550	1	50	3	4	1	3.43	0	33.17	1	2	2	2	202293	0.0587	1	0.3352	1	0.0629	1	12	3	86	40458.5	4.8	48	24	28	98	10	3.57	9.7	2.425	164	4.241	23	0.99	87.52	7	97	5.38	160	28.7	135	3.9	1.259	1	17.1	7.6	76
54553	1	61	3	5	1	5	0	25.06	2	1	2	2	170179	0.0587	1	1.99	0	0.0629	1	196	2	77	34035.7	4.1	41	26	26	85	16	5.71	9.6	2.4	219	5.663	28	0.96	84.86	23	87	4.83	98	17.6	128	3.4	1.098	0.8	13.68	6.9	69
54555	2	23	3	4	5	3.88	0	37.37	2	1	2	2	202115	0.0587	1	6.16	0	0.0629	1	220	1	80	40422.9	3.7	37	27	23	47	14	5	8.9	2.225	147	3.801	24	0.99	87.52	17	87	4.83	128	22.9	131	3.9	1.259	0.8	13.68	6.7	67
54556	2	33	3	5	1	0.93	0	25.88	2	1	2	2	83334.5	0.0587	1	1.4	0	0.0629	1	154	2	82	16666.9	4.3	43	15	16	49	12	4.28	9.3	2.325	252	6.517	27	0.61	53.92	10	83	4.61	87	15.6	90	4	1.292	1.3	22.23	7.1	71
54565	2	36	3	4	5	5	0	20.66	2	1	2	2	184207	0.0587	1	17.9	0	0.0629	1	114	1	76	36841.4	4.7	47	23	26	56	12	4.28	9.7	2.425	190	4.913	24	0.65	57.46	19	75	4.16	155	27.8	130	3	0.969	1.2	20.52	7.5	75
54569	1	58	3	4	3	1.29	0	22.89	1	2	2	2	49891.1	0.0587	1	0.87	0	0.0629	1	121	2	89	9978.21	4.2	42	22	34	77	8	2.86	9.4	2.35	223	5.767	24	1	88.4	18	102	5.66	77	13.8	99	2.4	0.775	0.5	8.55	7.3	73
54587	2	37	3	4	5	3.23	0	33.97	1	1	2	1	208690	0.0587	1	0.701	0	0.0629	1	127	2	86	41737.9	4.2	42	16	19	80	9	3.21	9.6	2.4	165	4.267	26	0.79	69.84	11	66	3.66	77	13.8	113	3.1	1.001	0.4	6.84	6.8	68
54603	2	31	1	1	5	0.82	0	23.97	2	2	2	2	67588.7	0.0587	1	1.43	0	0.0629	1	240	1	86	13517.7	4.3	43	12	18	50	11	3.93	9.4	2.35	169	4.37	24	0.61	53.92	19	88	4.88	76	13.6	133	3.7	1.195	0.8	13.68	7.1	71
54612	2	61	4	4	3	0.33	0	25.89	2	2	2	2	41154.5	0.0587	1	0.3352	1	0.0629	1	14	1	78	8230.9	4.4	44	23	24	55	7	2.5	9.8	2.45	205	5.301	28	0.59	52.16	18	107	5.94	87	15.6	120	3.6	1.162	0.9	15.39	7.9	79
54616	2	53	2	2	1	2.06	1	36.11	2	2	2	1	44664	0.0587	1	38	0	0.436	0	118	2	78	8932.79	3.9	39	25	25	76	12	4.28	9.3	2.325	155	4.008	26	0.59	52.16	23	103	5.72	71	12.7	116	3.4	1.098	0.5	8.55	7	70
54622	2	70	3	4	1	5	1	53.78	1	1	2	1	106663	0.0587	1	33	0	0.626	0	87	1	76	21332.5	3.7	37	21	22	85	35	12.5	9.9	2.475	182	4.707	24	1.35	119.34	42	100	5.55	59	10.6	179	4.3	1.388	0.6	10.26	6.3	63
54623	2	80	3	5	2	4.43	0	33.7	1	2	2	1	105905	0.0587	1	1.5	0	0.0629	1	120	2	77	21181	3.9	39	21	25	70	28	10	9.1	2.275	174	4.5	26	1.2	106.08	13	125	6.94	75	13.4	146	3.9	1.259	0.8	13.68	5.9	59
54631	1	64	1	4	6	3	0	26.75	2	1	1	1	21858.5	0.0587	1	1.32	0	0.0629	1	49	1	82	4371.69	4.4	44	36	33	77	11	3.93	9.8	2.45	218	5.637	26	0.81	71.6	37	191	10.6	139	24.9	111	3.6	1.162	0.8	13.68	8.3	83
54636	1	34	3	2	1	2.56	0	20.45	1	1	2	2	49635.9	0.0587	1	0.477	0	0.0629	1	64	2	86	9927.17	4.8	48	21	28	42	12	4.28	9.3	2.325	152	3.931	26	1.02	90.17	10	84	4.66	89	15.9	161	3.7	1.195	0.8	13.68	7.5	75
54637	2	80	3	4	1	1.17	0	22.44	2	2	2	1	92778.2	0.0587	1	1.2	0	0.0629	1	196	2	83	18555.6	4.2	42	10	22	71	18	6.43	9	2.25	270	6.982	28	1.31	115.8	16	89	4.94	104	18.6	136	3.6	1.162	0.8	13.68	6.8	68
54638	1	26	3	4	5	2.03	0	27.22	1	1	2	2	329538	0.0587	1	3.92	0	0.0629	1	60	1	83	65907.6	4.2	42	20	27	55	13	4.64	9.2	2.3	205	5.301	27	0.88	77.79	18	61	3.39	71	12.7	113	4.6	1.485	0.5	8.55	6.7	67
54639	1	51	5	5	1	1.02	1	18.12	2	NA	2	2	61504.8	0.0587	1	0.3352	1	0.0896	0	87	1	86	12301	4.6	46	33	37	53	11	3.93	9.6	2.4	250	6.465	29	0.95	83.98	14	91	5.05	81	14.5	166	3.7	1.195	0.8	13.68	8.4	84
54643	2	41	3	5	1	2.33	1	22.96	1	2	2	2	222040	0.0587	1	118	0	0.0629	1	158	1	77	44408.1	4.2	42	32	34	70	13	4.64	9.6	2.4	219	5.663	25	0.7	61.88	14	72	4	17	3	146	4.9	1.582	0.6	10.26	7.1	71
54644	2	31	2	5	1	3.54	0	31.28	2	1	1	2	106582	0.0587	1	2.56	0	0.0629	1	36	1	75	21316.4	4.2	42	25	23	111	11	3.93	9.3	2.325	144	3.724	22	0.43	38.01	19	225	12.49	32	5.7	113	3.7	1.195	0.5	8.55	8.1	81
54646	2	64	2	4	1	1.51	0	22.51	2	2	2	2	24114.1	0.0587	1	2.42	0	0.0629	1	20	1	83	4822.82	4.4	44	18	25	82	13	4.64	9.8	2.45	268	6.93	28	0.83	73.37	22	85	4.72	67	12	136	4.3	1.388	0.6	10.26	7	70
54651	1	43	3	3	1	5	0	29.73	2	1	2	2	218127	0.0587	1	20.1	0	0.189	0	79	1	79	43625.5	4.3	43	15	20	59	10	3.57	9.3	2.325	221	5.715	27	1.09	96.36	17	82	4.55	72	12.9	124	4	1.292	0.8	13.68	7.3	73
54659	2	45	2	3	1	1.2	0	20.15	2	2	2	2	52822.3	0.0587	1	0.593	0	0.0629	1	10	2	78	10564.5	4	40	13	16	67	7	2.5	9	2.25	183	4.732	25	0.78	68.95	11	90	5	68	12.2	152	3.9	1.259	0.6	10.26	6.8	68
54661	2	26	2	4	5	5	0	21.47	2	1	2	2	77147.7	0.0587	1	0.3352	1	0.0629	1	25	2	82	15429.5	4.1	41	13	17	32	7	2.5	9.7	2.425	199	5.146	24	0.7	61.88	13	71	3.94	158	28.3	74	3.2	1.033	0.5	8.55	7.1	71
54662	1	26	2	2	1	1.1	0	29.48	1	1	2	2	84629	0.0587	1	114	0	0.733	0	326	1	76	16925.8	4.4	44	33	30	92	12	4.28	9.1	2.275	183	4.732	27	1.22	107.85	63	87	4.83	118	21.1	114	4	1.292	0.7	11.97	7.1	71
54668	1	28	3	5	1	3.98	0	19.24	1	1	2	2	222734	0.0587	1	0.784	0	0.0629	1	270	2	89	44546.8	4.9	49	15	17	84	11	3.93	9.6	2.4	164	4.241	22	1.06	93.7	18	80	4.44	72	12.9	109	4.2	1.356	0.8	13.68	7.2	72
54673	2	26	5	5	1	4.8	0	31.24	2	2	2	2	191024	0.0587	1	1.54	0	0.0629	1	138	2	89	38204.9	4.1	41	12	NA	61	10	3.57	9.5	2.375	182	4.707	25	0.77	68.07	8	61	3.39	NA	NA	NA	4	1.292	NA	NA	7	70
54683	1	43	1	1	1	2.03	0	36.05	1	1	2	2	61017.3	0.0587	1	1.64	0	0.0629	1	133	2	86	12203.5	4.6	46	34	37	100	11	3.93	9.3	2.325	163	4.215	24	0.75	66.3	25	210	11.66	67	12	187	3.6	1.162	0.7	11.97	7.3	73
54707	1	79	4	1	1	2.25	1	21.39	2	2	1	1	44292.1	0.0587	1	1.13	0	0.0629	1	23	1	84	8858.43	4.1	41	19	22	102	7	2.5	9.6	2.4	214	5.534	27	0.77	68.07	16	126	6.99	69	12.4	127	2.9	0.936	0.8	13.68	7.4	74
54709	1	79	3	1	1	5	0	28.44	1	1	2	1	92474.7	0.0587	1	18.2	0	0.131	0	149	2	76	18494.9	3.9	39	14	24	64	10	3.57	8.7	2.175	134	3.465	25	0.79	69.84	16	97	5.38	75	13.4	132	2.5	0.807	1	17.1	6.4	64
54719	2	35	4	5	1	2.33	0	28.39	2	2	2	1	73853.4	0.0587	1	0.717	0	0.0629	1	75	1	84	14770.7	3.9	39	15	16	35	9	3.21	9.1	2.275	211	5.456	22	0.67	59.23	31	86	4.77	96	17.2	99	3.4	1.098	0.6	10.26	7.3	73
54732	2	36	3	3	6	0.98	0	48.28	2	1	2	1	81001.7	0.0587	1	5.02	0	0.0629	1	219	2	83	16200.3	3.6	36	21	17	66	10	3.57	8.7	2.175	201	5.198	24	0.62	54.81	9	95	5.27	87	15.6	104	3.1	1.001	0.8	13.68	6.2	62
54733	1	56	1	3	1	0.84	0	21.01	1	1	2	2	48096.9	0.0587	1	3.35	0	0.0629	1	22	1	75	9619.39	4.5	45	15	23	80	5	1.79	9.5	2.375	222	5.741	27	0.8	70.72	27	81	4.5	187	33.5	112	4.3	1.388	0.7	11.97	8.4	84
54734	1	65	3	5	1	5	0	24.5	2	1	2	2	144836	0.0587	1	5.19	0	0.0629	1	81	1	80	28967.2	4.3	43	23	31	67	16	5.71	9.3	2.325	189	4.888	26	0.91	80.44	12	95	5.27	28	5	125	3	0.969	0.5	8.55	7.2	72
54743	2	78	3	2	1	1.37	0	25.57	1	1	2	2	99720	0.0587	1	3.77	0	0.161	0	117	1	80	19944	4.5	45	22	27	55	13	4.64	10	2.5	302	7.81	26	0.79	69.84	13	105	5.83	98	17.6	144	3.4	1.098	1	17.1	7.4	74
54746	1	40	3	3	3	3.63	0	29.41	2	1	3	2	265441	0.0587	1	429	0	3.68	0	210	2	76	53088.3	4.3	43	28	26	42	13	4.64	9.4	2.35	176	4.551	25	1.04	91.94	22	97	5.38	142	25.4	90	4.5	1.453	1.1	18.81	7.1	71
54747	1	20	4	4	5	0.92	0	30.63	2	1	2	2	71692.8	0.0587	1	1.52	0	0.0629	1	178	1	84	14338.6	4.1	41	49	56	71	20	7.14	9.4	2.35	136	3.517	24	1.3	114.92	13	95	5.27	98	17.6	167	4.4	1.421	0.7	11.97	6.4	64
54754	2	80	1	1	2	0.74	0	29.89	2	2	2	2	30510.2	0.0587	1	0.3352	1	0.0629	1	144	1	88	6102.04	4.1	41	17	20	126	12	4.28	9.3	2.325	168	4.344	27	0.73	64.53	13	101	5.61	104	18.6	149	3.2	1.033	0.9	15.39	6.9	69
54761	2	43	1	1	3	0.31	0	28.53	1	2	2	1	35514	0.0587	1	0.554	0	0.0629	1	94	3	86	7102.79	4.3	43	22	18	56	14	5	9.6	2.4	186	4.81	24	0.5	44.2	22	85	4.72	87	15.6	112	3.5	1.13	0.5	8.55	7.2	72
54771	2	65	2	1	4	0.75	0	32.83	1	1	1	1	21962.6	0.0587	1	3.08	0	0.0629	1	153	2	82	4392.52	3.8	38	24	23	98	20	7.14	9.6	2.4	294	7.603	25	0.71	62.76	43	147	8.16	52	9.3	153	3.6	1.162	0.5	8.55	7	70
54790	1	54	4	1	1	0.68	0	30.08	2	1	2	2	52253.5	0.0587	1	2.97	0	0.0629	1	201	1	78	10450.7	4	40	26	30	44	12	4.28	8.9	2.225	200	5.172	26	0.89	78.68	10	106	5.88	86	15.4	154	3.4	1.098	0.7	11.97	7.4	74
54791	2	48	2	1	5	1.24	0	25.92	1	NA	2	2	48262.1	0.0587	1	36.9	0	0.358	0	83	1	79	9652.42	4.2	42	20	21	75	16	5.71	9.4	2.35	241	6.232	24	0.54	47.74	9	83	4.61	95	17	119	3.9	1.259	0.6	10.26	7	70
54803	1	63	3	4	3	2.59	0	33.2	2	1	1	1	154948	0.0587	1	0.3352	1	0.0629	1	68	1	88	30989.5	4.3	43	12	22	115	16	5.71	9.5	2.375	129	3.336	25	1.11	98.12	39	178	9.88	155	27.8	113	3.5	1.13	0.8	13.68	7.3	73
54808	1	77	3	5	1	2.27	0	32.69	2	2	2	2	86389	0.0587	1	1.89	0	0.0629	1	113	1	77	17277.8	4.4	44	22	20	82	15	5.36	11.1	2.775	174	4.5	26	0.99	87.52	20	93	5.16	76	13.6	133	2.7	0.872	1.1	18.81	7.4	74
54810	2	63	1	1	2	1.03	0	28.1	1	1	1	1	15639.5	0.0587	1	1.13	0	0.0629	1	75	1	88	3127.91	4.1	41	23	25	76	13	4.64	9.6	2.4	199	5.146	25	0.41	36.24	22	88	4.88	71	12.7	103	4.5	1.453	0.6	10.26	7.1	71
54812	2	63	3	3	3	1.12	0	37.46	1	1	2	2	75149.3	0.0587	1	2.05	0	0.0629	1	88	2	79	15029.9	4	40	19	29	95	13	4.64	9.1	2.275	286	7.396	22	1.27	112.27	42	111	6.16	71	12.7	151	3.8	1.227	0.5	8.55	6.9	69
54818	2	34	1	4	1	2.04	0	23.51	2	1	2	2	69093.1	0.0587	1	2.56	0	0.0629	1	38	2	85	13818.6	4.1	41	33	22	70	12	4.28	9.9	2.475	185	4.784	27	0.67	59.23	25	73	4.05	103	18.4	108	3.4	1.098	0.8	13.68	7	70
54820	1	43	3	4	3	5	0	34.09	1	1	2	2	257103	0.0587	1	4.95	0	0.0629	1	300	1	77	51420.6	4.6	46	23	21	56	10	3.57	9.6	2.4	149	3.853	24	0.77	68.07	23	94	5.22	102	18.3	126	4.4	1.421	0.6	10.26	7	70
54826	1	65	1	2	1	1.81	0	30.41	2	2	2	2	19833.9	0.0587	1	0.3352	1	0.0629	1	63	1	85	3966.78	4.7	47	19	23	63	11	3.93	9.8	2.45	187	4.836	26	0.85	75.14	19	88	4.88	101	18.1	121	3.6	1.162	0.9	15.39	7.8	78
54839	1	80	3	5	1	4.12	0	22.46	2	1	2	2	59892.7	0.0587	1	200	0	1.16	0	108	2	81	11978.5	4	40	16	31	58	31	11.07	9.3	2.325	202	5.224	24	2	176.8	12	106	5.88	110	19.7	149	3.2	1.033	1.2	20.52	7	70
54846	1	45	1	2	6	0	0	35.01	2	1	2	2	51674.4	0.0587	1	1.94	0	0.0629	1	100	3	86	10334.9	4.1	41	46	35	46	6	2.14	8.9	2.225	217	5.612	27	0.62	54.81	28	99	5.5	115	20.6	156	3	0.969	0.9	15.39	6.9	69
54847	1	31	1	4	1	4.12	0	17.32	1	1	2	2	95561.1	0.0587	1	44.7	0	0.507	0	210	1	79	19112.2	5.1	51	15	21	77	14	5	9.9	2.475	243	6.284	25	0.99	87.52	14	94	5.22	122	21.9	121	3.1	1.001	1.1	18.81	7.4	74
54848	1	28	3	4	5	0.91	0	26.35	2	1	2	2	74634.2	0.0587	1	275	0	29	0	316	2	77	14926.8	4.5	45	62	49	47	16	5.71	9.3	2.325	244	6.31	24	0.97	85.75	130	95	5.27	105	18.8	150	3.4	1.098	0.6	10.26	7.5	75
54850	1	20	2	4	5	0.55	0	25.1	2	2	2	2	93915.5	0.0587	1	1.4	0	0.0629	1	145	2	84	18783.1	4.5	45	23	23	73	13	4.64	9.4	2.35	127	3.284	27	1.2	106.08	22	96	5.33	74	13.3	127	4.4	1.421	0.6	10.26	7	70
54861	2	63	3	2	1	1.63	0	37.82	1	1	1	1	155019	0.0587	1	22.2	0	0.0629	1	327	2	76	31003.9	4.3	43	39	35	109	15	5.36	9.6	2.4	188	4.862	24	0.94	83.1	36	113	6.27	53	9.5	130	4.2	1.356	0.8	13.68	7	70
54866	1	67	5	1	1	1.03	0	31.6	1	1	1	1	188553	0.0587	1	5.33	0	0.0629	1	124	1	83	37710.7	4.6	46	20	28	68	12	4.28	9.4	2.35	156	4.034	27	0.94	83.1	21	138	7.66	101	18.1	166	3.3	1.066	1.4	23.94	7.6	76
54895	1	39	1	1	4	0.78	0	27.05	1	1	2	2	109922	0.0587	1	1.48	0	0.0629	1	289	1	87	21984.4	4.2	42	61	35	87	13	4.64	9.2	2.3	250	6.465	26	0.82	72.49	40	83	4.61	126	22.6	123	2.8	0.904	1.5	25.65	7.3	73
54900	1	46	4	2	1	1.16	1	49.37	1	NA	3	1	76387.2	0.0587	1	170	0	1.76	0	136	1	77	15277.4	4.2	42	23	21	80	7	2.5	9	2.25	173	4.474	28	0.98	86.63	53	107	5.94	32	5.7	136	3.7	1.195	0.6	10.26	7.1	71
54901	2	44	3	4	1	3.4	0	34.07	2	1	2	2	54760.8	0.0587	1	0.874	0	0.0629	1	151	2	79	10952.2	4.5	45	14	15	84	10	3.57	10.1	2.525	241	6.232	23	0.84	74.26	32	86	4.77	83	14.9	115	3.9	1.259	0.6	10.26	7.4	74
54902	2	57	2	5	1	3.98	0	23.05	2	2	2	2	47247.1	0.0587	1	0.3352	1	0.0629	1	29	2	82	9449.43	4.8	48	20	26	68	13	4.64	9.7	2.425	182	4.707	27	1	88.4	11	76	4.22	89	15.9	50	4.8	1.55	0.5	8.55	7.8	78
[truncated: 5,568 more rows]
[truncated: 17 more columns]
